# Supplementary material for: Transcriptome and Proteome Association Analysis to Screen Candidate Genes Related to Salt Tolerance in Reaumuria soongorica Leaves under Salt Stress
Source: Plants (Basel). 2023 Oct 12;12(20):3542. doi: 10.3390/plants12203542 (PMC10609793; doi:10.3390/plants12203542)
Supplement: Supplementary file 1 [file plants-12-03542-s001.zip]

Archive with 6 entries (6 files):
- Table S1 Selected genes and their primers in the A vs B and A vs C comparison groups.pdf
- Table S2 Expression correlation analysis of differential genes in RNA-Seq and qRT-PCR results.pdf
- Table S3 Result of RNA-seq expression profile sequencing.pdf
- Table S4 Differentially expressed genes in the transcriptome of Reaumuria soongorica leaves.xlsx
- Table S5 Differentially expressed proteins in the proteome of Reaumuria soongorica leaves.xlsx
- Table S6 Types of protein and mRNA expression changes.xlsx
