# Supplementary material for: Transcriptome and Proteome Association Analysis to Screen Candidate Genes Related to Salt Tolerance in Reaumuria soongorica Leaves under Salt Stress
Source: Plants (Basel). 2023 Oct 12;12(20):3542. doi: 10.3390/plants12203542 (PMC10609793; doi:10.3390/plants12203542)
Supplement: Supplementary file 1 [file plants-12-03542-s001.zip › Table S4 Differentially expressed genes in the transcriptome of Reaumuria soongorica leaves.xlsx]

## Sheet: BA-up
ID	A(Mean)	B(Mean)	foldchange(B/A)	pvalue	padj
TRINITY_DN92_c1_g1	0	5.18982	Inf	0.0407754	0.618584
TRINITY_DN114_c0_g1	4103.92	8710.1	2.12238	1.3585e-07	8.43551e-05
TRINITY_DN132_c1_g1	0	2230.26	Inf	1.03583e-31	7.78258e-27
TRINITY_DN132_c0_g2	0.343466	714.069	2079.01	1.18479e-18	7.41819e-15
TRINITY_DN140_c0_g2	641.676	1434.07	2.23488	2.41378e-06	0.00082435
TRINITY_DN164_c0_g1	6879.74	22843.3	3.32037	1.46626e-12	3.93451e-09
TRINITY_DN175_c0_g1	766.296	1867.7	2.4373	0.00198819	0.0950864
TRINITY_DN185_c1_g1	354.379	3533.24	9.97023	9.10416e-06	0.0022354
TRINITY_DN202_c1_g1	5.76407	28.9861	5.02876	0.00216064	0.100394
TRINITY_DN287_c0_g2	1368.44	4584.13	3.34989	1.53934e-05	0.00329507
TRINITY_DN294_c2_g2	10.3349	42.8024	4.14154	0.00059754	0.042224
TRINITY_DN306_c1_g1	15.1673	34.4896	2.27395	0.0462426	0.658175
TRINITY_DN338_c2_g1	463.582	1245.11	2.68586	0.000253668	0.024157
TRINITY_DN338_c0_g1	24965.7	50246.3	2.01261	0.00016734	0.0182044
TRINITY_DN346_c0_g1	93.5987	533.131	5.69592	0.0110814	0.287893
TRINITY_DN404_c2_g1	0	312.451	Inf	0.00308518	0.127366
TRINITY_DN460_c1_g1	532.682	1343.25	2.52167	0.0021941	0.101572
TRINITY_DN514_c0_g1	151.186	391.324	2.58836	9.84597e-10	1.23295e-06
TRINITY_DN530_c1_g1	25.1795	57.9693	2.30224	0.00758542	0.22625
TRINITY_DN535_c1_g1	526.465	1140.93	2.16715	0.000177856	0.0190628
TRINITY_DN550_c1_g2	87.6681	309.261	3.52764	3.09408e-13	1.05668e-09
TRINITY_DN550_c1_g3	183.346	761.067	4.15098	1.0439e-24	1.56865e-20
TRINITY_DN564_c0_g3	35.0465	78.1909	2.23106	0.00367276	0.142315
TRINITY_DN577_c0_g1	1172.33	2351.51	2.00585	4.23569e-07	0.00021503
TRINITY_DN579_c2_g1	987.115	3096.7	3.13712	0.000218473	0.0219362
TRINITY_DN601_c0_g1	232.821	479.628	2.06007	0.000201478	0.0208393
TRINITY_DN639_c0_g1	476.524	2333.07	4.89601	8.74954e-05	0.011413
TRINITY_DN650_c5_g1	1.9782	14.8091	7.48612	0.0080114	0.234214
TRINITY_DN684_c0_g1	272.137	931.821	3.42408	0.00269843	0.116685
TRINITY_DN694_c0_g1	47.5308	134.512	2.82999	0.00489385	0.170545
TRINITY_DN744_c0_g1	102.636	387.553	3.77598	0.00999403	0.269426
TRINITY_DN747_c0_g2	580.383	1341.87	2.31205	7.0087e-05	0.0099357
TRINITY_DN766_c0_g2	32.439	82.4449	2.54153	0.000684254	0.046316
TRINITY_DN768_c0_g1	25.2767	69.6075	2.75382	0.000927352	0.0568781
TRINITY_DN779_c0_g1	348.518	790.343	2.26772	2.22713e-10	3.34667e-07
TRINITY_DN794_c4_g1	911.723	2486.42	2.72717	0.000252103	0.024068
TRINITY_DN810_c1_g1	3137.62	6372.44	2.03098	0.00162976	0.0831863
TRINITY_DN822_c1_g1	41.2087	628.637	15.255	2.31691e-05	0.00447504
TRINITY_DN831_c1_g1	0	5.51041	Inf	0.0439465	0.641016
TRINITY_DN831_c0_g1	316.222	958.039	3.02965	0.00417775	0.153757
TRINITY_DN837_c0_g1	34.8688	91.0288	2.61061	0.00148477	0.0780117
TRINITY_DN844_c1_g1	118.064	440.229	3.72875	0.00351606	0.138129
TRINITY_DN848_c0_g2	102.973	239.604	2.32687	0.000741993	0.0491108
TRINITY_DN857_c0_g3	36.7656	133.111	3.62053	0.0183624	0.393787
TRINITY_DN898_c1_g1	216.292	581.249	2.68734	0.00162735	0.0831196
TRINITY_DN917_c1_g2	14.1493	87.0161	6.14986	0.000339778	0.0290355
TRINITY_DN941_c1_g1	7.89203	27.5431	3.48999	0.0152026	0.349199
TRINITY_DN941_c0_g1	4294.65	27263.2	6.34818	0.000449498	0.0351193
TRINITY_DN947_c0_g1	230.548	484.02	2.09943	0.000856407	0.0538943
TRINITY_DN970_c0_g1	1011.22	2131.41	2.10776	2.72957e-09	2.92977e-06
TRINITY_DN978_c2_g1	14.745	36.923	2.5041	0.0190039	0.401192
TRINITY_DN1005_c0_g1	8105.93	19077.8	2.35356	3.44311e-11	6.46737e-08
TRINITY_DN1005_c8_g1	181.61	449.373	2.47438	0.00256849	0.112757
TRINITY_DN1018_c1_g1	784.714	1596.8	2.03488	0.00728182	0.220647
TRINITY_DN1028_c2_g1	60.0284	133.451	2.22313	0.0115612	0.294455
TRINITY_DN1051_c1_g1	11.45	31.0507	2.71184	0.0256434	0.478205
TRINITY_DN1058_c2_g1	109.965	421.439	3.83247	0.00547515	0.184206
TRINITY_DN1061_c0_g3	126.817	871.584	6.87276	2.81271e-05	0.0051991
TRINITY_DN1068_c0_g2	41.6936	85.7836	2.05748	0.00484396	0.169514
TRINITY_DN1118_c0_g3	7.56849	25.2248	3.33287	0.0185039	0.395751
TRINITY_DN1163_c1_g1	89.5236	190.009	2.12244	0.0116363	0.295328
TRINITY_DN1179_c0_g1	715.497	1686.75	2.35745	0.000116088	0.0141135
TRINITY_DN1179_c1_g1	364.403	757.144	2.07777	1.94633e-08	1.66177e-05
TRINITY_DN1209_c1_g1	784.85	2024.34	2.57927	0.011574	0.294581
TRINITY_DN1236_c0_g1	269.928	584.694	2.16611	2.55644e-06	0.000858977
TRINITY_DN1243_c1_g1	1.37387	15.1212	11.0063	0.00272248	0.117288
TRINITY_DN1243_c5_g1	0.972474	8.96793	9.22177	0.0351219	0.570315
TRINITY_DN1258_c1_g1	30.4156	71.331	2.34521	0.00293439	0.123653
TRINITY_DN1258_c1_g4	64.2332	152.408	2.37274	4.39925e-05	0.00704762
TRINITY_DN1321_c0_g1	809.426	1732.11	2.13992	1.81978e-05	0.0037343
TRINITY_DN1321_c0_g2	882.198	1949.36	2.20966	4.0809e-05	0.00666553
TRINITY_DN1322_c3_g1	0	6.56019	Inf	0.0159463	0.360117
TRINITY_DN1365_c0_g1	13538.3	28787.2	2.12635	0.000470336	0.036112
TRINITY_DN1467_c0_g1	1438.5	3931.58	2.73311	0.00468646	0.166091
TRINITY_DN1508_c0_g2	271.585	906.729	3.33865	0.0234442	0.45253
TRINITY_DN1509_c0_g1	837.461	2057.5	2.45684	8.58016e-11	1.40144e-07
TRINITY_DN1554_c1_g1	47.1082	94.783	2.01203	0.00827052	0.238639
TRINITY_DN1594_c0_g1	31.2107	138.435	4.43551	0.00212129	0.0991806
TRINITY_DN1624_c2_g2	15.3357	45.8086	2.98706	0.00323079	0.130367
TRINITY_DN1633_c0_g1	1801.45	4926.21	2.73458	0.00809322	0.235688
TRINITY_DN1643_c0_g1	3087.32	11628.5	3.76655	1.94415e-08	1.66177e-05
TRINITY_DN1650_c7_g1	0.623647	22.1294	35.4839	0.00223336	0.102756
TRINITY_DN1662_c0_g1	1623.2	3960.73	2.44007	0.00830177	0.239166
TRINITY_DN1666_c0_g1	100.583	227.13	2.25814	0.0478489	0.66935
TRINITY_DN1676_c2_g1	0	9.30087	Inf	0.00329418	0.132003
TRINITY_DN1717_c0_g3	147.386	460.415	3.12387	0.000493799	0.0370894
TRINITY_DN1740_c1_g2	1434.18	3093.3	2.15684	0.0086455	0.246143
TRINITY_DN1743_c1_g1	22.4084	46.189	2.06124	0.0385389	0.600437
TRINITY_DN1789_c0_g1	1649.72	3345.04	2.02764	0.000106414	0.0132813
TRINITY_DN1809_c2_g2	26.5995	53.437	2.00895	0.0257278	0.478623
TRINITY_DN1826_c0_g1	855.642	2103.75	2.45868	6.10065e-10	8.18511e-07
TRINITY_DN1835_c0_g1	9070.15	31439.8	3.46629	1.16988e-22	1.46496e-18
TRINITY_DN1864_c0_g1	291.683	684.437	2.34651	8.94529e-11	1.42999e-07
TRINITY_DN1875_c1_g1	47.2313	201.227	4.26045	0.00844051	0.241313
TRINITY_DN1906_c0_g1	1.27196	11.6896	9.1902	0.0145857	0.340884
TRINITY_DN1925_c1_g1	291.626	718.152	2.46258	1.01898e-07	6.65738e-05
TRINITY_DN1935_c1_g1	479.526	1852.36	3.8629	7.57162e-30	2.84443e-25
TRINITY_DN1951_c2_g1	8.0409	29.7117	3.69507	0.0116466	0.295328
TRINITY_DN1971_c1_g1	363.175	1227.21	3.37913	0.00165243	0.0839442
TRINITY_DN1975_c1_g1	2.97535	21.3925	7.18991	0.00144453	0.0765398
TRINITY_DN1993_c1_g1	15.1078	107.98	7.14732	0.00188916	0.0917517
TRINITY_DN1994_c1_g1	1.29127	9.30819	7.20855	0.0454494	0.651803
TRINITY_DN2016_c0_g1	179.201	386.886	2.15896	2.61482e-07	0.000142364
TRINITY_DN2031_c0_g1	166.89	572.205	3.42863	0.0156145	0.355157
TRINITY_DN2057_c0_g2	552.199	1223.57	2.21582	1.80951e-07	0.000105392
TRINITY_DN2059_c0_g2	0	19.9712	Inf	1.83739e-06	0.000683894
TRINITY_DN2070_c2_g1	11.8383	28.9783	2.44784	0.0418282	0.624547
TRINITY_DN2114_c0_g1	4.20271	30.7536	7.31755	0.00772831	0.22886
TRINITY_DN2133_c1_g1	0	17.9045	Inf	0.0026231	0.114584
TRINITY_DN2144_c0_g1	138.872	2365.16	17.0312	0.000245098	0.0236879
TRINITY_DN2164_c0_g1	64.7651	134.434	2.07571	0.00243903	0.108821
TRINITY_DN2198_c0_g1	25.8463	84.5266	3.27036	0.0119602	0.300269
TRINITY_DN2209_c1_g1	0	10.6878	Inf	0.000956703	0.0578286
TRINITY_DN2212_c0_g1	1932.56	4442.53	2.29878	0.000294781	0.0268787
TRINITY_DN2216_c0_g1	219.35	452.56	2.06319	0.0217347	0.43316
TRINITY_DN2236_c0_g1	2473.61	6647.42	2.68733	0.00128902	0.0704404
TRINITY_DN2268_c4_g1	101.799	256.349	2.5182	0.0039035	0.148081
TRINITY_DN2277_c0_g1	429.816	873.145	2.03144	3.79221e-05	0.00634449
TRINITY_DN2283_c0_g2	899.823	3987.1	4.43099	0.00132812	0.0719083
TRINITY_DN2288_c0_g1	334.181	844.576	2.5273	0.00369628	0.142858
TRINITY_DN2302_c0_g3	18.7617	42.3128	2.25527	0.0418006	0.624345
TRINITY_DN2302_c1_g1	265.046	584.46	2.20513	9.3761e-08	6.2342e-05
TRINITY_DN2321_c0_g1	123.341	381.231	3.09088	0.000915344	0.0563717
TRINITY_DN2327_c0_g1	24.224	52.1409	2.15245	0.0415648	0.622097
TRINITY_DN2328_c2_g2	101.13	293.434	2.90156	8.35716e-10	1.06425e-06
TRINITY_DN2340_c1_g1	35.6062	202.458	5.68602	4.79773e-05	0.00752552
TRINITY_DN2370_c0_g1	63.8248	136.904	2.145	0.000525021	0.0387495
TRINITY_DN2384_c0_g4	6.43942	41.1122	6.38446	0.0321422	0.541839
TRINITY_DN2384_c0_g1	32.6654	108.749	3.32918	0.00246466	0.109574
TRINITY_DN2425_c0_g1	777.626	2758.32	3.54711	0.0003844	0.0315645
TRINITY_DN2433_c2_g2	23.6211	48.6702	2.06045	0.0317006	0.53655
TRINITY_DN2439_c1_g2	1002.4	2112.12	2.10706	0.010282	0.274237
TRINITY_DN2440_c0_g1	377.077	1550.56	4.11205	0.0016094	0.0825959
TRINITY_DN2445_c0_g1	5.74713	32.7582	5.69993	0.0148627	0.344553
TRINITY_DN2475_c0_g1	603.07	3368.34	5.58532	0.000301867	0.0273918
TRINITY_DN2483_c0_g1	1386.53	3280	2.36562	3.79991e-05	0.00634449
TRINITY_DN2494_c0_g1	272.61	1509.88	5.53859	1.44621e-06	0.000581065
TRINITY_DN2498_c0_g1	4046.84	8999.15	2.22375	7.82727e-05	0.0106346
TRINITY_DN2508_c0_g1	34.6584	173.297	5.00014	0.000680412	0.0462643
TRINITY_DN2519_c0_g2	438.122	1186.87	2.70899	2.19055e-07	0.000121915
TRINITY_DN2521_c0_g1	219.674	470.199	2.14044	1.49923e-07	9.08415e-05
TRINITY_DN2534_c0_g1	1.71733	59.4497	34.6175	0.0493215	0.681518
TRINITY_DN2560_c0_g1	94.9358	593.39	6.25043	0.00404532	0.150914
TRINITY_DN2580_c0_g1	475.955	1054.72	2.216	0.00419854	0.154256
TRINITY_DN2583_c2_g1	364.65	1452.9	3.98436	0.00015156	0.0173059
TRINITY_DN2616_c0_g1	15203.3	45137.7	2.96894	5.54283e-07	0.000273026
TRINITY_DN2625_c0_g1	1909.71	4465.92	2.33854	8.39423e-06	0.00210934
TRINITY_DN2638_c0_g1	997.587	2179.43	2.1847	0.00131104	0.0713278
TRINITY_DN2661_c1_g1	1008.73	2264.91	2.24531	0.00309081	0.127366
TRINITY_DN2692_c0_g2	5.77564	23.7748	4.11639	0.00639006	0.202835
TRINITY_DN2699_c2_g1	4.56611	17.5865	3.85154	0.0280537	0.501909
TRINITY_DN2705_c0_g1	2147.29	11859.3	5.52291	3.0597e-05	0.0054997
TRINITY_DN2733_c0_g1	380.399	882.985	2.32121	0.00494053	0.171801
TRINITY_DN2758_c0_g2	908.99	1999.72	2.19993	1.73564e-05	0.00362237
TRINITY_DN2759_c0_g1	275.128	597.857	2.17302	0.00076644	0.0502932
TRINITY_DN2778_c2_g1	55.9692	144.96	2.58999	1.3583e-05	0.00296925
TRINITY_DN2780_c0_g1	1415.18	4028.21	2.84642	4.7285e-05	0.00744804
TRINITY_DN2803_c0_g1	752.885	1972.3	2.61965	0.000240277	0.0233847
TRINITY_DN2823_c5_g2	118.572	341.865	2.88318	5.51725e-11	9.86984e-08
TRINITY_DN2873_c0_g3	1.81302	11.7155	6.46188	0.0323221	0.544139
TRINITY_DN2873_c0_g1	3.14527	22.0496	7.01038	0.00241608	0.107968
TRINITY_DN2873_c1_g1	13.304	47.1618	3.54492	0.0178393	0.386978
TRINITY_DN2907_c1_g1	23.3017	48.8967	2.09842	0.0328598	0.549008
TRINITY_DN2913_c0_g1	8.5635	116.938	13.6553	0.000313497	0.0279411
TRINITY_DN2939_c0_g1	57.1702	384.425	6.72422	0.00470896	0.166417
TRINITY_DN2948_c0_g1	927.798	2050.24	2.20979	1.97432e-06	0.000716611
TRINITY_DN2960_c0_g1	1701.14	4205.04	2.4719	6.9787e-05	0.00992061
TRINITY_DN2963_c0_g1	1252.33	3573.47	2.85346	6.86747e-15	3.03518e-11
TRINITY_DN2964_c2_g1	11.9973	31.3068	2.60949	0.0266444	0.489342
TRINITY_DN2992_c0_g1	505.545	1515.88	2.99851	0.0188351	0.399796
TRINITY_DN3028_c0_g1	255.017	596.846	2.34042	0.0274823	0.497196
TRINITY_DN3100_c0_g1	437.889	1006.71	2.29901	0.000325597	0.0282893
TRINITY_DN3113_c0_g1	120.288	499.586	4.15323	0.0162439	0.363668
TRINITY_DN3200_c1_g1	1.01109	9.31085	9.20872	0.0293587	0.51499
TRINITY_DN3217_c0_g1	636.064	1328.61	2.0888	2.11676e-06	0.000750191
TRINITY_DN3232_c0_g1	56.7791	117.105	2.06246	0.00201248	0.0959427
TRINITY_DN3272_c1_g1	1401.49	3548.88	2.53223	8.65682e-09	8.44704e-06
TRINITY_DN3316_c0_g1	52.44	142.038	2.70857	0.00520979	0.177924
TRINITY_DN3370_c0_g1	532.298	1065.68	2.00204	6.57777e-07	0.000306965
TRINITY_DN3377_c0_g1	199.343	815.459	4.09073	0.00935647	0.257883
TRINITY_DN3390_c0_g1	373.611	1047.97	2.80498	0.000184101	0.0196481
TRINITY_DN3409_c0_g1	30.6795	96.0118	3.12951	0.00311886	0.127981
TRINITY_DN3414_c0_g1	48.6704	139.763	2.87163	0.00288525	0.122199
TRINITY_DN3457_c0_g1	1692.37	3942.29	2.32944	0.000489475	0.0369543
TRINITY_DN3475_c0_g1	695.735	1743.83	2.50645	0.000458257	0.0355756
TRINITY_DN3490_c0_g2	312.57	1446.61	4.62811	0.002477	0.109874
TRINITY_DN3490_c0_g1	163.006	521.511	3.19933	0.000601581	0.0422909
TRINITY_DN3554_c0_g1	1007.51	2237.17	2.22051	0.000215013	0.021695
TRINITY_DN3555_c0_g2	224.516	481.359	2.14398	0.0001711	0.0184996
TRINITY_DN3558_c0_g1	15.4088	35.4969	2.30368	0.0412255	0.620155
TRINITY_DN3566_c1_g1	4.82935	17.967	3.72038	0.038662	0.601539
TRINITY_DN3584_c0_g1	86.7212	331.002	3.81686	1.55218e-05	0.00330372
TRINITY_DN3604_c0_g1	684.168	1897.24	2.77305	0.000235	0.0231106
TRINITY_DN3633_c0_g1	2992.98	6627.27	2.21427	7.20448e-05	0.0100801
TRINITY_DN3654_c0_g1	75.9646	225.568	2.96938	0.0483782	0.674118
TRINITY_DN3662_c0_g1	78.106	293.95	3.76348	0.00410746	0.152521
TRINITY_DN3668_c0_g1	2686.35	14525.3	5.40708	0.000511361	0.0380779
TRINITY_DN3687_c0_g1	1002.69	2469.98	2.46336	0.00954417	0.261712
TRINITY_DN3691_c0_g1	27.6174	68.2648	2.4718	0.00240648	0.107724
TRINITY_DN3694_c0_g1	33.6578	128.255	3.81056	2.21805e-05	0.00433986
TRINITY_DN3723_c1_g2	12.7205	53.5051	4.20621	5.96014e-05	0.00883253
TRINITY_DN3751_c0_g2	2.24444	11.6889	5.20796	0.0436106	0.638472
TRINITY_DN3754_c2_g1	10.9259	51.673	4.72939	3.27488e-05	0.00570892
TRINITY_DN3766_c0_g1	114.796	265.972	2.3169	0.000478837	0.0364878
TRINITY_DN3775_c0_g1	32.5603	137.489	4.22261	0.0425512	0.629588
TRINITY_DN3820_c0_g1	81.8137	213.83	2.61362	0.0148953	0.344776
TRINITY_DN3856_c0_g1	100.386	346.416	3.45085	0.000822458	0.0525399
TRINITY_DN3909_c0_g1	102.329	435.5	4.25589	0.0102462	0.273758
TRINITY_DN3913_c0_g1	79.0969	164.228	2.07629	0.0426488	0.630286
TRINITY_DN3922_c0_g1	1687.54	3470.95	2.05681	0.000246279	0.023723
TRINITY_DN3930_c0_g1	45.4121	101.659	2.23858	0.0407857	0.618584
TRINITY_DN3933_c0_g2	8.25628	23.729	2.87405	0.0453217	0.651232
TRINITY_DN3935_c0_g1	50.1174	136.547	2.72454	0.00018834	0.0199721
TRINITY_DN3944_c0_g2	1.22799	36.1836	29.4658	2.83e-08	2.14777e-05
TRINITY_DN3957_c0_g2	2.13181	12.4203	5.82618	0.0332197	0.552402
TRINITY_DN3968_c0_g1	463.341	1271.29	2.74375	0.0142125	0.334813
TRINITY_DN4023_c0_g1	309.887	718.86	2.31975	0.000340076	0.0290355
TRINITY_DN4056_c0_g2	266.343	571.307	2.14501	0.000597164	0.042224
TRINITY_DN4083_c0_g1	19.0842	96.2315	5.04247	6.90955e-05	0.00988843
TRINITY_DN4092_c0_g1	200.958	947.142	4.71314	4.22767e-28	1.05881e-23
TRINITY_DN4099_c2_g1	2.26911	20.3666	8.97561	0.000977169	0.0585943
TRINITY_DN4132_c0_g1	419.629	1040.23	2.47892	3.62205e-13	1.08856e-09
TRINITY_DN4135_c0_g1	387.842	1326.83	3.42106	9.78392e-06	0.00234858
TRINITY_DN4148_c1_g1	937.158	6363.91	6.79065	0.000892233	0.0553111
TRINITY_DN4148_c0_g1	897.891	3034.99	3.38014	1.89504e-10	2.90576e-07
TRINITY_DN4159_c0_g1	9.20024	38.9067	4.22887	0.00084172	0.0532338
TRINITY_DN4171_c0_g1	59.4395	123.544	2.07848	0.00649853	0.205135
TRINITY_DN4174_c0_g1	45.1313	144.492	3.20159	0.000483219	0.0366729
TRINITY_DN4181_c0_g1	306.724	727.417	2.37157	0.0025646	0.112684
TRINITY_DN4190_c0_g1	334.525	708.347	2.11747	0.00787281	0.231422
TRINITY_DN4228_c0_g2	13.5132	41.7799	3.09178	0.0160862	0.361754
TRINITY_DN4239_c0_g1	601.39	1992.78	3.31362	0.00198504	0.0949961
TRINITY_DN4244_c0_g1	34.0959	118.357	3.4713	0.00114237	0.065221
TRINITY_DN4247_c0_g1	1489.5	3066.5	2.05875	0.00975649	0.265692
TRINITY_DN4256_c1_g1	299.15	730.733	2.4427	7.98204e-09	7.89108e-06
TRINITY_DN4258_c0_g1	89.7761	387.255	4.31356	0.000750823	0.0494412
TRINITY_DN4259_c0_g1	231.657	783.078	3.38033	0.000477167	0.0364344
TRINITY_DN4265_c0_g1	630.686	1640.95	2.60185	0.000325011	0.0282893
TRINITY_DN4287_c0_g1	124.237	374.5	3.0144	0.00071576	0.0478026
TRINITY_DN4305_c0_g1	29.5905	83.3795	2.81778	0.000745933	0.0492919
TRINITY_DN4326_c0_g1	38.3177	119.493	3.11849	0.0276567	0.498463
TRINITY_DN4350_c1_g1	12.6293	39.0361	3.09091	0.0111621	0.288855
TRINITY_DN4360_c0_g1	544.892	10777.8	19.7796	0.000132943	0.0156806
TRINITY_DN4377_c0_g1	231.633	603.211	2.60417	9.24541e-05	0.011915
TRINITY_DN4400_c0_g1	3838.04	8154.98	2.12478	1.27722e-05	0.00286073
TRINITY_DN4434_c0_g1	105.776	218.317	2.06395	7.69045e-05	0.0105249
TRINITY_DN4467_c0_g2	1244.62	2625.05	2.10912	7.67734e-05	0.0105249
TRINITY_DN4467_c1_g1	3.85451	15.4776	4.01547	0.0372586	0.588421
TRINITY_DN4469_c0_g1	33.2041	100.202	3.01775	0.0149471	0.345476
TRINITY_DN4515_c0_g1	498.635	1048.24	2.10222	0.000742538	0.0491108
TRINITY_DN4516_c6_g1	0	6.21461	Inf	0.0201845	0.415319
TRINITY_DN4544_c0_g1	54.0056	498.77	9.23553	5.41317e-05	0.00818336
TRINITY_DN4549_c0_g3	10.2446	28.6496	2.79655	0.0275655	0.497981
TRINITY_DN4554_c0_g1	190.189	577.315	3.03549	3.22784e-07	0.000170789
TRINITY_DN4610_c8_g1	0.343466	13.4303	39.1023	0.000639869	0.0441778
TRINITY_DN4610_c1_g1	52.9282	116.133	2.19416	0.0007321	0.0486775
TRINITY_DN4613_c0_g2	37.9766	83.3551	2.19491	0.0343486	0.563303
TRINITY_DN4625_c0_g1	564.81	1226.88	2.1722	8.51874e-06	0.00212317
TRINITY_DN4637_c0_g1	46.5832	125.752	2.69951	0.00404254	0.150885
TRINITY_DN4662_c0_g1	1.29663	15.8741	12.2426	0.00181042	0.0894894
TRINITY_DN4663_c1_g1	25.8615	71.935	2.78155	0.00180917	0.0894894
TRINITY_DN4668_c0_g1	8288.84	19408.2	2.34149	6.16373e-05	0.00911625
TRINITY_DN4678_c0_g1	545.055	1213.56	2.22649	0.00327811	0.131569
TRINITY_DN4688_c0_g1	624.675	1444.1	2.31176	0.00317381	0.129388
TRINITY_DN4689_c0_g1	72.9111	192.81	2.64445	0.000113465	0.013862
TRINITY_DN4709_c0_g1	994.582	4318.11	4.34163	0.000768728	0.0503886
TRINITY_DN4713_c0_g1	127.683	1447.65	11.3378	0.00739984	0.223118
TRINITY_DN4805_c0_g1	56.1031	363.211	6.47399	6.92997e-05	0.00989879
TRINITY_DN4826_c0_g1	8489.19	17989.9	2.11915	3.34198e-13	1.08856e-09
TRINITY_DN4829_c0_g1	29.9973	77.2095	2.57389	0.000919698	0.0565009
TRINITY_DN4877_c3_g1	9.81379	54.214	5.52427	0.00231176	0.104949
TRINITY_DN4965_c0_g1	14.978	34.7513	2.32015	0.0343943	0.563601
TRINITY_DN5006_c0_g1	82.7731	214.341	2.5895	0.00143035	0.0758952
TRINITY_DN5026_c0_g1	76.196	279.776	3.67179	0.0349471	0.568337
TRINITY_DN5036_c0_g1	376.084	847.258	2.25284	0.0260806	0.482171
TRINITY_DN5036_c3_g1	7.55777	24.8434	3.28713	0.0195996	0.408463
TRINITY_DN5048_c0_g1	758.311	1786.12	2.35539	0.0146225	0.341255
TRINITY_DN5049_c0_g1	278.75	753.331	2.70254	0.000128654	0.0152706
TRINITY_DN5075_c0_g1	133.747	380.674	2.84623	0.00555749	0.185663
TRINITY_DN5148_c0_g1	10.6867	59.0419	5.52478	0.00340162	0.135155
TRINITY_DN5174_c0_g1	88.8048	181.091	2.0392	0.00144666	0.0765983
TRINITY_DN5193_c0_g1	0	88.8621	Inf	4.2886e-06	0.00128374
TRINITY_DN5208_c0_g1	21.1652	55.4509	2.61991	0.00341723	0.135488
TRINITY_DN5253_c2_g1	130.365	442.396	3.39351	0.027395	0.496396
TRINITY_DN5308_c0_g1	103.027	230.984	2.24197	0.000180484	0.019317
TRINITY_DN5332_c0_g1	175.02	403.966	2.30811	3.67604e-06	0.00113195
TRINITY_DN5342_c1_g1	5.53322	24.087	4.35315	0.00581038	0.191374
TRINITY_DN5473_c0_g1	69.7668	149.145	2.13777	0.018529	0.39594
TRINITY_DN5474_c2_g2	0	7.89558	Inf	0.0147118	0.342641
TRINITY_DN5481_c0_g1	744.525	1995.93	2.68081	0.0237989	0.456499
TRINITY_DN5506_c1_g1	184.677	427.197	2.3132	0.0118165	0.29806
TRINITY_DN5526_c1_g1	17.4263	56.9739	3.26943	0.00668437	0.209173
TRINITY_DN5552_c0_g1	982.628	2038.99	2.07504	0.000165764	0.0181552
TRINITY_DN5562_c3_g1	0	12.052	Inf	0.000377639	0.031214
TRINITY_DN5575_c0_g1	99.0661	222.092	2.24186	0.0353722	0.572164
TRINITY_DN5604_c1_g1	23.6007	54.8989	2.32615	0.0408175	0.618584
TRINITY_DN5671_c0_g1	37.2433	109.333	2.93563	2.57184e-05	0.00482801
TRINITY_DN5696_c0_g1	54.2118	178.198	3.28708	0.0124084	0.307688
TRINITY_DN5712_c0_g1	18.5826	68.5965	3.69144	0.0213133	0.428485
TRINITY_DN5718_c0_g1	1693.66	20691	12.2167	0.000146263	0.0168548
TRINITY_DN5799_c0_g1	27.2	83.741	3.07872	7.22545e-05	0.0100801
TRINITY_DN5825_c0_g1	151.126	322.439	2.13358	2.41244e-06	0.00082435
TRINITY_DN5855_c0_g1	185.488	478.398	2.57913	0.00148364	0.0780068
TRINITY_DN5878_c0_g1	198.503	435.43	2.19357	0.00631734	0.201632
TRINITY_DN5882_c0_g1	682.248	2019.55	2.96015	0.00488858	0.170545
TRINITY_DN5929_c0_g1	122.106	380.527	3.11637	5.59866e-06	0.00153756
TRINITY_DN6030_c2_g1	20.7614	51.0675	2.45974	0.0154554	0.353386
TRINITY_DN6088_c0_g3	286.486	773.953	2.70154	5.56536e-05	0.00834172
TRINITY_DN6089_c0_g1	57.1567	485.483	8.49389	0.000600655	0.0422909
TRINITY_DN6134_c0_g1	65.1079	136.171	2.09146	0.0432673	0.635675
TRINITY_DN6139_c0_g1	81.9114	203.699	2.48683	1.36029e-06	0.000555457
TRINITY_DN6169_c0_g1	9.36842	86.3528	9.21743	0.00443741	0.160289
TRINITY_DN6181_c0_g1	27.8869	170.71	6.12153	8.44642e-15	3.39591e-11
TRINITY_DN6192_c0_g1	31.6603	73.4764	2.32077	0.00252061	0.111206
TRINITY_DN6201_c1_g2	274.84	551.144	2.00532	0.00514163	0.176478
TRINITY_DN6207_c2_g2	6.60375	40.0027	6.05757	7.74181e-05	0.0105759
TRINITY_DN6212_c0_g1	468.978	1449.08	3.08986	0.00327704	0.131569
TRINITY_DN6249_c0_g1	157.15	446.552	2.84157	7.58488e-06	0.00193837
TRINITY_DN6265_c1_g1	2.77477	14.4542	5.20916	0.0261097	0.48247
TRINITY_DN6276_c0_g1	479.387	1462.91	3.05162	0.00547409	0.184206
TRINITY_DN6318_c0_g1	216.194	586.498	2.71283	0.000490369	0.0369543
TRINITY_DN6428_c1_g3	1.52748	35.3808	23.1629	0.00191946	0.0928035
TRINITY_DN6467_c2_g1	5.64285	33.3916	5.91751	0.0154748	0.353515
TRINITY_DN6473_c0_g2	3.02791	19.9695	6.59513	0.00368761	0.14267
TRINITY_DN6480_c0_g1	8.27947	32.7505	3.95562	0.00391718	0.148133
TRINITY_DN6501_c0_g1	138.028	318.55	2.30787	0.0107742	0.283399
TRINITY_DN6505_c0_g1	46.778	113.86	2.43404	0.0176542	0.383584
TRINITY_DN6511_c0_g1	81.5857	165.425	2.02763	0.000395181	0.0322034
TRINITY_DN6552_c0_g1	57.8698	125.904	2.17565	0.000985715	0.0587784
TRINITY_DN6644_c0_g1	5.85975	23.0859	3.93973	0.0132033	0.318772
TRINITY_DN6644_c2_g1	108.433	232.53	2.14445	0.000348237	0.0296649
TRINITY_DN6651_c0_g1	55.1411	204.152	3.70235	0.00599609	0.195449
TRINITY_DN6720_c0_g1	22.3213	58.6016	2.62537	0.0443289	0.644093
TRINITY_DN6725_c0_g1	68.0367	234.342	3.44435	0.000107458	0.0133671
TRINITY_DN6729_c0_g1	139.007	321.118	2.31009	3.87624e-05	0.00644331
TRINITY_DN6737_c0_g1	48.514	97.6149	2.0121	0.0234275	0.452378
TRINITY_DN6773_c0_g1	57.4754	126.558	2.20195	0.0495974	0.684004
TRINITY_DN6791_c0_g2	1.59076	53.4709	33.6134	0.00585901	0.1924
TRINITY_DN6797_c0_g1	67.7374	308.206	4.55001	2.29635e-05	0.00445824
TRINITY_DN6926_c1_g1	51.9403	157.129	3.02518	0.0429892	0.63258
TRINITY_DN7034_c0_g3	12.1702	80.7271	6.63316	1.11862e-05	0.0025984
TRINITY_DN7040_c0_g1	2.20046	133.944	60.8711	0.00130016	0.0709413
TRINITY_DN7046_c0_g1	13.3735	111.232	8.31728	0.00172972	0.0867562
TRINITY_DN7092_c1_g2	0	8.26283	Inf	0.00495775	0.172133
TRINITY_DN7119_c0_g1	0.648316	7.93251	12.2356	0.0360873	0.579646
TRINITY_DN7137_c0_g1	13483.1	30668.4	2.27458	1.54592e-05	0.00329974
TRINITY_DN7158_c0_g1	3.38983	19.3173	5.6986	0.00704567	0.216031
TRINITY_DN7171_c1_g1	24.3265	56.2635	2.31285	0.00980975	0.266563
TRINITY_DN7195_c0_g1	81.5754	312.247	3.82771	0.00104399	0.0612289
TRINITY_DN7220_c0_g1	529.474	1204.33	2.27457	0.00049159	0.0369721
TRINITY_DN7244_c0_g1	25.5633	98.5023	3.85327	0.00025551	0.0242393
TRINITY_DN7252_c0_g1	81.6016	205.242	2.51517	0.000388206	0.0317728
TRINITY_DN7255_c0_g1	363.862	801.538	2.20286	0.00925938	0.256259
TRINITY_DN7263_c0_g1	41.9892	272.004	6.47795	0.000592933	0.0420674
TRINITY_DN7264_c0_g1	15.7383	45.5576	2.89469	0.0146559	0.341763
TRINITY_DN7274_c0_g1	13.6754	36.9027	2.69847	0.035884	0.577944
TRINITY_DN7292_c0_g1	104.489	310.455	2.97118	0.0395974	0.610088
TRINITY_DN7344_c1_g1	5.66216	21.3405	3.76896	0.0235791	0.453557
TRINITY_DN7352_c0_g1	16.3049	44.8248	2.74916	0.00625499	0.200524
TRINITY_DN7369_c0_g1	27.7505	79.6929	2.87177	0.000209287	0.0212821
TRINITY_DN7474_c0_g1	75.9295	199.177	2.62318	0.00276179	0.118371
TRINITY_DN7493_c0_g1	2585.58	13882.2	5.36908	7.8637e-19	6.02664e-15
TRINITY_DN7530_c1_g1	4072.54	8498.78	2.08685	6.62408e-06	0.00177115
TRINITY_DN7530_c0_g1	1068.81	2283.3	2.1363	0.00199103	0.0951616
TRINITY_DN7554_c0_g1	18.1263	41.0206	2.26305	0.0264293	0.486223
TRINITY_DN7556_c1_g1	19.099	42.0646	2.20245	0.0315173	0.534783
TRINITY_DN7625_c0_g1	18.4468	53.7914	2.91603	0.00152742	0.079585
TRINITY_DN7664_c0_g1	47.023	112.446	2.3913	0.000218679	0.0219362
TRINITY_DN7700_c0_g1	17.9088	45.1067	2.51869	0.0196324	0.40883
TRINITY_DN7707_c0_g1	223.54	646.944	2.89408	1.94914e-05	0.00389487
TRINITY_DN7713_c0_g1	178.286	372.802	2.09103	1.05282e-06	0.000444398
TRINITY_DN7749_c0_g1	0	10.6847	Inf	0.000957749	0.0578453
TRINITY_DN7784_c0_g1	8.05485	26.5518	3.29637	0.0199198	0.412302
TRINITY_DN7786_c0_g1	20.5023	55.5064	2.70733	0.00348897	0.13739
TRINITY_DN7844_c0_g1	387.888	807.813	2.08259	0.00320693	0.130032
TRINITY_DN7864_c0_g1	106.712	285.673	2.67704	0.00340452	0.135198
TRINITY_DN7900_c0_g1	0	39.0593	Inf	1.00297e-06	0.000430612
TRINITY_DN7914_c0_g1	2.99466	22.758	7.59953	0.000786555	0.0509897
TRINITY_DN7946_c3_g1	0	5.86527	Inf	0.0255843	0.477696
TRINITY_DN7948_c0_g1	336.093	989.152	2.94309	4.24124e-05	0.00685293
TRINITY_DN7971_c0_g2	0	24.8463	Inf	0.00456135	0.163212
TRINITY_DN8007_c0_g1	21.703	43.4117	2.00027	0.0495081	0.683023
TRINITY_DN8023_c0_g1	143.496	486.878	3.39297	0.000640318	0.0441778
TRINITY_DN8149_c2_g1	0.648316	7.92544	12.2247	0.0361435	0.579886
TRINITY_DN8202_c1_g2	11.1152	29.6684	2.66918	0.0317235	0.536706
TRINITY_DN8222_c0_g2	101.56	260.788	2.56782	0.000497634	0.0372774
TRINITY_DN8223_c0_g1	361.548	723.54	2.00123	0.000713497	0.0477363
TRINITY_DN8224_c5_g1	10.4645	31.7597	3.03501	0.0119856	0.300377
TRINITY_DN8231_c0_g1	8.27174	28.2498	3.41521	0.012164	0.303933
TRINITY_DN8238_c0_g1	26.7055	59.6469	2.23351	0.0152724	0.350053
TRINITY_DN8332_c0_g1	549.694	1217.14	2.21422	0.00199468	0.095215
TRINITY_DN8371_c0_g1	18.4121	43.8303	2.38052	0.018019	0.389259
TRINITY_DN8443_c1_g1	10.4612	32.75	3.1306	0.00904599	0.252753
TRINITY_DN8496_c0_g1	9.20261	79.3267	8.62002	0.0180751	0.389798
TRINITY_DN8504_c0_g1	1.57145	10.0151	6.37312	0.047985	0.670283
TRINITY_DN8524_c1_g1	0	5.51483	Inf	0.0324422	0.545548
TRINITY_DN8542_c0_g1	37.2511	135.451	3.63615	0.0032125	0.130118
TRINITY_DN8551_c0_g1	14.901	39.6613	2.66165	0.0129291	0.315048
TRINITY_DN8611_c1_g1	0	5.18275	Inf	0.040876	0.618584
TRINITY_DN8613_c0_g1	17.2667	77.9149	4.51245	0.0128873	0.314784
TRINITY_DN8614_c0_g2	4.36553	30.6469	7.02021	0.00850568	0.242806
TRINITY_DN8667_c0_g1	4.49746	19.7002	4.3803	0.0136417	0.326316
TRINITY_DN8676_c0_g1	0.560362	9.98143	17.8125	0.0259603	0.481011
TRINITY_DN8678_c0_g1	1087.85	2428.64	2.23251	5.30853e-05	0.0080576
TRINITY_DN8705_c0_g1	535.599	1156.36	2.15901	0.000147271	0.016945
TRINITY_DN8713_c0_g1	17.4147	43.4518	2.49512	0.012374	0.307139
TRINITY_DN8752_c0_g1	58.118	140.399	2.41576	5.43418e-05	0.00819862
TRINITY_DN8824_c2_g1	0	56.2856	Inf	0.0340434	0.560754
TRINITY_DN8827_c0_g1	0	21.375	Inf	7.26996e-07	0.000335105
TRINITY_DN8833_c0_g1	61.689	358.643	5.81372	0.000421838	0.0337174
TRINITY_DN8843_c0_g1	37.4662	92.5001	2.46889	0.0367127	0.584177
TRINITY_DN8846_c0_g1	39.1173	550.993	14.0857	0.000220172	0.0220207
TRINITY_DN8852_c0_g1	19.6368	49.9947	2.54597	0.0073225	0.221313
TRINITY_DN8882_c1_g1	11.8714	32.742	2.75807	0.0139614	0.330698
TRINITY_DN8884_c0_g1	24.7686	194.933	7.87017	0.00281493	0.119693
TRINITY_DN8890_c0_g1	39.2415	156.491	3.98789	6.43258e-09	6.53116e-06
TRINITY_DN8897_c2_g1	1.27196	11.3648	8.93488	0.0372628	0.588421
TRINITY_DN8983_c0_g1	5073.77	12570.1	2.47747	1.78679e-07	0.00010505
TRINITY_DN8987_c0_g1	19.925	166.906	8.3767	0.00751009	0.225345
TRINITY_DN9026_c0_g1	21.3024	87.9244	4.12743	0.000121189	0.0145222
TRINITY_DN9115_c1_g1	156.46	327.37	2.09235	0.02811	0.502383
TRINITY_DN9115_c1_g2	1415.92	3078.78	2.17441	0.000435436	0.0344151
TRINITY_DN9123_c1_g1	9.5143	28.9241	3.04007	0.0134732	0.323562
TRINITY_DN9146_c1_g1	5.04924	17.5998	3.48563	0.0425513	0.629588
TRINITY_DN9174_c0_g2	0.623647	7.93452	12.7228	0.0362678	0.58064
TRINITY_DN9220_c0_g1	295.67	687.505	2.32525	0.0101311	0.271757
TRINITY_DN9275_c0_g2	1.87094	15.5409	8.30647	0.00590824	0.19374
TRINITY_DN9276_c0_g1	50.3974	123.24	2.44536	0.00291117	0.12295
TRINITY_DN9305_c0_g2	396.006	1021.28	2.57896	0.0253691	0.475688
TRINITY_DN9305_c0_g1	0	70.9127	Inf	0.000102711	0.0129049
TRINITY_DN9384_c0_g1	75.6635	161.666	2.13665	0.00407476	0.151636
TRINITY_DN9410_c0_g1	203.019	669.617	3.2983	0.00515866	0.176821
TRINITY_DN9417_c0_g2	17.6447	57.2336	3.24368	0.000590175	0.041951
TRINITY_DN9449_c0_g1	2.21441	30.6564	13.8441	6.50101e-06	0.00175071
TRINITY_DN9496_c0_g1	3.25017	18.6299	5.73198	0.00664789	0.208378
TRINITY_DN9553_c0_g1	15.0677	70.7786	4.69737	0.0276635	0.498463
TRINITY_DN9555_c0_g1	0.928497	9.99734	10.7672	0.0210889	0.42594
TRINITY_DN9592_c1_g4	0	5.15641	Inf	0.0412535	0.620155
TRINITY_DN9595_c0_g1	833.086	2136.13	2.56412	0.00399507	0.149673
TRINITY_DN9620_c0_g1	0	6.56174	Inf	0.0392497	0.607163
TRINITY_DN9624_c0_g1	1.18401	21.7677	18.3848	0.000366354	0.0305501
TRINITY_DN9677_c0_g2	0	6.91816	Inf	0.037064	0.586333
TRINITY_DN9755_c2_g2	0	9.34116	Inf	0.00303169	0.126588
TRINITY_DN9785_c0_g1	66.1606	176.446	2.66694	0.000262776	0.0247102
TRINITY_DN9819_c0_g1	2368.16	4927.23	2.08062	1.19821e-06	0.000497384
TRINITY_DN9826_c0_g1	1061.87	2789.64	2.62711	3.51854e-06	0.0010924
TRINITY_DN9883_c1_g1	0	5.85333	Inf	0.0256915	0.478509
TRINITY_DN9905_c1_g3	3.65156	19.3602	5.30189	0.0257377	0.478657
TRINITY_DN9919_c0_g1	534.817	1102.51	2.06147	0.000173273	0.0186781
TRINITY_DN9948_c0_g1	0	153.729	Inf	3.48322e-26	6.5427e-22
TRINITY_DN9982_c0_g1	11.3653	32.7963	2.88565	0.0200381	0.41386
TRINITY_DN10058_c0_g1	58.4906	347.842	5.94697	0.00080052	0.051451
TRINITY_DN10060_c0_g5	0.280181	7.23363	25.8177	0.0282665	0.503848
TRINITY_DN10084_c0_g1	11.0789	28.9954	2.61717	0.0429446	0.632419
TRINITY_DN10095_c0_g1	101.249	342.246	3.38024	2.57677e-05	0.00482801
TRINITY_DN10133_c0_g1	100.955	222.36	2.20256	0.0127814	0.313796
TRINITY_DN10169_c0_g1	247.79	687.056	2.77274	8.52719e-05	0.0112796
TRINITY_DN10238_c0_g1	12.4944	47.9237	3.83562	0.000409474	0.0330735
TRINITY_DN10281_c0_g1	13.7533	33.1409	2.40968	0.0321894	0.542389
TRINITY_DN10372_c0_g1	16.6786	37.2535	2.23361	0.0428609	0.631557
TRINITY_DN10378_c0_g1	16.7203	124.696	7.45777	0.0190922	0.401946
TRINITY_DN10400_c0_g1	438.895	1797.18	4.09479	0.00636623	0.2028
TRINITY_DN10419_c1_g2	1.74437	11.0491	6.33416	0.043565	0.638088
TRINITY_DN10423_c0_g1	1410.88	2961.99	2.09939	0.000679289	0.0462298
TRINITY_DN10444_c0_g1	242.93	592.004	2.43693	0.000435016	0.0344151
TRINITY_DN10457_c0_g1	75.2892	215.652	2.86431	0.0427751	0.631159
TRINITY_DN10466_c0_g5	0.324158	10.0328	30.9502	0.035297	0.572045
TRINITY_DN10505_c1_g1	0	5.17853	Inf	0.040936	0.618584
TRINITY_DN10531_c0_g1	17967.5	42485	2.36455	0.00326592	0.131303
TRINITY_DN10577_c0_g1	25.8739	69.6516	2.69196	0.000795123	0.0512357
TRINITY_DN10595_c2_g1	6.95343	29.0456	4.17716	0.0438847	0.640862
TRINITY_DN10615_c0_g1	2.62652	18.6299	7.09299	0.00326815	0.13131
TRINITY_DN10707_c0_g1	17.4402	41.7841	2.39585	0.0160236	0.361111
TRINITY_DN10720_c1_g1	1463.68	6881.24	4.70133	0.000191104	0.0201098
TRINITY_DN10722_c0_g1	534.025	1397.53	2.61697	0.0120888	0.302358
TRINITY_DN10769_c0_g1	62.6805	207.697	3.31359	0.0139078	0.329972
TRINITY_DN10799_c0_g1	1.12072	39.0204	34.8172	0.000433096	0.0343251
TRINITY_DN10825_c0_g1	298.665	633.987	2.12274	0.000868171	0.0543576
TRINITY_DN10841_c0_g1	246.798	1288.34	5.22022	0.00162007	0.0829169
TRINITY_DN10881_c0_g2	4.67038	22.8007	4.88198	0.00892451	0.250776
TRINITY_DN10885_c0_g1	56.551	155.799	2.75502	1.37282e-06	0.000557544
TRINITY_DN10889_c0_g1	6.60461	20.3261	3.07756	0.0441719	0.642932
TRINITY_DN10894_c0_g1	455.768	988.75	2.16941	0.0318872	0.53899
TRINITY_DN10992_c0_g1	28.0695	119.094	4.24281	5.13625e-05	0.00786012
TRINITY_DN11016_c0_g1	0	6.88143	Inf	0.0174872	0.380836
TRINITY_DN11019_c0_g1	22.214	54.7662	2.46539	0.0063128	0.201632
TRINITY_DN11037_c0_g1	57.273	225.245	3.93283	0.000303132	0.0274024
TRINITY_DN11085_c0_g1	3.26089	42.4662	13.0229	0.0301378	0.522105
TRINITY_DN11087_c0_g3	0.686933	13.1073	19.0809	0.0179902	0.389084
TRINITY_DN11090_c0_g1	2.65119	27.554	10.3931	5.2894e-05	0.00804481
TRINITY_DN11119_c0_g1	17.1592	39.6057	2.30814	0.0255117	0.476934
TRINITY_DN11163_c0_g1	77.3907	164.243	2.12226	0.00225945	0.103383
TRINITY_DN11167_c0_g2	0.686933	8.96262	13.0473	0.0204869	0.419324
TRINITY_DN11182_c0_g1	54.4718	130.6	2.39757	0.000245284	0.0236879
TRINITY_DN11182_c1_g1	4.21965	42.1801	9.99612	0.00554205	0.185477
TRINITY_DN11190_c0_g1	0	81.6462	Inf	0.00084671	0.0534145
TRINITY_DN11223_c0_g1	23.3956	53.8638	2.3023	0.0145645	0.340884
TRINITY_DN11229_c0_g1	34.8002	74.8494	2.15083	0.00514797	0.176615
TRINITY_DN11246_c0_g1	32.4088	77.2861	2.38473	0.0478373	0.66935
TRINITY_DN11256_c1_g1	1267.28	3384.9	2.67099	0.000100879	0.0127171
TRINITY_DN11284_c0_g1	1.94495	13.483	6.9323	0.0207502	0.422963
TRINITY_DN11338_c0_g1	9.13696	32.3297	3.53834	0.0339733	0.560134
TRINITY_DN11351_c1_g1	75.6316	499.039	6.59829	0.00959606	0.262564
TRINITY_DN11356_c0_g1	0.343466	21.0414	61.2619	5.60721e-06	0.00153756
TRINITY_DN11363_c0_g1	4.21728	34.1868	8.10635	0.000139584	0.0162094
TRINITY_DN11406_c0_g1	11.7056	36.1356	3.08705	0.01935	0.405649
TRINITY_DN11423_c1_g1	20.9298	48.5702	2.32062	0.0256119	0.4778
TRINITY_DN11427_c0_g1	8.66541	30.3646	3.50412	0.0178947	0.387693
TRINITY_DN11467_c0_g1	0	10.7091	Inf	0.000949596	0.0577241
TRINITY_DN11496_c0_g2	56.7613	145.645	2.56591	0.000391367	0.0319619
TRINITY_DN11551_c0_g1	5.16746	58.673	11.3543	4.6679e-09	4.80436e-06
TRINITY_DN11596_c0_g1	1.71733	33.0131	19.2235	0.00606146	0.196832
TRINITY_DN11613_c0_g1	4.48588	18.2367	4.06536	0.0285236	0.505924
TRINITY_DN11670_c0_g1	10.1944	36.5257	3.58292	0.0296415	0.517803
TRINITY_DN11700_c0_g2	0.667624	7.58186	11.3565	0.0432422	0.635556
TRINITY_DN11707_c0_g1	347.029	814.926	2.34829	0.000267036	0.0250481
TRINITY_DN11716_c0_g1	17.2458	39.9956	2.31914	0.0209551	0.424614
TRINITY_DN11728_c0_g1	41.2117	118.565	2.87697	9.55317e-06	0.00231538
TRINITY_DN11775_c0_g1	24.1892	55.1799	2.28118	0.034779	0.567258
TRINITY_DN11790_c0_g1	3.32118	15.5334	4.67707	0.0299144	0.520999
TRINITY_DN11840_c0_g2	0	9.60686	Inf	0.0117562	0.297105
TRINITY_DN11845_c0_g1	64.1283	133.556	2.08264	0.00115879	0.0656103
TRINITY_DN11846_c0_g1	3390.89	14218.4	4.19313	5.3195e-06	0.00147194
TRINITY_DN11880_c0_g2	1.55214	10.3509	6.66877	0.0414083	0.621116
TRINITY_DN11898_c0_g1	3.02791	14.8586	4.90722	0.026158	0.482889
TRINITY_DN11964_c0_g1	2.68445	12.0719	4.49698	0.0493327	0.681518
TRINITY_DN12052_c0_g1	5.341	21.4075	4.00816	0.0117552	0.297105
TRINITY_DN12067_c0_g1	0	12.0722	Inf	0.0148466	0.344455
TRINITY_DN12164_c0_g1	14.3329	37.2845	2.60132	0.0307398	0.527508
TRINITY_DN12168_c1_g1	6.14529	21.7126	3.53321	0.0248347	0.47011
TRINITY_DN12183_c0_g1	81.1013	285.125	3.51567	0.000162305	0.0179862
TRINITY_DN12189_c0_g2	1.31058	10.6867	8.1542	0.0236951	0.455011
TRINITY_DN12230_c0_g1	5.8458	50.6221	8.65956	0.00145461	0.0769652
TRINITY_DN12349_c0_g1	0	10.0042	Inf	0.00152485	0.079506
TRINITY_DN12404_c0_g1	105.359	316.675	3.00568	0.0141332	0.333822
TRINITY_DN12446_c1_g1	3.5767	24.839	6.94467	0.00559163	0.186389
TRINITY_DN12448_c0_g1	62.4395	150.058	2.40326	3.84625e-05	0.00640763
TRINITY_DN12454_c1_g1	0.967114	10.0124	10.3529	0.0208634	0.423911
TRINITY_DN12530_c0_g1	0	13.8389	Inf	0.00949807	0.260829
TRINITY_DN12602_c1_g1	13.25	35.8575	2.70624	0.0148493	0.344455
TRINITY_DN12636_c0_g1	369.498	1405.71	3.80436	0.00196171	0.0941794
TRINITY_DN12645_c0_g1	0	6.8885	Inf	0.0126755	0.312339
TRINITY_DN12666_c0_g1	4.51914	50.7171	11.2227	6.7698e-06	0.00179025
TRINITY_DN12689_c1_g1	5.04388	38.244	7.58227	1.84203e-05	0.00374052
TRINITY_DN12729_c0_g1	16.2517	37.1675	2.28699	0.044144	0.642862
TRINITY_DN12736_c0_g1	62.7375	131.014	2.08828	0.000998364	0.0594383
TRINITY_DN12738_c0_g1	6.64237	30.3642	4.57129	0.0023483	0.106096
TRINITY_DN12773_c0_g1	19.4409	74.5067	3.83246	5.13582e-05	0.00786012
TRINITY_DN12828_c0_g1	120.405	245.443	2.03847	0.00570264	0.18925
TRINITY_DN12836_c0_g1	4.32454	19.2476	4.45078	0.0424701	0.629255
TRINITY_DN12840_c4_g1	1.12072	12.4407	11.1006	0.0105947	0.280488
TRINITY_DN12904_c0_g1	37.1118	84.4633	2.27592	0.00225818	0.103383
TRINITY_DN12939_c0_g1	1685.04	3630.99	2.15484	1.73231e-06	0.000656989
TRINITY_DN12945_c0_g1	112.268	247.342	2.20314	0.00269175	0.116633
TRINITY_DN12946_c1_g3	0.324158	7.25465	22.38	0.0277747	0.499203
TRINITY_DN12996_c0_g1	5.43218	34.4938	6.34991	0.00193312	0.0932838
TRINITY_DN12999_c3_g1	0	5.19469	Inf	0.0407064	0.618584
TRINITY_DN13034_c0_g3	1.71733	52.9956	30.8593	7.34527e-05	0.0101449
TRINITY_DN13100_c0_g3	0	7.90266	Inf	0.00630487	0.201592
TRINITY_DN13109_c1_g1	0.648316	10.6783	16.4708	0.00801073	0.234214
TRINITY_DN13144_c0_g1	0	14.7976	Inf	5.88911e-05	0.00874452
TRINITY_DN13173_c0_g1	8.50795	23.7852	2.79564	0.0489633	0.678497
TRINITY_DN13212_c2_g1	4.30524	17.9259	4.16374	0.0196825	0.409307
TRINITY_DN13269_c0_g1	19.7055	71.0636	3.60629	0.0487954	0.676919
TRINITY_DN13309_c0_g1	48.5897	130.044	2.67637	2.0116e-05	0.00398785
TRINITY_DN13322_c1_g1	21.074	44.7686	2.12435	0.0320652	0.541148
TRINITY_DN13443_c1_g3	17.6206	45.5006	2.58224	0.022127	0.438222
TRINITY_DN13457_c1_g1	0	5.84003	Inf	0.0289383	0.510748
TRINITY_DN13461_c0_g1	58.0472	202.579	3.48989	0.000110767	0.0136184
TRINITY_DN13495_c0_g1	1.87094	10.6781	5.70734	0.0496649	0.684653
TRINITY_DN13509_c0_g1	6.25877	20.6752	3.3034	0.0276366	0.498426
TRINITY_DN13512_c0_g1	12.8402	55.2416	4.30223	0.00258152	0.113096
TRINITY_DN13565_c0_g1	96.4027	196.249	2.03572	0.004488	0.161133
TRINITY_DN13587_c2_g1	1.22799	9.98981	8.13512	0.0333522	0.553776
TRINITY_DN13599_c1_g1	0.324158	17.1763	52.9875	0.000834786	0.0529737
TRINITY_DN13605_c3_g1	0	5.17035	Inf	0.041053	0.619235
TRINITY_DN13615_c0_g2	2.94532	21.0104	7.13349	0.00169592	0.0855749
TRINITY_DN13626_c0_g2	4.96987	17.241	3.46909	0.0477772	0.66935
TRINITY_DN13703_c0_g1	12.8981	41.7772	3.23901	0.00381347	0.14611
TRINITY_DN13758_c0_g1	8.98719	38.612	4.29633	0.000447268	0.0350418
TRINITY_DN13760_c0_g1	13.72	44.494	3.24301	0.00181888	0.0897224
TRINITY_DN13824_c1_g2	7.4859	87.7933	11.7278	0.00210305	0.0986562
TRINITY_DN13830_c0_g1	42.2737	118.555	2.80446	0.0405281	0.617867
TRINITY_DN13891_c0_g2	0	7.92875	Inf	0.0062472	0.200417
TRINITY_DN13920_c0_g1	2.32167	13.7869	5.93837	0.0182384	0.392081
TRINITY_DN13950_c0_g1	23.445	57.8491	2.46744	0.00451079	0.161541
TRINITY_DN14013_c0_g1	70.0809	188.403	2.68836	0.0413228	0.620577
TRINITY_DN14086_c0_g1	13.9446	57.9684	4.15704	0.00222458	0.102541
TRINITY_DN14118_c0_g1	100.441	307.479	3.06131	8.16515e-11	1.36329e-07
TRINITY_DN14151_c0_g2	17.0216	54.1615	3.18192	0.000684207	0.046316
TRINITY_DN14171_c1_g1	29.5849	74.1157	2.50519	0.00138468	0.0741528
TRINITY_DN14185_c0_g1	81.5595	217.592	2.66789	0.000279974	0.0257789
TRINITY_DN14219_c1_g1	2.26375	14.8451	6.55778	0.011766	0.297228
TRINITY_DN14266_c0_g1	254.014	640.976	2.52339	0.00127729	0.0701006
TRINITY_DN14304_c0_g1	26.4244	140.899	5.33215	8.27828e-08	5.60343e-05
TRINITY_DN14334_c0_g1	0.560362	7.92854	14.149	0.0368269	0.584371
TRINITY_DN14344_c0_g1	28.5105	100.379	3.52076	3.23292e-06	0.00102925
TRINITY_DN14356_c1_g2	0.560362	7.57855	13.5244	0.044292	0.643681
TRINITY_DN14363_c0_g1	2.15648	21.7649	10.0928	0.015587	0.35499
TRINITY_DN14375_c0_g2	1.65941	25.1172	15.1363	0.00386181	0.146988
TRINITY_DN14377_c0_g2	1.12072	19.9005	17.7568	0.0451417	0.649661
TRINITY_DN14378_c0_g4	0	6.53209	Inf	0.0161044	0.361839
TRINITY_DN14388_c0_g1	2.4313	15.1916	6.24833	0.0149821	0.34563
TRINITY_DN14418_c0_g1	126.205	257.161	2.03765	0.00311184	0.127777
TRINITY_DN14447_c0_g1	13.7794	34.123	2.47637	0.0326441	0.546741
TRINITY_DN14469_c0_g2	3.10429	15.4963	4.99189	0.0229975	0.447409
TRINITY_DN14526_c0_g2	21.2166	122.977	5.79624	0.0428081	0.631204
TRINITY_DN14542_c0_g1	8.17582	48.8515	5.97512	0.000203182	0.0209551
TRINITY_DN14557_c0_g1	93.3783	323.396	3.46329	8.01995e-05	0.0108082
TRINITY_DN14575_c0_g1	1.27196	26.2558	20.6419	0.00847688	0.242168
TRINITY_DN14589_c1_g1	30.8108	88.7043	2.879	0.0046663	0.165846
TRINITY_DN14625_c0_g2	221.787	479.132	2.16032	0.0017015	0.0857414
TRINITY_DN14648_c0_g1	0.343466	6.5219	18.9885	0.0419835	0.62587
TRINITY_DN14651_c0_g1	0.623647	8.94957	14.3504	0.0208497	0.423911
TRINITY_DN14694_c0_g1	21.1675	46.5905	2.20104	0.0485722	0.67568
TRINITY_DN14762_c0_g2	12.4858	36.2071	2.89986	0.0104271	0.277027
TRINITY_DN14816_c0_g1	2.4313	15.8182	6.50604	0.0156179	0.355157
TRINITY_DN14834_c1_g1	6.09894	24.7686	4.06113	0.00735392	0.221988
TRINITY_DN14836_c0_g1	20.6913	67.935	3.28327	0.000232279	0.0229029
TRINITY_DN14843_c0_g2	17.5243	42.8018	2.44242	0.0162398	0.363668
TRINITY_DN14903_c2_g1	2.18115	22.4394	10.2879	0.000374184	0.0310651
TRINITY_DN14932_c0_g2	1.57145	10.3374	6.57824	0.0413726	0.620829
TRINITY_DN14948_c0_g1	1.55214	12.7759	8.23113	0.0138455	0.329406
TRINITY_DN15056_c0_g1	21.8729	51.3872	2.34935	0.0129759	0.315409
TRINITY_DN15064_c0_g1	327.726	1202.9	3.67046	9.33771e-07	0.000420107
TRINITY_DN15071_c0_g1	20.4372	66.5961	3.25857	0.0163549	0.364964
TRINITY_DN15076_c0_g2	0.623647	9.9863	16.0127	0.0155705	0.35483
TRINITY_DN15123_c0_g2	0	5.49822	Inf	0.0326313	0.546649
TRINITY_DN15174_c1_g1	0	7.27036	Inf	0.0136709	0.326806
TRINITY_DN15204_c0_g1	9.7829	31.7133	3.2417	0.00874545	0.247787
TRINITY_DN15213_c0_g1	7.69829	23.4226	3.04256	0.0290959	0.512911
TRINITY_DN15225_c0_g1	3.55203	18.3058	5.15361	0.0456463	0.653379
TRINITY_DN15248_c0_g1	4.57147	17.9064	3.917	0.0249627	0.471362
TRINITY_DN15301_c0_g3	0	8.98163	Inf	0.00306831	0.127366
TRINITY_DN15318_c0_g1	1.59076	12.41	7.80127	0.0161928	0.362957
TRINITY_DN15369_c0_g1	0.648316	14.7874	22.8089	0.000769384	0.0503886
TRINITY_DN15403_c0_g2	8.52104	49.5721	5.81762	1.91689e-05	0.00386122
TRINITY_DN15407_c1_g1	0	6.56726	Inf	0.0159068	0.359874
TRINITY_DN15539_c0_g1	129.026	452.095	3.50389	0.000910877	0.0561426
TRINITY_DN15554_c0_g2	14.8128	52.9128	3.57209	0.0496803	0.684653
TRINITY_DN15634_c0_g1	0	17.6126	Inf	9.0504e-06	0.00222948
TRINITY_DN15665_c0_g1	33.9914	417.896	12.2941	0.000215148	0.021695
TRINITY_DN15665_c2_g1	1.8763	11.0438	5.88594	0.042831	0.631241
TRINITY_DN15694_c0_g1	28.0666	76.2292	2.71601	0.000388181	0.0317728
TRINITY_DN15729_c0_g2	0	6.51925	Inf	0.0186783	0.397444
TRINITY_DN15752_c0_g1	0	5.18917	Inf	0.0407847	0.618584
TRINITY_DN15827_c0_g1	0	6.88474	Inf	0.0126923	0.31255
TRINITY_DN15840_c0_g1	0.623647	27.2672	43.7222	4.95969e-07	0.000250095
TRINITY_DN15868_c0_g1	11.7141	38.6934	3.30313	0.0198686	0.411892
TRINITY_DN16006_c0_g1	10.151	93.8116	9.24158	6.98486e-05	0.00992061
TRINITY_DN16045_c0_g1	6.78052	25.8874	3.81791	0.0079605	0.233179
TRINITY_DN16069_c0_g2	12.8593	36.9186	2.87097	0.0100285	0.269967
TRINITY_DN16079_c1_g2	0	6.2259	Inf	0.0495023	0.683023
TRINITY_DN16158_c0_g1	2.55787	12.7268	4.97553	0.0383718	0.598977
TRINITY_DN16239_c0_g1	20.5347	48.6297	2.36817	0.0169756	0.373834
TRINITY_DN16267_c1_g1	24.4507	58.9907	2.41264	0.0190932	0.401946
TRINITY_DN16274_c0_g1	81.3831	314.255	3.86143	1.72164e-05	0.00360316
TRINITY_DN16311_c0_g1	797.118	1655.17	2.07644	0.000881568	0.054835
TRINITY_DN16322_c0_g1	59.3829	126.933	2.13753	0.00523656	0.178676
TRINITY_DN16342_c0_g1	3.64534	19.6179	5.38165	0.014949	0.345476
TRINITY_DN16404_c1_g1	5.09022	25.523	5.01413	0.0374076	0.589963
TRINITY_DN16434_c0_g1	29.4416	76.1319	2.58586	0.0011548	0.0654826
TRINITY_DN16513_c0_g1	135.152	726.846	5.37798	0.000425021	0.0338997
TRINITY_DN16541_c0_g1	4.154	17.5575	4.22666	0.0226196	0.443479
TRINITY_DN16542_c0_g1	1.67872	11.0217	6.56554	0.0299669	0.521225
TRINITY_DN16558_c0_g1	0	5.1834	Inf	0.0408667	0.618584
TRINITY_DN16715_c1_g2	16.0687	40.2852	2.50706	0.0157379	0.357015
TRINITY_DN16769_c0_g1	6.88778	27.5719	4.00302	0.00449437	0.161133
TRINITY_DN16866_c0_g2	2.02218	14.0978	6.97158	0.0109056	0.285698
TRINITY_DN16867_c1_g1	23.4149	50.3558	2.15058	0.0209216	0.424271
TRINITY_DN16889_c1_g1	0	6.90642	Inf	0.012596	0.311107
TRINITY_DN16965_c0_g1	0	5.86592	Inf	0.0255784	0.477696
TRINITY_DN16969_c0_g1	2.4313	17.8819	7.35485	0.0339697	0.560134
TRINITY_DN17049_c0_g1	0	11.7458	Inf	0.000470541	0.036112
TRINITY_DN17101_c0_g1	0.343466	11.7228	34.1307	0.0116692	0.295802
TRINITY_DN17109_c0_g1	102.467	285.721	2.78843	0.0155556	0.354654
TRINITY_DN17116_c0_g1	5.40665	30.0233	5.55303	0.0128048	0.313891
TRINITY_DN17173_c1_g1	0	21.4214	Inf	0.000142247	0.0164424
TRINITY_DN17217_c0_g1	141.948	409.628	2.88576	0.00755478	0.225964
TRINITY_DN17331_c0_g1	37.3652	89.8279	2.40405	0.0443593	0.644095
TRINITY_DN17356_c0_g1	6.21394	26.2321	4.2215	0.0285057	0.505924
TRINITY_DN17387_c2_g3	12.3925	31.3774	2.53197	0.0343154	0.562937
TRINITY_DN17396_c0_g1	1.0304	38.9671	37.8175	0.0111185	0.288458
TRINITY_DN17408_c0_g1	4.63712	25.8071	5.56532	0.00186592	0.0911534
TRINITY_DN17425_c0_g1	0.560362	7.5624	13.4956	0.0444482	0.644777
TRINITY_DN17536_c0_g2	0	10.7106	Inf	0.000949078	0.0577241
TRINITY_DN17556_c0_g1	1.31594	21.3259	16.2058	0.00123843	0.0685186
TRINITY_DN17590_c1_g1	19.0844	49.4007	2.58853	0.0454205	0.651645
TRINITY_DN17599_c0_g1	0	54.3891	Inf	0.00899578	0.251821
TRINITY_DN17601_c0_g1	0.343466	7.24447	21.0922	0.0277066	0.498493
TRINITY_DN17609_c0_g1	34.5031	80.3133	2.32772	0.00993682	0.268472
TRINITY_DN17642_c0_g1	9.06594	89.3207	9.85234	0.00449724	0.161133
TRINITY_DN17653_c1_g1	0.343466	6.57213	19.1347	0.0414327	0.621234
TRINITY_DN17738_c1_g1	5.19213	17.9226	3.45188	0.0465129	0.660374
TRINITY_DN17782_c0_g1	6.8215	20.6852	3.03235	0.0471165	0.6643
TRINITY_DN17845_c0_g2	0	21.7531	Inf	5.71427e-07	0.000275215
TRINITY_DN17847_c0_g2	1.81302	11.0637	6.10238	0.0430805	0.63356
TRINITY_DN17916_c0_g2	962.733	2092.54	2.17354	0.000193033	0.0201996
TRINITY_DN17923_c0_g1	1.01109	8.99337	8.89472	0.0346974	0.566468
TRINITY_DN17968_c0_g1	8.77267	34.4044	3.92177	0.00319216	0.129544
TRINITY_DN17975_c0_g1	2.37338	17.5763	7.40562	0.00533727	0.181207
TRINITY_DN17977_c0_g1	57.7876	219.747	3.80267	3.80209e-07	0.000195662
TRINITY_DN17995_c0_g2	16.8421	39.3219	2.33474	0.0354619	0.573481
TRINITY_DN18058_c0_g3	7.04077	27.9728	3.97297	0.00793732	0.232681
TRINITY_DN18106_c0_g1	13.873	42.8009	3.0852	0.00470356	0.166391
TRINITY_DN18210_c0_g1	19.8747	40.9934	2.06259	0.0420969	0.626484
TRINITY_DN18276_c0_g1	11.2224	30.9681	2.75949	0.0224569	0.441811
TRINITY_DN18279_c0_g1	29.9646	85.96	2.86872	0.0101577	0.272081
TRINITY_DN18302_c0_g2	6.88156	45.8571	6.66377	0.000794291	0.051226
TRINITY_DN18337_c0_g1	0	7.25641	Inf	0.00993731	0.268472
TRINITY_DN18459_c0_g4	0	9.98229	Inf	0.00153666	0.0797569
TRINITY_DN18569_c0_g2	3.77191	18.6	4.93119	0.0277054	0.498493
TRINITY_DN18638_c0_g1	0	18.9315	Inf	0.00573456	0.189929
TRINITY_DN18676_c0_g1	0.343466	7.23473	21.0639	0.0277793	0.499203
TRINITY_DN18684_c0_g1	24.8122	82.7591	3.33541	0.000278091	0.0256999
TRINITY_DN18686_c0_g1	2.34098	14.1151	6.02955	0.0157424	0.357015
TRINITY_DN18808_c0_g1	0.324158	7.24336	22.3452	0.0278593	0.499924
TRINITY_DN18828_c2_g1	1.24729	9.30398	7.45933	0.0458073	0.654857
TRINITY_DN18860_c0_g1	30.4611	153.726	5.04664	9.3946e-12	2.01672e-08
TRINITY_DN18879_c0_g1	30.0929	87.9432	2.92239	0.00551668	0.18498
TRINITY_DN18947_c0_g1	11.6431	36.9277	3.17163	0.0055066	0.184867
TRINITY_DN19063_c0_g2	1.59076	13.4659	8.4651	0.0138255	0.329139
TRINITY_DN19104_c0_g1	1.20868	12.0427	9.96354	0.0124593	0.308541
TRINITY_DN19173_c4_g1	1.12072	11.3976	10.1698	0.0175483	0.381736
TRINITY_DN19246_c0_g1	6.12684	56.4919	9.22039	0.00190567	0.0923152
TRINITY_DN19308_c1_g1	0	16.5985	Inf	0.000466321	0.0359639
TRINITY_DN19355_c0_g2	0.686933	14.7628	21.4909	0.0239866	0.459396
TRINITY_DN19373_c0_g1	41.7346	186.041	4.45771	0.0258674	0.48012
TRINITY_DN19395_c0_g1	6.29653	21.3796	3.39546	0.0273042	0.495645
TRINITY_DN19497_c0_g1	1697.59	4650.37	2.73939	3.60029e-13	1.08856e-09
TRINITY_DN19711_c0_g1	3.38447	14.1281	4.17439	0.0489163	0.678104
TRINITY_DN19752_c0_g2	0	5.19138	Inf	0.0407533	0.618584
TRINITY_DN19766_c0_g1	26.6342	81.1248	3.04589	0.000608276	0.0426327
TRINITY_DN19812_c0_g1	11.9094	29.2515	2.45618	0.0439103	0.640862
TRINITY_DN19838_c0_g1	125.549	394.31	3.14069	0.0044645	0.160726
TRINITY_DN19898_c0_g1	242.416	485.607	2.0032	8.66171e-05	0.0113892
TRINITY_DN19961_c0_g3	0.280181	17.8748	63.7972	0.000777564	0.0506741
TRINITY_DN20010_c0_g2	0.972474	9.29625	9.55938	0.0296626	0.517814
TRINITY_DN20044_c0_g2	3.27484	65.2965	19.9389	0.000191879	0.020135
TRINITY_DN20125_c0_g1	1.61543	14.8257	9.17754	0.00517197	0.177196
TRINITY_DN20143_c0_g1	13.3302	55.2593	4.14543	0.012341	0.306649
TRINITY_DN20145_c0_g1	13.3596	31.7573	2.37712	0.0446115	0.646053
TRINITY_DN20221_c1_g1	0	10.7004	Inf	0.000952478	0.0577525
TRINITY_DN20292_c0_g1	21.4625	44.0874	2.05416	0.0485111	0.674969
TRINITY_DN20321_c0_g1	4.52749	20.6867	4.56914	0.00941801	0.259191
TRINITY_DN20352_c0_g1	0	5.51814	Inf	0.0324046	0.545076
TRINITY_DN20373_c0_g1	175.384	361.693	2.06229	2.2687e-05	0.00441597
TRINITY_DN20389_c0_g1	0.686933	8.27568	12.0473	0.0297463	0.519033
TRINITY_DN20405_c0_g1	0.280181	7.25044	25.8777	0.0281382	0.502499
TRINITY_DN20433_c0_g2	0	7.21903	Inf	0.0100688	0.270471
TRINITY_DN20507_c0_g1	0.280181	6.90862	24.6577	0.0344702	0.564122
TRINITY_DN20522_c0_g1	8.18678	38.3133	4.6799	0.00040975	0.0330735
TRINITY_DN20639_c0_g2	0	9.29645	Inf	0.00245243	0.109289
TRINITY_DN20642_c1_g1	1.33525	27.5967	20.6678	6.8005e-06	0.00179025
TRINITY_DN20721_c0_g1	0	5.88032	Inf	0.0463379	0.658834
TRINITY_DN20738_c0_g1	8.11254	41.5151	5.1174	0.0462584	0.658175
TRINITY_DN20763_c0_g1	0	8.2978	Inf	0.0160544	0.361169
TRINITY_DN20784_c0_g1	79.2207	287.485	3.62891	0.00542821	0.183218
TRINITY_DN20869_c0_g1	262.498	827.352	3.15184	0.000319606	0.0282287
TRINITY_DN20880_c0_g1	5.16509	18.921	3.66325	0.0271088	0.493919
TRINITY_DN21015_c0_g1	0.972474	19.6376	20.1935	0.000116625	0.0141331
TRINITY_DN21043_c0_g2	0	8.97566	Inf	0.00307476	0.127366
TRINITY_DN21262_c0_g2	2.83806	32.7078	11.5247	8.01344e-06	0.00204096
TRINITY_DN21347_c0_g1	39.0681	87.4009	2.23714	0.0342448	0.562821
TRINITY_DN21347_c0_g3	0	9.28827	Inf	0.00245951	0.10941
TRINITY_DN21350_c0_g1	15.459	35.8013	2.31589	0.0341581	0.561952
TRINITY_DN21446_c1_g1	55.5324	114.615	2.06393	0.00338024	0.13459
TRINITY_DN21450_c0_g1	4.42023	28.2407	6.38897	0.000522266	0.0386601
TRINITY_DN21457_c0_g1	1.80766	18.9527	10.4847	0.00122897	0.0682967
TRINITY_DN21499_c0_g1	0.903828	11.3617	12.5707	0.0104813	0.277976
TRINITY_DN21718_c0_g1	426.556	1087.97	2.55059	1.04505e-06	0.000444398
TRINITY_DN21719_c0_g4	581.351	1795.33	3.08821	0.000557438	0.040233
TRINITY_DN21719_c0_g3	22.728	70.7248	3.11179	0.000189766	0.019997
TRINITY_DN21719_c0_g2	176.4	461.493	2.61618	0.00502766	0.173598
TRINITY_DN21867_c0_g1	8.16211	39.7087	4.865	0.000325517	0.0282893
TRINITY_DN21938_c0_g1	0	5.15309	Inf	0.0413013	0.620577
TRINITY_DN21945_c1_g1	3.0912	19.6445	6.35497	0.00300224	0.125915
TRINITY_DN21949_c0_g1	7.28233	26.8511	3.68716	0.0131938	0.318739
TRINITY_DN22030_c1_g3	0	9.0022	Inf	0.0309529	0.529754
TRINITY_DN22291_c1_g1	7.75237	33.835	4.36447	0.0386182	0.601382
TRINITY_DN22438_c0_g1	0	6.21727	Inf	0.0201657	0.415218
TRINITY_DN22446_c0_g1	26.7372	79.6203	2.97788	0.000141725	0.0164073
TRINITY_DN22503_c0_g2	43.23	90.4087	2.09134	0.00406466	0.151485
TRINITY_DN22510_c0_g1	1.31058	15.2188	11.6123	0.0150734	0.346762
TRINITY_DN22559_c0_g2	0	6.54338	Inf	0.0353285	0.572164
TRINITY_DN22764_c0_g2	0	12.808	Inf	0.00589313	0.193351
TRINITY_DN22811_c1_g1	3.2579	29.2925	8.99124	0.0309865	0.529965
TRINITY_DN22828_c1_g1	18.1681	66.2766	3.64796	0.00470378	0.166391
TRINITY_DN22869_c0_g2	1.0304	10.0239	9.72815	0.0402231	0.61588
TRINITY_DN22933_c0_g1	1.85163	13.8113	7.45897	0.0129544	0.315192
TRINITY_DN22952_c0_g1	0	5.87059	Inf	0.0299827	0.521225
TRINITY_DN23058_c0_g2	0	8.99227	Inf	0.00529549	0.180277
TRINITY_DN23117_c0_g1	0	11.7321	Inf	0.000472808	0.0362489
TRINITY_DN23275_c0_g1	0	5.86437	Inf	0.0304272	0.52446
TRINITY_DN23280_c1_g1	7.70839	88.4756	11.4778	0.00976751	0.265896
TRINITY_DN23317_c0_g1	36.7151	79.1097	2.15469	0.0395754	0.60994
TRINITY_DN23372_c0_g1	879.819	2460.29	2.79636	4.90869e-05	0.00765165
TRINITY_DN23492_c0_g1	15.9614	37.931	2.37641	0.0270225	0.493378
TRINITY_DN24214_c0_g1	30.7314	328.354	10.6846	0.00364356	0.141546
TRINITY_DN24272_c0_g1	9.92043	26.5471	2.67601	0.0409036	0.618584
TRINITY_DN24310_c0_g1	3.68159	19.9653	5.42301	0.00520127	0.177714
TRINITY_DN24380_c1_g1	20.4922	48.9604	2.38923	0.0113443	0.291298
TRINITY_DN24713_c0_g1	0.280181	11.7226	41.8393	0.00187715	0.0914641
TRINITY_DN25122_c0_g1	3.33513	19.6648	5.89626	0.00619016	0.199515
TRINITY_DN25172_c0_g1	0.967114	27.2131	28.1384	1.58482e-06	0.00061611
TRINITY_DN25261_c0_g1	0	9.31286	Inf	0.0478391	0.66935
TRINITY_DN25303_c0_g1	1.35456	10.7002	7.89943	0.0234572	0.45253
TRINITY_DN25413_c0_g1	0.280181	35.1693	125.524	2.73521e-06	0.000909326
TRINITY_DN25421_c0_g1	0.903828	10.3122	11.4094	0.017895	0.387693
TRINITY_DN25455_c0_g1	1.37387	14.8182	10.7857	0.00303681	0.126619
TRINITY_DN25508_c0_g1	57.8777	153.506	2.65224	4.15325e-05	0.00675433
TRINITY_DN25537_c0_g1	0	8.63606	Inf	0.00388109	0.147522
TRINITY_DN25560_c0_g1	11.464	101.877	8.88674	8.56229e-06	0.00212317
TRINITY_DN25679_c0_g1	17.0352	74.0204	4.34514	4.93817e-06	0.00141612
TRINITY_DN25738_c0_g1	12.415	36.5739	2.94594	0.0141583	0.33403
TRINITY_DN25857_c0_g2	0	6.23142	Inf	0.0200661	0.413959
TRINITY_DN25897_c0_g1	3.56897	15.173	4.25138	0.0331521	0.551928
TRINITY_DN26039_c0_g1	4.2883	16.8814	3.93663	0.0363122	0.581103
TRINITY_DN26046_c0_g1	17.1377	47.8914	2.7945	0.00383374	0.146489
TRINITY_DN26069_c1_g1	0.947805	8.98053	9.47508	0.0352026	0.571009
TRINITY_DN26090_c0_g1	2.53857	20.7677	8.18088	0.0472938	0.665858
TRINITY_DN26186_c0_g1	18.5841	43.1166	2.32008	0.0360984	0.579646
TRINITY_DN26213_c0_g3	0	16.2073	Inf	2.30404e-05	0.00446164
TRINITY_DN26446_c0_g1	2.23908	26.2673	11.7313	0.00568827	0.188857
TRINITY_DN26557_c0_g1	345.098	691.552	2.00393	0.00986013	0.267255
TRINITY_DN26615_c0_g1	3.60435	17.8699	4.95786	0.0499679	0.686844
TRINITY_DN26741_c0_g1	0	5.19248	Inf	0.0407377	0.618584
TRINITY_DN26763_c0_g1	55.4653	112.292	2.02455	0.0030065	0.125915
TRINITY_DN26961_c0_g3	0	6.91218	Inf	0.0471856	0.665009
TRINITY_DN26987_c0_g1	9.49437	40.4659	4.2621	0.0479147	0.669647
TRINITY_DN27002_c0_g1	2.97236	21.6646	7.2887	0.00219724	0.101655
TRINITY_DN27088_c0_g1	1.67872	13.7772	8.207	0.00839138	0.240497
TRINITY_DN27424_c0_g1	8.15352	36.5717	4.48538	0.000733907	0.0487546
TRINITY_DN27500_c0_g1	0	7.94139	Inf	0.0171761	0.376791
TRINITY_DN27616_c1_g3	2.27769	20.3372	8.92885	0.000980747	0.0586354
TRINITY_DN27636_c0_g1	39.6836	80.9469	2.03981	0.007913	0.232241
TRINITY_DN27704_c0_g1	30.9555	72.2909	2.33531	0.00293802	0.123736
TRINITY_DN27911_c0_g3	2.04149	13.1173	6.42534	0.0171051	0.376003
TRINITY_DN27928_c0_g2	0.343466	7.25686	21.1283	0.0276144	0.498386
TRINITY_DN27970_c0_g2	0	6.88895	Inf	0.0379018	0.594621
TRINITY_DN28420_c0_g3	0	5.85132	Inf	0.0257096	0.478623
TRINITY_DN28470_c0_g1	0	8.58207	Inf	0.0133464	0.32171
TRINITY_DN28506_c0_g1	0.280181	7.58738	27.0803	0.02298	0.4473
TRINITY_DN28623_c0_g3	2.18115	13.4412	6.16242	0.0215111	0.430875
TRINITY_DN28625_c0_g1	5.66216	20.0164	3.53511	0.0289354	0.510748
TRINITY_DN28704_c0_g1	0	9.62457	Inf	0.00289717	0.122565
TRINITY_DN28774_c0_g1	3.42309	25.2064	7.36366	0.000633193	0.0438849
TRINITY_DN29149_c0_g1	33.3315	69.9098	2.09741	0.0112557	0.290016
TRINITY_DN29503_c0_g1	5.42596	25.1659	4.63806	0.00405638	0.151252
TRINITY_DN29519_c0_g2	3.58206	17.6325	4.92246	0.0425493	0.629588
TRINITY_DN29544_c0_g1	0	7.93763	Inf	0.00724578	0.22005
TRINITY_DN29580_c0_g1	1.33525	13.4445	10.0689	0.00612641	0.197859
TRINITY_DN29692_c0_g1	0	5.86196	Inf	0.0256139	0.4778
TRINITY_DN29787_c0_g1	0	6.88916	Inf	0.0126726	0.312339
TRINITY_DN29814_c0_g1	16.3463	43.0817	2.63556	0.0447637	0.646535
TRINITY_DN30158_c0_g1	22.4532	54.8376	2.44231	0.00625585	0.200524
TRINITY_DN30286_c0_g1	193.446	767.475	3.96739	2.14796e-05	0.00421957
TRINITY_DN30334_c0_g1	0	14.5051	Inf	7.29459e-05	0.0101283
TRINITY_DN30383_c1_g1	1.1647	15.5051	13.3125	0.00223267	0.102756
TRINITY_DN30387_c0_g1	0	10.7219	Inf	0.000954676	0.0577525
TRINITY_DN30447_c1_g2	0.324158	9.33649	28.8023	0.0355143	0.573711
TRINITY_DN30530_c0_g1	12.4721	41.7339	3.34618	0.0111024	0.28814
TRINITY_DN30547_c0_g2	1.57681	16.1763	10.2589	0.00268638	0.116468
TRINITY_DN30648_c0_g1	5.76943	18.6051	3.22477	0.0441883	0.64297
TRINITY_DN30709_c0_g1	13.1929	33.7622	2.55912	0.0229019	0.446707
TRINITY_DN30723_c0_g1	1.4009	18.9062	13.4957	0.0113746	0.291651
TRINITY_DN30739_c0_g1	0	6.90355	Inf	0.0219134	0.436028
TRINITY_DN30793_c0_g2	0.903828	22.7403	25.16	2.07134e-05	0.00409547
TRINITY_DN30810_c0_g1	1.9782	11.3794	5.75241	0.0373542	0.589244
TRINITY_DN30874_c0_g1	0	9.98033	Inf	0.012171	0.303933
TRINITY_DN31316_c0_g1	16.909	44.4761	2.63032	0.00762874	0.226911
TRINITY_DN31565_c1_g1	0.686933	8.28917	12.0669	0.029657	0.517814
TRINITY_DN31565_c0_g1	0	5.18385	Inf	0.0408602	0.618584
TRINITY_DN31827_c0_g1	0.648316	8.24291	12.7144	0.0302245	0.522764
TRINITY_DN31924_c0_g1	369.167	1086.59	2.94335	0.0382717	0.598191
TRINITY_DN32112_c0_g1	16.8136	40.2679	2.39497	0.031286	0.532817
TRINITY_DN32519_c0_g1	481.599	986.962	2.04934	9.07009e-05	0.0117293
TRINITY_DN32949_c0_g1	0	13.4577	Inf	0.000947017	0.0577241
TRINITY_DN33183_c0_g1	2.62116	22.1047	8.43316	0.000694942	0.0467446
TRINITY_DN33227_c0_g1	0	5.1843	Inf	0.0408538	0.618584
TRINITY_DN33273_c0_g2	1.18401	10.317	8.71364	0.0286572	0.507454
TRINITY_DN33281_c0_g1	0	5.18275	Inf	0.040876	0.618584
TRINITY_DN33301_c0_g2	13.1341	34.477	2.625	0.0208643	0.423911
TRINITY_DN33337_c0_g1	3.95878	100.518	25.3912	1.67326e-07	9.97767e-05
TRINITY_DN33649_c1_g4	0	11.0522	Inf	0.00247243	0.109808
TRINITY_DN33662_c0_g1	0	5.49978	Inf	0.0326135	0.546649
TRINITY_DN33745_c0_g1	3.92016	16.5416	4.21961	0.0331111	0.551612
TRINITY_DN33889_c0_g1	44.7826	113.842	2.54211	0.0246029	0.467269
TRINITY_DN34014_c0_g1	0	5.8458	Inf	0.0257594	0.478899
TRINITY_DN34123_c0_g1	1.65941	11.0427	6.65461	0.029959	0.521225
TRINITY_DN34199_c0_g1	0.280181	8.93718	31.8979	0.0101431	0.271884
TRINITY_DN34633_c0_g1	1.12072	85.0142	75.8565	5.04424e-12	1.26331e-08
TRINITY_DN34670_c0_g1	6.64323	24.131	3.63242	0.0139752	0.330921
TRINITY_DN34724_c0_g1	1.99751	21.0294	10.5278	0.000420329	0.0336372
TRINITY_DN34770_c2_g1	0.324158	13.4885	41.6108	0.018617	0.396624
TRINITY_DN34934_c0_g1	0	5.17678	Inf	0.0409611	0.618584
TRINITY_DN34937_c0_g2	0	7.93783	Inf	0.00622728	0.200034
TRINITY_DN35113_c0_g1	1470.17	2990.14	2.03387	1.77052e-06	0.000665133
TRINITY_DN35143_c1_g1	3.72794	15.206	4.07893	0.0422333	0.627478
TRINITY_DN35231_c1_g1	18.2636	41.0527	2.24779	0.0258847	0.480202
TRINITY_DN35335_c0_g2	0	7.92875	Inf	0.0062472	0.200417
TRINITY_DN35411_c0_g1	616.721	1661.07	2.69339	2.11038e-09	2.36658e-06
TRINITY_DN35511_c0_g1	19.0922	64.5516	3.38105	0.00417882	0.153757
TRINITY_DN35610_c0_g1	0.667624	7.57655	11.3485	0.0432919	0.635831
TRINITY_DN35822_c2_g1	0.280181	8.27588	29.5376	0.0152301	0.349683
TRINITY_DN35841_c0_g1	3.08199	33.6821	10.9287	0.0391495	0.606166
TRINITY_DN35861_c1_g1	2.22513	11.3974	5.12211	0.0499035	0.68646
TRINITY_DN36418_c0_g1	5.7115	18.9376	3.3157	0.0399316	0.612915
TRINITY_DN36439_c0_g1	0	5.49912	Inf	0.032621	0.546649
TRINITY_DN36912_c2_g1	0	5.16438	Inf	0.0411386	0.619518
TRINITY_DN37044_c0_g1	1.52748	12.094	7.91766	0.0190818	0.401946
TRINITY_DN37157_c0_g1	0	16.8396	Inf	0.000351254	0.0297868
TRINITY_DN37349_c0_g1	1.55214	12.0622	7.7713	0.0191042	0.401997
TRINITY_DN37355_c1_g3	1.57145	15.5272	9.88081	0.00373145	0.143611
TRINITY_DN37793_c0_g1	0.343466	10.654	31.019	0.00350609	0.137927
TRINITY_DN38072_c0_g1	1.37387	24.1217	17.5576	0.0114626	0.292835
TRINITY_DN38115_c0_g1	0	11.7734	Inf	0.0251619	0.47405
TRINITY_DN38225_c0_g1	2.21441	12.0411	5.43764	0.0380195	0.595986
TRINITY_DN38404_c0_g1	2579.9	6097.34	2.36341	8.04939e-05	0.0108082
TRINITY_DN38468_c0_g1	0	1627.03	Inf	0.016097	0.36178
TRINITY_DN38483_c0_g1	0	5.16393	Inf	0.0411451	0.619518
TRINITY_DN38963_c0_g2	0	6.20974	Inf	0.020219	0.415745
TRINITY_DN39096_c0_g1	30.1191	79.3341	2.63401	0.000464573	0.0359108
TRINITY_DN39556_c1_g1	0	6.20132	Inf	0.0202788	0.416445
TRINITY_DN39560_c0_g1	0	8.61172	Inf	0.00391445	0.148133
TRINITY_DN39630_c0_g1	734.583	1488.49	2.0263	0.000210759	0.0213861
TRINITY_DN40275_c0_g1	4.58542	21.7569	4.7448	0.00638468	0.202835
TRINITY_DN40501_c0_g1	0	6.55642	Inf	0.0159674	0.360484
TRINITY_DN40635_c0_g1	634.001	4328.53	6.82733	0.000420387	0.0336372
TRINITY_DN40644_c0_g1	6.13457	31.0914	5.06823	0.0285409	0.505992
TRINITY_DN40972_c0_g1	1.46419	10.7002	7.30795	0.0359948	0.578902
TRINITY_DN41188_c0_g1	0	7.96041	Inf	0.0099206	0.26841
TRINITY_DN41300_c0_g1	3.89312	22.7206	5.83609	0.0189852	0.401023
TRINITY_DN41321_c0_g1	68.6264	156.84	2.28542	6.41139e-05	0.00937186
TRINITY_DN41323_c0_g2	0.324158	8.59426	26.5126	0.0216361	0.432363
TRINITY_DN41485_c0_g1	0	5.84535	Inf	0.0257635	0.478899
TRINITY_DN41842_c0_g1	2.62116	16.8947	6.44551	0.0484021	0.674128
TRINITY_DN42149_c0_g1	0.840543	9.31682	11.0843	0.030312	0.524036
TRINITY_DN42294_c0_g1	8.53262	31.7688	3.72322	0.00524177	0.178691
TRINITY_DN42760_c0_g1	2.71684	13.0721	4.8115	0.0445752	0.645845
TRINITY_DN42807_c2_g1	2.66514	14.492	5.43763	0.0188527	0.399909
TRINITY_DN42919_c0_g2	8.13744	28.2821	3.47555	0.0100685	0.270471
TRINITY_DN43063_c0_g1	1.68109	15.5093	9.22577	0.00613228	0.197913
TRINITY_DN43333_c0_g1	1.9782	23.0801	11.6672	0.000152352	0.0173437
TRINITY_DN43598_c0_g1	0	19.6474	Inf	0.0111553	0.288855
TRINITY_DN43764_c0_g1	0.343466	14.875	43.3085	0.00250469	0.110764
TRINITY_DN43782_c0_g1	2.47528	44.8784	18.1306	0.00936767	0.257942
TRINITY_DN43817_c1_g2	0	13.4945	Inf	0.019466	0.406832
TRINITY_DN44111_c0_g3	0	6.54559	Inf	0.0160282	0.361111
TRINITY_DN44569_c0_g2	0	5.4916	Inf	0.0327072	0.547431
TRINITY_DN44622_c0_g1	0	8.61373	Inf	0.00391169	0.148133
TRINITY_DN45416_c0_g1	1.0304	10.3255	10.0208	0.0173929	0.379471
TRINITY_DN45558_c0_g2	5.96165	25.1339	4.21592	0.00661571	0.207456
TRINITY_DN45905_c0_g3	2.40427	15.1421	6.298	0.0188268	0.399796
TRINITY_DN46525_c0_g1	10.05	38.2062	3.80162	0.0103859	0.276323
TRINITY_DN46878_c2_g2	0	17.2527	Inf	0.00402124	0.150239
TRINITY_DN47388_c0_g1	0.560362	11.002	19.6338	0.0277486	0.499009
TRINITY_DN47607_c0_g1	0.903828	21.6945	24.0029	3.72701e-05	0.00627858
TRINITY_DN47728_c0_g1	0	7.23895	Inf	0.00999845	0.269449
TRINITY_DN47806_c0_g1	0	10.6991	Inf	0.000952915	0.0577525
TRINITY_DN48054_c0_g2	0.280181	9.31948	33.2624	0.00814984	0.236604
TRINITY_DN48078_c0_g1	0	6.54293	Inf	0.0160432	0.361111
TRINITY_DN48378_c0_g1	0.343466	6.90907	20.1157	0.0338895	0.559493
TRINITY_DN48456_c0_g1	10.6481	33.1133	3.10978	0.00969354	0.264553
TRINITY_DN48655_c1_g1	0	38.0705	Inf	0.00381327	0.14611
TRINITY_DN48655_c0_g1	0	10.3759	Inf	0.00214485	0.0999078
TRINITY_DN48722_c0_g1	26.2024	136.049	5.19225	0.0189013	0.400398
TRINITY_DN48863_c0_g2	0	6.89824	Inf	0.0126322	0.311797
TRINITY_DN49791_c0_g1	0	11.0774	Inf	0.0283668	0.50493
TRINITY_DN50113_c0_g1	0.280181	9.95775	35.5404	0.0221234	0.438222
TRINITY_DN50344_c0_g1	0	5.84911	Inf	0.0257295	0.478623
TRINITY_DN50423_c0_g2	0.343466	9.98695	29.0769	0.00530218	0.180423
TRINITY_DN50635_c0_g1	0	5.17146	Inf	0.0410372	0.619235
TRINITY_DN50821_c0_g1	1.20868	9.97411	8.25209	0.0335517	0.555503
TRINITY_DN50828_c0_g1	0.343466	22.0876	64.3079	2.92184e-06	0.000951271
TRINITY_DN51142_c0_g1	0	67.1091	Inf	3.64255e-08	2.68313e-05
TRINITY_DN52387_c0_g1	0.343466	7.24181	21.0845	0.0277264	0.49873
TRINITY_DN52600_c0_g1	7.51143	49.0292	6.52729	0.000106393	0.0132813
TRINITY_DN53305_c0_g1	7.94759	33.4438	4.20805	0.00206062	0.0973074
TRINITY_DN53451_c0_g1	43.5482	105.923	2.43231	0.00658102	0.206574
TRINITY_DN53452_c0_g1	3.0086	19.2688	6.40457	0.00353491	0.138618
TRINITY_DN53545_c0_g1	3404.18	6891.41	2.0244	9.20814e-06	0.00225357
TRINITY_DN53554_c0_g1	2.56859	15.4604	6.01901	0.0263319	0.485101
TRINITY_DN54103_c0_g1	1.72506	11.3754	6.59422	0.0378643	0.594421
TRINITY_DN54446_c0_g2	0.604339	8.27036	13.685	0.0303367	0.524218
TRINITY_DN54687_c1_g1	0.343466	6.56882	19.1251	0.0414687	0.621445
TRINITY_DN55364_c0_g1	1.31058	10.0188	7.64456	0.0327266	0.547634
TRINITY_DN56099_c0_g1	0	6.20753	Inf	0.0202346	0.415953
TRINITY_DN56364_c0_g1	0.343466	10.7067	31.1723	0.00556396	0.185797
TRINITY_DN56856_c0_g1	1.35456	23.4489	17.3111	3.21075e-05	0.00563636
TRINITY_DN56938_c0_g2	0	8.96171	Inf	0.00308988	0.127366
TRINITY_DN57494_c0_g1	2.88203	15.5259	5.38714	0.0474856	0.667499
TRINITY_DN57873_c1_g2	0.343466	8.26218	24.0553	0.0150218	0.346191
TRINITY_DN57930_c0_g3	0	5.18275	Inf	0.040876	0.618584
TRINITY_DN58014_c0_g1	0	10.008	Inf	0.00152283	0.079456
TRINITY_DN58014_c0_g3	0.280181	12.3828	44.1956	0.00308418	0.127366
TRINITY_DN58137_c0_g1	6.96738	23.1102	3.31691	0.0230604	0.448207
TRINITY_DN58274_c0_g1	0.324158	7.58207	23.39	0.0227388	0.44468
TRINITY_DN58848_c0_g1	0	13.8429	Inf	0.00448484	0.161133
TRINITY_DN60061_c0_g1	109.263	520.61	4.76475	0.00984575	0.267002
TRINITY_DN61183_c0_g1	0.343466	6.89136	20.0642	0.0340495	0.560754
TRINITY_DN61839_c0_g1	0	7.91083	Inf	0.00628672	0.201255
TRINITY_DN61839_c0_g2	1.1647	9.67389	8.3059	0.0394112	0.608658
TRINITY_DN62063_c0_g1	0	5.51262	Inf	0.0324672	0.545658
TRINITY_DN62715_c0_g1	0.280181	6.53806	23.3351	0.0425094	0.629588
TRINITY_DN63224_c0_g2	3.29414	31.4772	9.55551	0.0106297	0.281018
TRINITY_DN64104_c0_g1	0	5.18119	Inf	0.0408981	0.618584
TRINITY_DN64686_c0_g2	1.4009	11.0254	7.87023	0.0312662	0.532809
TRINITY_DN64765_c0_g1	0	7.25023	Inf	0.0116228	0.295249
TRINITY_DN66150_c0_g1	0.280181	9.30754	33.2198	0.0119673	0.300269
TRINITY_DN67840_c0_g1	2.64583	201.909	76.3121	0.0143166	0.336988
TRINITY_DN67906_c0_g1	0	5.16483	Inf	0.0411322	0.619518
TRINITY_DN68369_c0_g2	0	5.16283	Inf	0.041161	0.619633
TRINITY_DN68539_c0_g1	0	6.17698	Inf	0.0485026	0.674969
TRINITY_DN68585_c0_g1	13.9122	54.8191	3.94035	0.00967556	0.26435
TRINITY_DN69249_c0_g1	0.604339	8.28717	13.7128	0.0302226	0.522764
TRINITY_DN69950_c0_g1	64.5211	425.007	6.5871	0.0221688	0.438901
TRINITY_DN70867_c0_g1	176.015	503.471	2.86038	3.04413e-06	0.000981621
TRINITY_DN71092_c0_g1	21.5558	57.1093	2.64937	0.0123908	0.307454
TRINITY_DN71341_c0_g1	0.648316	8.2688	12.7543	0.0300499	0.521334
TRINITY_DN71910_c0_g1	9.10133	24.504	2.69235	0.0462617	0.658175
TRINITY_DN72527_c0_g1	1.4009	10.683	7.62577	0.0364394	0.581812
TRINITY_DN72717_c0_g3	1.67872	11.7624	7.00679	0.0429561	0.632464
TRINITY_DN72780_c0_g1	31.8401	84.7662	2.66225	0.000691846	0.0466328
TRINITY_DN72961_c0_g1	0	6.54293	Inf	0.0160432	0.361111
TRINITY_DN73473_c1_g1	0	11.7505	Inf	0.00151796	0.0792568
TRINITY_DN74774_c0_g1	1.93423	11.3763	5.88159	0.036788	0.584309
TRINITY_DN75645_c4_g1	0	5.85774	Inf	0.0256518	0.478243
TRINITY_DN76599_c0_g1	0.648316	14.5299	22.4117	0.00583534	0.191706
TRINITY_DN77599_c0_g1	0.947805	9.66416	10.1964	0.0249515	0.471269
TRINITY_DN78116_c1_g1	0.903828	13.4562	14.888	0.00475616	0.167493
TRINITY_DN79910_c0_g1	72.3919	146.771	2.02746	0.000468706	0.0360817
TRINITY_DN82314_c0_g1	10.1811	26.5363	2.60644	0.0404884	0.617676
TRINITY_DN83425_c0_g1	984.102	2077.68	2.11124	0.00121097	0.0676371
TRINITY_DN83448_c0_g1	7.92055	22.4201	2.83063	0.0455057	0.652262
TRINITY_DN85981_c0_g1	0	10.723	Inf	0.00115431	0.0654826
TRINITY_DN88399_c0_g1	23.9858	90.9675	3.79256	4.06029e-06	0.00123508
TRINITY_DN88621_c0_g1	0	5.16815	Inf	0.0410846	0.619352
TRINITY_DN89633_c0_g1	15.9445	35.8755	2.25002	0.0469407	0.663027
TRINITY_DN89955_c0_g2	21.6461	200.442	9.25995	3.65518e-06	0.00113016
TRINITY_DN90118_c0_g1	0.648316	8.9584	13.818	0.0206895	0.422383
TRINITY_DN91473_c0_g1	1.29663	17.602	13.5752	0.049305	0.681518
TRINITY_DN92476_c0_g1	0	18.5808	Inf	4.63392e-06	0.00134948
TRINITY_DN93340_c0_g1	0	5.15154	Inf	0.0413237	0.620577
TRINITY_DN93950_c0_g1	136.549	471.122	3.4502	2.18847e-15	1.02768e-11
TRINITY_DN94380_c0_g1	1.62079	9.99182	6.16479	0.0478043	0.66935
TRINITY_DN98002_c0_g1	0.991782	11.3942	11.4887	0.0102175	0.273381
TRINITY_DN99262_c0_g1	36.4459	82.1699	2.25457	0.00690064	0.213455
TRINITY_DN99809_c0_g1	0	5.50309	Inf	0.0325757	0.546649
TRINITY_DN104679_c0_g1	0	5.19248	Inf	0.0407377	0.618584
TRINITY_DN105521_c0_g1	0	6.22324	Inf	0.0201236	0.414598
TRINITY_DN116253_c0_g1	86.2031	203.272	2.35806	5.08061e-06	0.00144048
TRINITY_DN116391_c0_g1	2.67287	14.4664	5.4123	0.0263817	0.485705
TRINITY_DN116569_c0_g1	0	12.0358	Inf	0.000379789	0.0313078
TRINITY_DN119821_c0_g1	0.560362	8.60575	15.3575	0.0254976	0.476934
TRINITY_DN122037_c0_g1	0	5.14602	Inf	0.0414037	0.621116
TRINITY_DN125859_c0_g1	39.8046	107.855	2.70962	5.2397e-05	0.00800162

## Sheet: BA-down
ID	A(Mean)	B(Mean)	foldchange(B/A)	pvalue	padj
TRINITY_DN39_c1_g1	51.4825	17.2234	0.33455	0.00181321	0.0895098
TRINITY_DN78_c3_g1	39.4991	17.933	0.454009	0.0349239	0.568337
TRINITY_DN97_c0_g1	278.572	117.172	0.420618	2.94634e-06	0.000954181
TRINITY_DN99_c1_g1	201.657	98.5729	0.488814	0.000138998	0.0161834
TRINITY_DN142_c0_g1	107.88	35.4684	0.328776	1.35947e-05	0.00296925
TRINITY_DN160_c3_g1	10.351	1.72146	0.166309	0.0467307	0.661601
TRINITY_DN241_c7_g3	7.39557	0.341814	0.0462187	0.031479	0.534255
TRINITY_DN258_c1_g2	97.3586	41.6681	0.427986	0.0009508	0.0577505
TRINITY_DN447_c0_g2	11062.5	5141.86	0.464799	8.12924e-12	1.79642e-08
TRINITY_DN506_c0_g1	213.776	100.909	0.472033	3.5522e-05	0.00605195
TRINITY_DN563_c1_g2	9.1215	1.03407	0.113366	0.0430896	0.63356
TRINITY_DN582_c0_g2	1387.16	516.598	0.372414	2.42585e-16	1.30188e-12
TRINITY_DN594_c0_g2	60.1116	27.5719	0.458678	0.0111825	0.28922
TRINITY_DN662_c1_g1	22.5884	7.5907	0.336045	0.0417357	0.623786
TRINITY_DN666_c0_g1	235.676	36.5856	0.155237	0.0401309	0.614976
TRINITY_DN700_c0_g1	40702.2	18340	0.45059	4.26082e-05	0.00686918
TRINITY_DN708_c0_g1	3270.13	861.766	0.263526	3.03749e-21	2.85273e-17
TRINITY_DN791_c2_g1	349.537	102.144	0.292225	2.79121e-08	2.13994e-05
TRINITY_DN794_c0_g1	98.3684	26.5828	0.270237	0.0360051	0.578902
TRINITY_DN821_c1_g1	30.4742	13.1124	0.430279	0.0469857	0.663253
TRINITY_DN920_c0_g1	12628.9	6174.77	0.488939	1.13738e-08	1.06819e-05
TRINITY_DN925_c0_g1	458.054	175.315	0.38274	1.13276e-09	1.37273e-06
TRINITY_DN929_c0_g1	4439.35	1812.09	0.408189	0.00183417	0.0901887
TRINITY_DN961_c0_g2	754.963	69.701	0.0923238	0.0250165	0.472021
TRINITY_DN964_c0_g1	108.475	52.4865	0.483856	0.00322792	0.130367
TRINITY_DN964_c0_g2	76.6661	28.6155	0.373248	0.000517483	0.0383816
TRINITY_DN978_c1_g2	44.2081	17.5436	0.396841	0.011422	0.292295
TRINITY_DN989_c1_g1	26.3466	8.95664	0.339955	0.0271171	0.493919
TRINITY_DN1006_c1_g1	72.8948	27.9073	0.382843	0.000982335	0.0586699
TRINITY_DN1027_c1_g1	6.86548	0.341814	0.0497873	0.0400868	0.614653
TRINITY_DN1062_c0_g1	296.818	84.4518	0.284523	1.27275e-12	3.54173e-09
TRINITY_DN1090_c1_g1	320.752	129.315	0.403164	3.93992e-05	0.00649171
TRINITY_DN1128_c0_g2	222.739	106.914	0.479997	0.00169226	0.0854477
TRINITY_DN1135_c1_g1	364.709	136.41	0.374024	6.42418e-06	0.00174251
TRINITY_DN1149_c1_g1	8.21382	0.692257	0.0842796	0.0345587	0.564955
TRINITY_DN1179_c2_g1	164.251	46.9274	0.285705	6.68506e-05	0.00966765
TRINITY_DN1204_c1_g1	248.592	107.875	0.433946	0.0163018	0.364638
TRINITY_DN1229_c0_g1	3063.66	1221.52	0.398714	8.96323e-17	5.18033e-13
TRINITY_DN1315_c3_g1	212.675	83.6192	0.393178	0.0385147	0.600329
TRINITY_DN1332_c0_g2	39.973	18.6511	0.466593	0.0442799	0.64363
TRINITY_DN1387_c0_g1	406.867	138.401	0.340163	7.82691e-12	1.79642e-08
TRINITY_DN1432_c3_g1	1156.03	448.169	0.387679	0.00126349	0.0695464
TRINITY_DN1442_c0_g1	186.175	84.4405	0.453553	4.68601e-05	0.00739661
TRINITY_DN1444_c0_g2	483.131	233.126	0.482532	3.64189e-07	0.000190021
TRINITY_DN1468_c0_g1	525.255	231.473	0.440687	1.23911e-07	7.8235e-05
TRINITY_DN1482_c2_g1	14.6702	3.44668	0.234945	0.0405407	0.617867
TRINITY_DN1483_c1_g1	99.7669	36.2394	0.363241	0.000334579	0.0288283
TRINITY_DN1483_c0_g2	43.2425	15.8907	0.367479	0.00650075	0.205135
TRINITY_DN1521_c0_g2	103.744	23.4595	0.226128	0.000567463	0.0407709
TRINITY_DN1541_c0_g1	14.6996	3.79447	0.258134	0.0446525	0.646053
TRINITY_DN1580_c1_g1	52.4446	22.7376	0.433555	0.0148604	0.344553
TRINITY_DN1594_c0_g2	205.463	73.8714	0.359537	0.00104241	0.0612289
TRINITY_DN1602_c0_g1	250.889	83.1546	0.331441	5.7912e-05	0.00862037
TRINITY_DN1610_c0_g1	213.406	70.6907	0.33125	3.54604e-07	0.000186313
TRINITY_DN1619_c1_g1	3075.73	1537.27	0.499806	2.64853e-07	0.000143162
TRINITY_DN1620_c0_g1	1058.61	494.819	0.467423	4.32302e-09	4.51119e-06
TRINITY_DN1624_c2_g1	94.6647	40.0847	0.423439	0.0012745	0.0700499
TRINITY_DN1636_c0_g1	62.8922	29.0177	0.461388	0.0112702	0.29029
TRINITY_DN1652_c0_g2	26.4337	7.9312	0.300042	0.0149657	0.34563
TRINITY_DN1680_c3_g1	39.011	8.63385	0.221318	0.000918202	0.0565009
TRINITY_DN1690_c1_g1	84.2948	27.6059	0.327493	0.00351692	0.138129
TRINITY_DN1692_c0_g1	2186.57	1023.77	0.468209	0.00896599	0.251313
TRINITY_DN1717_c2_g2	62.9282	14.8053	0.235273	0.00223492	0.102765
TRINITY_DN1752_c0_g2	130.407	60.6115	0.464788	0.000483128	0.0366729
TRINITY_DN1802_c0_g2	20.4295	6.19514	0.303245	0.0413063	0.620577
TRINITY_DN1818_c1_g3	18.8675	4.82412	0.255684	0.0225267	0.442759
TRINITY_DN1818_c8_g1	9.49413	0	0	0.00612796	0.197859
TRINITY_DN1874_c0_g1	57.7549	23.4615	0.406225	0.0445702	0.645845
TRINITY_DN1888_c0_g1	2095.81	986.902	0.470893	0.00721393	0.21927
TRINITY_DN1893_c0_g1	101.677	0	0	0.0100905	0.27086
TRINITY_DN1908_c1_g1	385.379	149.741	0.388556	0.00261542	0.114381
TRINITY_DN1908_c0_g2	153.575	56.3097	0.366658	0.000797035	0.0512709
TRINITY_DN1941_c11_g1	17.2429	0	0	0.0119055	0.299391
TRINITY_DN1954_c0_g1	484.322	193.98	0.400519	3.40643e-05	0.00587305
TRINITY_DN1963_c0_g1	198.401	94.5732	0.476678	0.00216534	0.100488
TRINITY_DN1977_c1_g1	65.017	29.6248	0.455647	0.0084092	0.240736
TRINITY_DN1982_c0_g2	28.5453	8.59491	0.301097	0.0109345	0.286254
TRINITY_DN1990_c0_g3	553.833	215.494	0.389095	0.000258312	0.0244449
TRINITY_DN2036_c3_g1	63.1534	3.45642	0.0547305	0.0360289	0.57916
TRINITY_DN2063_c0_g2	783.7	312.951	0.399326	3.01883e-12	7.82128e-09
TRINITY_DN2066_c0_g1	269.276	133.025	0.494011	2.81732e-05	0.0051991
TRINITY_DN2074_c0_g1	2146.96	783.329	0.364855	1.17903e-18	7.41819e-15
TRINITY_DN2097_c0_g1	2000.29	778.635	0.389261	0.00562803	0.187519
TRINITY_DN2106_c0_g1	237.785	110.966	0.466664	2.15095e-05	0.00421957
TRINITY_DN2122_c0_g1	2022.68	897.84	0.443886	0.00518867	0.177452
TRINITY_DN2125_c0_g1	83.0355	34.7526	0.418527	0.00153619	0.0797569
TRINITY_DN2148_c0_g2	47.8944	18.6194	0.38876	0.0068753	0.212992
TRINITY_DN2178_c1_g2	32.9352	8.6208	0.26175	0.0194439	0.406783
TRINITY_DN2184_c0_g1	412.611	64.2513	0.155719	0.0335837	0.555911
TRINITY_DN2200_c1_g1	256.868	103.36	0.402385	0.00141728	0.0754148
TRINITY_DN2210_c0_g1	3316.27	1324.88	0.399509	1.66272e-09	1.95198e-06
TRINITY_DN2229_c2_g1	91.2205	34.1739	0.37463	0.000285314	0.0262063
TRINITY_DN2261_c3_g1	84.7196	24.0898	0.284348	1.834e-05	0.0037343
TRINITY_DN2284_c0_g1	1129.3	491.229	0.434984	7.94259e-12	1.79642e-08
TRINITY_DN2306_c0_g2	2832.34	1370.38	0.483833	0.0352456	0.57146
TRINITY_DN2335_c0_g1	16753.2	6681.08	0.398794	1.88492e-07	0.000108108
TRINITY_DN2346_c4_g1	54.1991	19.6701	0.362924	0.00273933	0.117677
TRINITY_DN2362_c3_g1	63.0896	28.5763	0.452949	0.00808844	0.235682
TRINITY_DN2365_c0_g2	13.4838	0	0	0.000214165	0.0216569
TRINITY_DN2366_c0_g1	540.159	228.11	0.422302	0.00925894	0.256259
TRINITY_DN2367_c3_g1	13.764	2.75774	0.200359	0.0357093	0.575994
TRINITY_DN2372_c0_g2	799.099	310.144	0.388117	4.14823e-07	0.000212022
TRINITY_DN2372_c0_g1	3469.76	547.24	0.157717	0.0127842	0.313796
TRINITY_DN2380_c0_g1	403.817	181.749	0.450078	0.045153	0.649661
TRINITY_DN2396_c0_g2	16.5655	3.44889	0.208197	0.0445834	0.645845
TRINITY_DN2400_c0_g1	1658.05	605.572	0.365232	0.00994433	0.268472
TRINITY_DN2439_c2_g1	97.3609	32.1029	0.329731	0.00594597	0.19449
TRINITY_DN2469_c0_g2	728.653	324.435	0.445253	8.10681e-10	1.05017e-06
TRINITY_DN2472_c0_g1	289.438	100.861	0.348471	0.00896379	0.251313
TRINITY_DN2478_c1_g1	42.8904	12.7786	0.297935	0.00223066	0.102756
TRINITY_DN2487_c0_g2	135.827	61.6155	0.453633	0.00245732	0.109377
TRINITY_DN2578_c0_g3	80.5964	26.1186	0.324066	0.046846	0.662475
TRINITY_DN2579_c1_g1	79.763	26.8347	0.336431	0.00016202	0.0179812
TRINITY_DN2595_c2_g1	42.024	15.8438	0.377018	0.00924405	0.256194
TRINITY_DN2627_c2_g1	125.905	28.6548	0.22759	0.00127874	0.0701293
TRINITY_DN2778_c3_g1	31.4391	2.42456	0.077119	7.35079e-06	0.00188656
TRINITY_DN2798_c0_g1	5331.29	2571.02	0.48225	5.92953e-12	1.43713e-08
TRINITY_DN2816_c13_g1	63.5226	22.0816	0.347618	0.00356338	0.139373
TRINITY_DN2835_c0_g1	352.51	154.122	0.437213	1.52502e-07	9.16647e-05
TRINITY_DN2845_c0_g1	304.338	113.542	0.373078	0.000642959	0.0443194
TRINITY_DN2918_c0_g1	187.138	52.4199	0.280114	1.2563e-07	7.86589e-05
TRINITY_DN2938_c0_g1	78.1103	32.1042	0.411011	0.00483356	0.169229
TRINITY_DN2998_c0_g2	669.548	233.567	0.348843	1.76719e-05	0.00367802
TRINITY_DN3001_c0_g1	211.423	0	0	0.000324569	0.0282893
TRINITY_DN3008_c1_g1	7.90897	0.341814	0.0432185	0.0208868	0.423911
TRINITY_DN3046_c0_g1	698.746	280.789	0.401846	1.9611e-07	0.000110932
TRINITY_DN3080_c1_g1	390.281	104.069	0.266651	5.47458e-05	0.00824302
TRINITY_DN3104_c0_g1	108.694	16.4281	0.151141	0.0288834	0.510257
TRINITY_DN3139_c0_g2	19.2803	0	0	4.76217e-06	0.00137088
TRINITY_DN3170_c0_g1	67.5624	27.2077	0.402705	0.00221187	0.102017
TRINITY_DN3185_c0_g1	773.603	343.674	0.444251	4.99511e-10	6.95005e-07
TRINITY_DN3226_c0_g1	662.94	282.032	0.425426	2.6168e-05	0.00487868
TRINITY_DN3270_c0_g1	55.4674	26.5491	0.478643	0.0227164	0.444589
TRINITY_DN3277_c4_g1	619.91	243.788	0.393264	0.00478882	0.168132
TRINITY_DN3282_c1_g2	63.8336	29.6159	0.463955	0.00920727	0.255269
TRINITY_DN3282_c1_g1	36.7939	7.23428	0.196617	0.000357563	0.0300169
TRINITY_DN3289_c2_g1	183.956	80.1465	0.435682	0.000503356	0.0375936
TRINITY_DN3311_c0_g1	700.105	312.987	0.447057	1.12395e-09	1.37273e-06
TRINITY_DN3315_c1_g2	20.3864	2.06548	0.101317	0.000762314	0.0501398
TRINITY_DN3393_c5_g1	10.1071	1.37965	0.136503	0.0392631	0.607232
TRINITY_DN3428_c0_g1	576.887	183.409	0.317929	0.0365833	0.58333
TRINITY_DN3534_c0_g1	229.299	82.4342	0.359505	0.0232392	0.450131
TRINITY_DN3542_c0_g2	41.7251	10.0391	0.240602	0.0339345	0.55999
TRINITY_DN3582_c2_g1	108.379	3.8031	0.0350906	0.00218189	0.101194
TRINITY_DN3585_c1_g1	36.049	14.4885	0.401911	0.0241007	0.460994
TRINITY_DN3627_c0_g2	10.6175	0	0	0.0188866	0.400289
TRINITY_DN3627_c0_g1	62.9791	18.6646	0.296362	0.000221893	0.0221404
TRINITY_DN3665_c0_g1	95.7792	37.9566	0.396293	0.000343659	0.0293082
TRINITY_DN3710_c0_g2	38.7524	13.8122	0.356422	0.0267052	0.489979
TRINITY_DN3754_c0_g1	78.3853	38.5756	0.492128	0.00834041	0.239728
TRINITY_DN3813_c0_g1	10278.3	3897.98	0.379242	0.0043764	0.158848
TRINITY_DN3817_c0_g1	504.985	234.736	0.464838	0.00087757	0.0547636
TRINITY_DN3817_c0_g2	350.349	167.42	0.477866	1.89031e-06	0.000694358
TRINITY_DN3825_c0_g1	52.1608	14.5013	0.278012	0.000594583	0.0421447
TRINITY_DN3827_c1_g1	9.54048	0.692257	0.07256	0.0348052	0.567258
TRINITY_DN3844_c0_g1	663.774	292.37	0.440467	1.51985e-09	1.81258e-06
TRINITY_DN3858_c0_g3	462.871	186.87	0.403719	1.90342e-08	1.66177e-05
TRINITY_DN3863_c1_g2	870.742	374.536	0.430135	5.25496e-11	9.62991e-08
TRINITY_DN3866_c0_g1	663.255	246.48	0.371622	0.0163336	0.364881
TRINITY_DN3875_c2_g1	333.363	98.3937	0.295154	0.000763436	0.0501398
TRINITY_DN3911_c0_g1	78.9049	35.5385	0.450397	0.00331167	0.132491
TRINITY_DN3951_c1_g1	34.4526	13.8193	0.401109	0.0282506	0.503817
TRINITY_DN3962_c0_g1	327.313	163.405	0.499232	1.27289e-05	0.00286073
TRINITY_DN4004_c0_g1	487.596	195.827	0.401618	6.04381e-10	8.18511e-07
TRINITY_DN4009_c0_g1	109.781	24.1987	0.220427	0.0128508	0.314403
TRINITY_DN4017_c5_g1	96.6907	44.179	0.45691	0.00214281	0.0998746
TRINITY_DN4032_c0_g1	73.693	27.2743	0.370107	0.00692363	0.214074
TRINITY_DN4084_c0_g1	903.52	446.128	0.493766	0.0117955	0.297696
TRINITY_DN4099_c0_g1	1333.45	568.65	0.426451	6.88412e-05	0.00987082
TRINITY_DN4124_c0_g1	51.2721	12.0553	0.235124	0.00275874	0.118308
TRINITY_DN4145_c0_g1	534.701	175.841	0.328859	0.000234349	0.0230768
TRINITY_DN4148_c4_g1	412.81	68.4858	0.165901	7.35703e-06	0.00188656
TRINITY_DN4152_c0_g1	714.176	321.082	0.449584	0.00437324	0.158811
TRINITY_DN4177_c0_g1	329.95	83.8081	0.254003	0.0361054	0.579646
TRINITY_DN4188_c0_g3	38.0284	12.0661	0.317292	0.042641	0.630286
TRINITY_DN4220_c0_g1	995.256	458.023	0.460207	0.0223513	0.44031
TRINITY_DN4249_c0_g1	8051.44	3981.5	0.494508	0.00088069	0.054835
TRINITY_DN4295_c0_g1	2206.21	980.226	0.444303	0.00675693	0.210648
TRINITY_DN4317_c0_g1	848.911	156.641	0.18452	5.0823e-05	0.00782985
TRINITY_DN4334_c0_g1	508.571	189.237	0.372096	0.00417099	0.153667
TRINITY_DN4369_c0_g1	27.1425	1.38231	0.0509277	0.00225023	0.103091
TRINITY_DN4380_c0_g2	52.2523	12.7376	0.243772	0.00908349	0.253239
TRINITY_DN4383_c1_g2	5.78873	0	0	0.0319367	0.539462
TRINITY_DN4394_c0_g1	184.111	82.6482	0.448905	0.0105481	0.279548
TRINITY_DN4408_c0_g1	221.737	76.5641	0.345292	0.0022412	0.102808
TRINITY_DN4409_c0_g1	45.9727	20.2852	0.441244	0.0206719	0.422201
TRINITY_DN4426_c0_g1	72.7903	36.2458	0.497948	0.0126156	0.311488
TRINITY_DN4439_c0_g1	148.594	35.1978	0.236872	0.000319688	0.0282287
TRINITY_DN4472_c0_g1	325.226	108.968	0.335055	0.00259853	0.113709
TRINITY_DN4488_c0_g1	4352.03	1519.38	0.349119	1.2512e-05	0.00283156
TRINITY_DN4495_c0_g2	8.9091	0.346681	0.0389131	0.0129542	0.315192
TRINITY_DN4517_c0_g1	1054.56	430.984	0.408686	2.36703e-07	0.000130768
TRINITY_DN4549_c0_g1	843.818	312.714	0.370594	2.98003e-05	0.00540825
TRINITY_DN4586_c0_g1	2628.14	738.6	0.281035	0.00307689	0.127366
TRINITY_DN4599_c0_g1	84.336	12.0542	0.142931	1.72327e-09	1.97016e-06
TRINITY_DN4611_c0_g2	700.446	306.5	0.437579	7.76463e-05	0.0105878
TRINITY_DN4614_c0_g1	123.214	56.7856	0.460871	0.00360677	0.140701
TRINITY_DN4663_c0_g1	3316.17	1082.46	0.326419	0.00230796	0.104841
TRINITY_DN4680_c1_g1	64.5538	14.8186	0.229554	0.00950273	0.260861
TRINITY_DN4693_c1_g1	74.4158	27.596	0.370835	0.000621127	0.0432359
TRINITY_DN4708_c0_g1	589.363	78.2327	0.132741	1.15064e-21	1.23503e-17
TRINITY_DN4728_c1_g1	55.1997	11.4133	0.206763	0.000336257	0.0288926
TRINITY_DN4799_c0_g1	264.884	112.557	0.424928	0.0403951	0.617263
TRINITY_DN4811_c0_g2	39.0214	12.4241	0.318392	0.00462707	0.164763
TRINITY_DN4820_c0_g1	18.9362	6.23473	0.32925	0.0499167	0.686517
TRINITY_DN4871_c0_g1	104.202	17.2657	0.165694	0.00179338	0.0890573
TRINITY_DN4893_c0_g1	1045.1	491.47	0.470263	2.49587e-05	0.00473548
TRINITY_DN4907_c0_g1	1744.43	871.957	0.499853	0.0102208	0.273381
TRINITY_DN4916_c2_g1	28.3703	10.6761	0.376313	0.0313747	0.533311
TRINITY_DN4929_c0_g2	32.8173	7.57855	0.230932	0.0015988	0.0822283
TRINITY_DN4952_c0_g1	102.052	48.9219	0.479381	0.00258827	0.113326
TRINITY_DN5014_c0_g1	45.8654	4.81549	0.104992	0.000779357	0.0507419
TRINITY_DN5033_c0_g1	163.502	62.7362	0.383703	0.0130998	0.317702
TRINITY_DN5035_c1_g1	1439.96	701.811	0.487383	0.000220022	0.0220207
TRINITY_DN5040_c15_g1	7.195	0	0	0.012073	0.302102
TRINITY_DN5050_c0_g1	180.011	72.1535	0.400829	0.0314451	0.533921
TRINITY_DN5051_c1_g1	206.693	55.5159	0.26859	7.78772e-11	1.32982e-07
TRINITY_DN5052_c0_g1	257.103	79.7122	0.31004	0.020257	0.416299
TRINITY_DN5072_c0_g3	9.66705	1.37965	0.142716	0.0462761	0.658256
TRINITY_DN5101_c0_g1	724.4	338.727	0.467597	0.00904553	0.252753
TRINITY_DN5101_c1_g1	684.782	255.11	0.372542	0.01185	0.298572
TRINITY_DN5127_c0_g1	1149.35	458.24	0.398695	0.00315336	0.128794
TRINITY_DN5144_c0_g1	789.323	393.101	0.498022	8.2926e-06	0.00209783
TRINITY_DN5157_c0_g1	4374.4	2143.59	0.490031	1.92933e-11	3.91044e-08
TRINITY_DN5188_c1_g1	7.77766	0.693361	0.0891478	0.0494564	0.682685
TRINITY_DN5230_c0_g3	15.0136	3.79071	0.252484	0.0461809	0.657713
TRINITY_DN5248_c0_g1	291.942	113.624	0.389201	7.16558e-05	0.0100632
TRINITY_DN5263_c0_g1	559.27	229.584	0.410506	0.00485039	0.16966
TRINITY_DN5289_c0_g2	10.0631	0.688494	0.0684178	0.0141643	0.33403
TRINITY_DN5303_c0_g1	52.4416	8.97942	0.171227	7.14538e-06	0.00184573
TRINITY_DN5321_c0_g3	35.6594	13.0569	0.366154	0.0152347	0.349683
TRINITY_DN5337_c1_g1	123.804	43.7427	0.353323	0.000325688	0.0282893
TRINITY_DN5359_c2_g1	42.6652	14.1606	0.331901	0.00991777	0.26841
TRINITY_DN5361_c0_g1	82.0993	35.5684	0.433236	0.00186859	0.0911653
TRINITY_DN5362_c0_g1	1577.06	531.341	0.336919	0.00557297	0.185932
TRINITY_DN5385_c0_g1	1474.44	669.474	0.454054	0.0006444	0.044378
TRINITY_DN5385_c1_g1	158.694	74.6853	0.470626	0.0175888	0.382474
TRINITY_DN5434_c0_g1	321.966	149.971	0.465799	0.000157032	0.0176096
TRINITY_DN5491_c0_g2	33.6518	13.773	0.40928	0.0348421	0.567593
TRINITY_DN5548_c0_g1	174.49	45.9385	0.263273	0.00161907	0.0829169
TRINITY_DN5562_c1_g1	37.6032	4.48894	0.119376	0.00262725	0.114632
TRINITY_DN5597_c2_g1	7.85104	0.683627	0.0870747	0.0411921	0.619853
TRINITY_DN5613_c0_g1	110.632	48.9734	0.442671	0.0130121	0.316085
TRINITY_DN5621_c0_g1	160.497	47.275	0.294554	4.52401e-06	0.00133297
TRINITY_DN5683_c0_g1	260.859	35.2641	0.135185	0.000329248	0.0284692
TRINITY_DN5693_c0_g1	49.0432	19.2832	0.393187	0.0241575	0.461758
TRINITY_DN5722_c0_g1	87.5082	25.1611	0.287528	0.0342553	0.562821
TRINITY_DN5735_c0_g1	57.2782	5.14226	0.0897769	0.00429548	0.156897
TRINITY_DN5800_c2_g2	45.8263	2.06548	0.045072	3.00887e-09	3.18406e-06
TRINITY_DN5800_c1_g2	48.0882	19.6226	0.408054	0.0109957	0.286475
TRINITY_DN5884_c0_g1	3655.09	1017.31	0.278327	2.12084e-08	1.75107e-05
TRINITY_DN5898_c0_g1	205.881	96.1854	0.467188	0.00111172	0.0641044
TRINITY_DN5933_c0_g1	5370.74	1813.48	0.33766	7.20778e-05	0.0100801
TRINITY_DN6008_c0_g1	153.165	41.0564	0.268053	0.00445532	0.16055
TRINITY_DN6050_c2_g1	28.2173	10.0027	0.354487	0.0280991	0.502306
TRINITY_DN6074_c3_g1	8.7008	0.693361	0.0796894	0.030581	0.525881
TRINITY_DN6101_c0_g1	1786.41	722.205	0.404278	0.000132434	0.0156452
TRINITY_DN6124_c0_g2	27.6456	9.30443	0.336561	0.021346	0.428485
TRINITY_DN6137_c0_g1	467.507	146.444	0.313245	0.00552147	0.185036
TRINITY_DN6160_c0_g1	29.2738	10.69	0.365174	0.0262918	0.484524
TRINITY_DN6212_c1_g1	10.8127	1.37588	0.127247	0.0248604	0.470138
TRINITY_DN6302_c0_g1	185.631	69.9522	0.376835	1.32909e-06	0.00054868
TRINITY_DN6310_c0_g1	48.6209	18.9246	0.389228	0.00714327	0.217918
TRINITY_DN6317_c0_g1	147.755	64.8776	0.439089	0.00803043	0.234678
TRINITY_DN6361_c1_g1	25.3207	8.93628	0.352924	0.0330582	0.551464
TRINITY_DN6371_c0_g1	45.7765	3.80641	0.0831521	0.0173107	0.378197
TRINITY_DN6390_c0_g3	37.7919	13.4715	0.356465	0.0115075	0.293485
TRINITY_DN6398_c0_g2	150.241	52.013	0.346197	0.0013777	0.0738318
TRINITY_DN6412_c0_g1	708.121	318.753	0.450139	0.00187222	0.0912833
TRINITY_DN6437_c0_g1	224.393	100.555	0.448121	0.00553423	0.185298
TRINITY_DN6444_c0_g1	82.3983	31.3551	0.380531	0.0219851	0.436991
TRINITY_DN6451_c0_g1	108.92	51.0031	0.468263	0.00118615	0.0667163
TRINITY_DN6478_c1_g1	7.59876	0.693361	0.0912466	0.047485	0.667499
TRINITY_DN6488_c0_g2	69.9747	28.3743	0.405494	0.0421476	0.62675
TRINITY_DN6531_c1_g1	12.7683	0	0	0.000280994	0.0258411
TRINITY_DN6564_c0_g1	3791.99	1829.82	0.48255	0.000462634	0.0357977
TRINITY_DN6600_c0_g1	115.674	56.1703	0.48559	0.00324007	0.130572
TRINITY_DN6680_c0_g1	493.001	202.647	0.411047	7.64776e-05	0.0105047
TRINITY_DN6776_c0_g1	717.812	355.301	0.494977	0.00303033	0.126588
TRINITY_DN6801_c0_g1	35.5991	11.7122	0.329002	0.00877092	0.248396
TRINITY_DN6803_c0_g1	2876.36	1023.55	0.355851	0.000599072	0.0422636
TRINITY_DN6829_c0_g1	927.928	389.03	0.419246	0.039876	0.612515
TRINITY_DN6846_c0_g2	42.4062	3.81349	0.0899276	0.000238024	0.023233
TRINITY_DN6851_c0_g1	119.455	27.2805	0.228376	0.000864629	0.0542262
TRINITY_DN6881_c0_g1	111.362	27.2856	0.245017	0.0308999	0.529208
TRINITY_DN6938_c0_g1	167.46	47.911	0.286105	1.00261e-08	9.65769e-06
TRINITY_DN6959_c1_g1	6.84294	0	0	0.0211362	0.426321
TRINITY_DN6961_c0_g1	464.949	128.275	0.275891	0.0251207	0.473512
TRINITY_DN7002_c0_g4	10.8953	1.72146	0.158001	0.0363686	0.581509
TRINITY_DN7082_c1_g1	40.5344	7.94425	0.195988	0.0352245	0.571241
TRINITY_DN7111_c0_g1	785.868	338.513	0.43075	0.0165264	0.367687
TRINITY_DN7129_c0_g5	191.897	95.9106	0.499802	0.000260979	0.0246028
TRINITY_DN7139_c0_g2	76.2853	33.7611	0.442563	0.00292205	0.123271
TRINITY_DN7171_c5_g1	6.53809	0.341814	0.0522803	0.0480551	0.670611
TRINITY_DN7177_c0_g1	184.806	63.0831	0.341347	1.09374e-07	7.02366e-05
TRINITY_DN7269_c0_g1	1978.74	673.161	0.340196	9.011e-05	0.011673
TRINITY_DN7371_c0_g1	919.148	413.365	0.449726	0.0422698	0.627712
TRINITY_DN7405_c0_g1	291.192	105.552	0.362483	4.71613e-06	0.00136285
TRINITY_DN7423_c2_g1	76.9196	37.5721	0.48846	0.00905207	0.252753
TRINITY_DN7442_c0_g1	617.24	131.696	0.213362	0.0198975	0.412068
TRINITY_DN7451_c0_g1	232.263	71.1458	0.306316	0.0195585	0.408084
TRINITY_DN7457_c0_g1	282.931	65.638	0.231993	0.00354459	0.138925
TRINITY_DN7476_c0_g1	1333.12	652.694	0.489598	0.00205629	0.0972291
TRINITY_DN7513_c0_g1	54.2201	26.5414	0.489511	0.0226904	0.444195
TRINITY_DN7527_c0_g1	705.174	321.894	0.456474	8.06213e-06	0.00204642
TRINITY_DN7560_c0_g1	103.538	37.5562	0.362729	8.32565e-05	0.0111108
TRINITY_DN7571_c0_g1	39.5244	13.1077	0.331636	0.00620406	0.19963
TRINITY_DN7619_c0_g1	134.304	65.1606	0.485173	0.00101462	0.0602149
TRINITY_DN7678_c0_g1	71.4539	33.3976	0.4674	0.0240557	0.46025
TRINITY_DN7692_c4_g1	19.9009	2.05951	0.103488	0.00106944	0.0622393
TRINITY_DN7764_c0_g1	792.85	387.17	0.488327	4.49198e-06	0.00132874
TRINITY_DN7804_c0_g1	85.7876	36.2153	0.42215	0.00115246	0.0654826
TRINITY_DN7851_c0_g2	47.1918	21.727	0.460397	0.0257173	0.478623
TRINITY_DN7857_c0_g2	24.5502	2.76261	0.112529	0.000439574	0.0346922
TRINITY_DN7876_c0_g1	45.6779	19.9991	0.437829	0.0178168	0.38667
TRINITY_DN7879_c0_g1	55.4925	20.6896	0.372836	0.0384884	0.60008
TRINITY_DN7887_c0_g1	21.1622	2.40885	0.113828	0.000992726	0.0591495
TRINITY_DN7943_c3_g1	14.8624	2.76261	0.185879	0.0208599	0.423911
TRINITY_DN7945_c0_g1	193.652	83.6608	0.432016	0.000223965	0.0222879
TRINITY_DN7982_c0_g2	45.6394	5.87235	0.128668	5.37912e-05	0.00814828
TRINITY_DN8009_c0_g1	7929.11	2841.51	0.358364	6.89438e-16	3.45335e-12
TRINITY_DN8023_c1_g1	269.309	119.708	0.4445	0.0383229	0.598743
TRINITY_DN8052_c0_g2	52.2891	25.2228	0.482372	0.0276226	0.498415
TRINITY_DN8075_c0_g1	52.7253	25.1814	0.477596	0.0237263	0.455456
TRINITY_DN8086_c0_g1	311.974	140.235	0.44951	9.44016e-07	0.000421672
TRINITY_DN8090_c0_g2	42.6433	18.2197	0.427258	0.0292399	0.514101
TRINITY_DN8092_c0_g1	1133.36	434.934	0.383755	1.17471e-06	0.000490339
TRINITY_DN8098_c0_g1	47.8449	22.0281	0.460407	0.022916	0.446779
TRINITY_DN8131_c0_g2	104.151	40.0392	0.384434	0.000155218	0.0175107
TRINITY_DN8155_c0_g1	62.9197	22.3555	0.355303	0.00106637	0.0621573
TRINITY_DN8158_c0_g1	46.4193	20.402	0.439515	0.0182541	0.392289
TRINITY_DN8170_c0_g1	156.024	73.0338	0.468094	0.0200722	0.413959
TRINITY_DN8202_c0_g1	56.1323	25.5033	0.454343	0.0137855	0.328423
TRINITY_DN8207_c0_g1	141.756	54.0184	0.381066	0.0173993	0.379471
TRINITY_DN8215_c0_g1	46.6186	22.069	0.473396	0.0319597	0.539622
TRINITY_DN8222_c1_g1	63.8161	10.0164	0.156956	3.7161e-07	0.000192556
TRINITY_DN8227_c0_g1	41.7349	13.8496	0.331846	0.0262828	0.484478
TRINITY_DN8246_c0_g1	171.721	83.0768	0.48379	0.000254322	0.024157
TRINITY_DN8253_c0_g1	139.358	61.6823	0.442618	0.000154275	0.0174831
TRINITY_DN8259_c0_g1	203.481	53.5205	0.263025	0.00193842	0.0934015
TRINITY_DN8260_c3_g1	38.7643	9.66039	0.249208	0.00120276	0.0673383
TRINITY_DN8265_c0_g1	27.6882	1.37212	0.0495562	0.0137855	0.328423
TRINITY_DN8267_c0_g1	733.866	267.347	0.364299	3.5341e-05	0.00604854
TRINITY_DN8284_c0_g1	149	2.41482	0.0162069	0.0289089	0.510587
TRINITY_DN8304_c0_g1	72.1933	33.4246	0.462987	0.00722139	0.219398
TRINITY_DN8321_c0_g1	2423.45	1060.66	0.437667	2.31152e-06	0.000800339
TRINITY_DN8340_c0_g1	63.3616	23.1066	0.364679	0.00136339	0.073169
TRINITY_DN8376_c0_g1	238.382	38.6464	0.16212	0.0127002	0.31255
TRINITY_DN8405_c0_g1	52.5159	13.0122	0.247775	0.0281284	0.502473
TRINITY_DN8405_c0_g2	181.853	40.4768	0.222579	0.03889	0.603586
TRINITY_DN8429_c1_g1	26.7599	4.15465	0.155256	0.00074769	0.0493646
TRINITY_DN8430_c1_g1	119.184	50.6498	0.424972	0.0101536	0.272069
TRINITY_DN8430_c0_g1	108.888	53.8334	0.494393	0.0437973	0.640208
TRINITY_DN8450_c0_g1	27.2379	10.6675	0.39164	0.0400808	0.614653
TRINITY_DN8457_c0_g1	31555.3	14155.2	0.448586	8.58764e-15	3.39591e-11
TRINITY_DN8557_c1_g1	23.6271	1.71283	0.0724942	0.00920328	0.255253
TRINITY_DN8626_c1_g1	145.295	58.5659	0.403082	3.30571e-05	0.00574933
TRINITY_DN8636_c0_g1	208.54	78.0602	0.374317	0.0128499	0.314403
TRINITY_DN8658_c0_g1	179.816	73.4007	0.408199	4.66011e-05	0.00737122
TRINITY_DN8661_c0_g1	290.872	77.6086	0.266813	0.00173448	0.0868788
TRINITY_DN8693_c1_g1	16.214	4.48186	0.27642	0.044653	0.646053
TRINITY_DN8731_c0_g1	224.556	83.423	0.371501	1.55407e-06	0.000608142
TRINITY_DN8757_c0_g1	12.4418	1.70907	0.137365	0.0200495	0.41386
TRINITY_DN8760_c0_g1	44.6826	19.2933	0.431786	0.0235029	0.45253
TRINITY_DN8775_c0_g1	62.4859	30.3261	0.485327	0.0159026	0.359874
TRINITY_DN8787_c0_g1	25.4663	7.92699	0.311274	0.020975	0.424728
TRINITY_DN8791_c0_g2	55.5365	18.6283	0.335425	0.0303683	0.524218
TRINITY_DN8806_c0_g1	6.86311	0	0	0.0163408	0.364881
TRINITY_DN8834_c0_g1	102.588	43.0482	0.419621	0.0247914	0.469796
TRINITY_DN8882_c1_g2	25.1546	8.28917	0.329529	0.0308782	0.528956
TRINITY_DN8901_c0_g1	115.159	40.4422	0.351187	0.00858049	0.24457
TRINITY_DN8944_c1_g1	863.461	407.194	0.471584	0.026031	0.481728
TRINITY_DN8952_c0_g2	29.4678	7.24557	0.245881	0.0207311	0.422689
TRINITY_DN8990_c1_g1	8.382	0.346681	0.0413601	0.0180693	0.389792
TRINITY_DN9003_c0_g1	46.4487	14.8376	0.319441	0.00249351	0.110378
TRINITY_DN9016_c0_g1	52.6446	12.1051	0.22994	0.00108066	0.0627952
TRINITY_DN9030_c0_g1	8120.74	3950.51	0.486472	0.00396662	0.149313
TRINITY_DN9055_c0_g1	44.0047	12.7626	0.290028	0.00538637	0.182544
TRINITY_DN9076_c0_g1	9.24958	0	0	0.00300652	0.125915
TRINITY_DN9127_c0_g1	31.906	12.0569	0.377887	0.0235077	0.45253
TRINITY_DN9169_c0_g1	335.665	151.569	0.451548	0.0346232	0.565751
TRINITY_DN9176_c0_g1	22.4921	1.36725	0.0607884	8.68326e-05	0.0113892
TRINITY_DN9220_c1_g1	113.371	36.9531	0.325947	1.37953e-05	0.00300434
TRINITY_DN9289_c0_g1	3676.24	1326.76	0.360902	0.000638181	0.0441114
TRINITY_DN9307_c1_g1	142.205	69.6734	0.489949	0.00803817	0.234813
TRINITY_DN9321_c0_g1	51.9347	24.1657	0.465309	0.023102	0.448513
TRINITY_DN9378_c0_g1	486.774	194.32	0.3992	0.0161517	0.362388
TRINITY_DN9391_c0_g1	71.2611	15.0905	0.211763	0.0347961	0.567258
TRINITY_DN9416_c0_g1	89.8158	39.3719	0.438362	0.0254831	0.476934
TRINITY_DN9449_c1_g1	19.4639	3.44403	0.176944	0.0069544	0.214502
TRINITY_DN9450_c0_g1	140.071	69.6148	0.496996	0.000973578	0.0585191
TRINITY_DN9467_c0_g1	13.917	1.03894	0.0746526	0.00318721	0.129531
TRINITY_DN9497_c0_g1	246.091	81.5976	0.331574	2.63295e-09	2.89976e-06
TRINITY_DN9504_c0_g1	129.772	42.3261	0.326158	0.00545913	0.183848
TRINITY_DN9508_c1_g1	72.2665	2.41703	0.0334461	0.000196294	0.0204838
TRINITY_DN9533_c1_g2	41.0126	19.6473	0.479056	0.0428956	0.631945
TRINITY_DN9549_c0_g1	132.388	64.3405	0.486	0.00212379	0.0992343
TRINITY_DN9557_c0_g2	48.765	20.0283	0.410711	0.0129261	0.315048
TRINITY_DN9570_c1_g2	21.2673	0	0	0.00277313	0.118586
TRINITY_DN9572_c0_g1	107.105	49.9936	0.466772	0.00138944	0.074302
TRINITY_DN9588_c0_g1	239.109	97.7944	0.408994	0.0129627	0.315262
TRINITY_DN9589_c0_g1	3653.61	1783.09	0.488035	3.14127e-11	6.0517e-08
TRINITY_DN9592_c1_g1	10.9399	1.72854	0.158003	0.0421509	0.62675
TRINITY_DN9593_c0_g1	1776.31	860.518	0.484442	9.51837e-06	0.00231441
TRINITY_DN9603_c0_g1	22.3355	1.04004	0.0465646	0.00108305	0.0628855
TRINITY_DN9607_c1_g1	35.9919	12.7345	0.353816	0.0128662	0.314474
TRINITY_DN9625_c0_g1	16.8041	2.42566	0.144349	0.0093211	0.257191
TRINITY_DN9643_c0_g1	26.0252	4.49491	0.172714	0.001719	0.0863339
TRINITY_DN9659_c0_g1	113.118	43.6936	0.386265	6.86345e-05	0.00986001
TRINITY_DN9671_c0_g1	311.231	150.724	0.484284	6.36505e-05	0.00932423
TRINITY_DN9679_c0_g1	24.5271	7.58452	0.309231	0.0229175	0.446779
TRINITY_DN9697_c0_g1	51.9085	19.2819	0.371458	0.00962953	0.26338
TRINITY_DN9698_c0_g2	34.69	1.73009	0.0498729	0.000199429	0.0207247
TRINITY_DN9701_c0_g1	7178.37	3289.82	0.458296	0.000192155	0.0201358
TRINITY_DN9758_c0_g1	682.142	263.019	0.385578	0.00309814	0.127513
TRINITY_DN9761_c0_g1	57.2463	16.5841	0.289697	0.00481327	0.168665
TRINITY_DN9773_c0_g1	220.78	93.1889	0.422089	0.0002204	0.0220207
TRINITY_DN9791_c0_g1	18.5464	3.43806	0.185376	0.00926443	0.256259
TRINITY_DN9792_c1_g1	57.5306	24.8577	0.432079	0.0091391	0.254223
TRINITY_DN9808_c0_g1	38.0343	15.1661	0.398749	0.017143	0.376576
TRINITY_DN9816_c0_g1	67.7404	30.3465	0.447982	0.00583512	0.191706
TRINITY_DN9840_c0_g1	129.992	45.9421	0.353423	0.0200956	0.414229
TRINITY_DN9854_c0_g1	108.975	33.8668	0.310776	0.0395716	0.60994
TRINITY_DN9871_c0_g1	263.424	83.3752	0.316505	0.0126534	0.312115
TRINITY_DN9874_c0_g2	9.48877	0	0	0.00274455	0.117834
TRINITY_DN9874_c0_g1	22.1956	0	0	7.4807e-07	0.000342716
TRINITY_DN9879_c1_g2	25.4773	6.54313	0.256822	0.00880111	0.248689
TRINITY_DN9929_c1_g1	324.158	33.1815	0.102362	0.0490069	0.678975
TRINITY_DN9950_c0_g2	74.7014	7.28029	0.0974586	0.000391125	0.0319619
TRINITY_DN9957_c1_g1	10.8403	0	0	0.0010655	0.0621546
TRINITY_DN9966_c0_g1	75.0464	14.1471	0.188512	0.00610107	0.197245
TRINITY_DN10030_c0_g1	45.514	17.2294	0.378552	0.00837281	0.240206
TRINITY_DN10066_c0_g1	40.3757	17.6222	0.436455	0.0419087	0.625004
TRINITY_DN10098_c0_g1	471.985	133.148	0.282103	6.36348e-11	1.11189e-07
TRINITY_DN10126_c0_g1	123.454	28.6893	0.23239	0.000379948	0.0313078
TRINITY_DN10163_c0_g1	63.6459	29.6617	0.466043	0.00925693	0.256259
TRINITY_DN10182_c0_g2	120.755	51.6339	0.427592	0.00812409	0.23613
TRINITY_DN10193_c0_g1	114.268	48.5354	0.42475	0.000278829	0.0257366
TRINITY_DN10205_c0_g1	205.206	83.4562	0.406694	2.47816e-06	0.000842506
TRINITY_DN10221_c0_g1	110.384	54.1338	0.490413	0.016763	0.370759
TRINITY_DN10265_c1_g1	31.9973	6.21371	0.194195	0.0385432	0.600437
TRINITY_DN10276_c0_g4	106.888	17.6318	0.164957	0.0364245	0.581785
TRINITY_DN10284_c1_g1	65.0545	23.0633	0.354523	0.000904695	0.0558073
TRINITY_DN10302_c1_g1	38.9548	11.3887	0.292357	0.00272248	0.117288
TRINITY_DN10318_c0_g1	5676.6	1919.53	0.338148	8.55625e-06	0.00212317
TRINITY_DN10320_c0_g1	218.416	108.041	0.494655	0.00362716	0.14113
TRINITY_DN10323_c0_g1	342.791	138.134	0.402967	0.00511951	0.176122
TRINITY_DN10348_c0_g1	104.388	44.4372	0.425691	0.000595836	0.0421937
TRINITY_DN10354_c0_g1	127.152	10.3095	0.0810798	4.74225e-14	1.69669e-10
TRINITY_DN10469_c0_g1	39.4968	18.9491	0.479764	0.0499389	0.686697
TRINITY_DN10481_c0_g2	1822.23	763.083	0.418762	3.39236e-08	2.52358e-05
TRINITY_DN10481_c1_g2	17.6099	4.50022	0.255551	0.033378	0.553847
TRINITY_DN10481_c1_g1	14.1321	1.03517	0.0732498	0.00355396	0.139147
TRINITY_DN10496_c0_g1	66.4817	15.5294	0.23359	0.0049269	0.171538
TRINITY_DN10508_c0_g1	74.7678	20.3956	0.272785	0.0437555	0.639885
TRINITY_DN10519_c1_g1	22.6502	8.28009	0.365564	0.047498	0.667549
TRINITY_DN10568_c0_g1	50.3635	22.3527	0.443826	0.0141257	0.333748
TRINITY_DN10587_c0_g1	147.34	71.1004	0.482559	0.000552944	0.0400336
TRINITY_DN10671_c0_g2	107.261	43.8798	0.409094	0.0019034	0.0922646
TRINITY_DN10741_c0_g1	9.21182	1.03673	0.112543	0.0388643	0.603445
TRINITY_DN10745_c1_g2	56.6246	16.2002	0.286098	0.000247662	0.0237631
TRINITY_DN10762_c0_g1	71.9614	25.8892	0.359765	0.00111896	0.0643735
TRINITY_DN10763_c0_g1	186.568	78.973	0.423293	0.00313722	0.128593
TRINITY_DN10795_c0_g1	100.366	32.4259	0.323075	0.0160038	0.36109
TRINITY_DN10816_c0_g1	83.4497	19.637	0.235315	1.59083e-06	0.00061611
TRINITY_DN10820_c0_g1	49.6688	23.7531	0.478229	0.0251345	0.473653
TRINITY_DN10831_c0_g1	171.236	77.8956	0.454902	9.79991e-05	0.0124166
TRINITY_DN10947_c0_g1	132.924	48.5015	0.364883	9.7788e-06	0.00234858
TRINITY_DN10954_c0_g1	121.677	57.5977	0.473367	0.0233118	0.451419
TRINITY_DN10964_c0_g1	74.7304	6.23207	0.083394	0.0258382	0.479933
TRINITY_DN10988_c0_g1	1134.76	544.307	0.479669	0.000387567	0.0317728
TRINITY_DN10994_c0_g1	187.508	84.2048	0.449074	0.000606322	0.0425354
TRINITY_DN11054_c3_g1	18.6622	2.06548	0.110677	0.00189517	0.0919843
TRINITY_DN11063_c0_g1	17.8184	3.44071	0.193098	0.0128363	0.314252
TRINITY_DN11064_c1_g1	15.3749	0	0	0.00332875	0.133033
TRINITY_DN11082_c0_g1	19.8814	4.46947	0.224807	0.0146132	0.341189
TRINITY_DN11091_c0_g1	142.733	49.5896	0.347429	1.83867e-06	0.000683894
TRINITY_DN11093_c0_g1	90.6471	39.6139	0.437013	0.00154914	0.0801604
TRINITY_DN11094_c0_g1	44.2943	14.177	0.320063	0.00314879	0.128794
TRINITY_DN11094_c0_g2	28.7675	4.82212	0.167624	0.000892994	0.0553126
TRINITY_DN11095_c0_g1	53.3781	12.4212	0.232703	0.000119113	0.014342
TRINITY_DN11130_c0_g1	79.1165	29.7146	0.37558	0.000469883	0.036112
TRINITY_DN11143_c1_g1	58.1651	2.41748	0.0415624	0.0307817	0.527905
TRINITY_DN11153_c0_g1	80.9753	40.0582	0.494696	0.0251681	0.47405
TRINITY_DN11164_c0_g1	140.34	51.6396	0.367959	3.32495e-05	0.00576945
TRINITY_DN11210_c0_g1	27.2495	10.7372	0.394031	0.0422253	0.627478
TRINITY_DN11226_c0_g1	18.6614	3.10929	0.166616	0.0060573	0.196832
TRINITY_DN11244_c0_g1	365.444	136.331	0.373055	2.40134e-08	1.94002e-05
TRINITY_DN11249_c0_g1	23.4845	5.85774	0.249431	0.0127134	0.312567
TRINITY_DN11267_c0_g1	18.884	0.688494	0.0364592	0.0338718	0.559493
TRINITY_DN11330_c0_g1	16.0031	4.15686	0.259754	0.0450642	0.649128
TRINITY_DN11334_c0_g1	83.2196	34.8455	0.418718	0.00273269	0.117513
TRINITY_DN11336_c1_g1	17.1128	4.1542	0.242753	0.034306	0.562937
TRINITY_DN11364_c1_g1	9.79685	1.38231	0.141097	0.045129	0.649661
TRINITY_DN11377_c0_g1	31.6077	12.0666	0.381761	0.0318227	0.538033
TRINITY_DN11438_c0_g1	11.2085	0.346681	0.0309302	0.00318768	0.129531
TRINITY_DN11442_c0_g1	8.22004	0.341814	0.041583	0.0189957	0.401131
TRINITY_DN11477_c0_g1	152.212	75.0978	0.493376	0.00195389	0.0939241
TRINITY_DN11485_c0_g2	24.3838	7.55708	0.309922	0.0204935	0.419324
TRINITY_DN11500_c2_g1	8.99193	0.688494	0.076568	0.0240405	0.460076
TRINITY_DN11599_c0_g1	125.506	57.2155	0.455879	0.000609197	0.0426574
TRINITY_DN11602_c2_g1	73.1308	35.1544	0.480706	0.00886752	0.249948
TRINITY_DN11612_c0_g1	58.0506	18.6582	0.321413	0.000882091	0.054835
TRINITY_DN11618_c0_g1	278.138	74.9157	0.269347	0.00513802	0.176435
TRINITY_DN11643_c0_g1	17.1761	4.49646	0.261786	0.0402815	0.616451
TRINITY_DN11649_c0_g1	41.2634	6.53716	0.158425	3.79338e-05	0.00634449
TRINITY_DN11659_c0_g1	86.7458	34.0889	0.392975	0.000657389	0.0449838
TRINITY_DN11689_c0_g1	32.7774	1.38672	0.0423073	0.00338972	0.134888
TRINITY_DN11703_c1_g2	15.0267	1.03407	0.0688154	0.0018791	0.0914996
TRINITY_DN11712_c0_g1	8.08725	0.683627	0.0845315	0.0357747	0.576554
TRINITY_DN11764_c0_g1	111.786	23.4867	0.210103	5.15822e-06	0.00145698
TRINITY_DN11794_c0_g1	174.151	25.2487	0.144982	0.00418295	0.153782
TRINITY_DN11833_c0_g1	54.0498	25.4885	0.471574	0.0206992	0.422383
TRINITY_DN11840_c1_g1	44.7417	21.0175	0.469752	0.0409678	0.618584
TRINITY_DN11884_c0_g1	27.948	9.63937	0.344903	0.0245428	0.466717
TRINITY_DN11954_c0_g1	68.0943	9.0011	0.132186	2.74692e-08	2.1277e-05
TRINITY_DN11959_c0_g1	63.0899	9.3522	0.148236	0.045049	0.649034
TRINITY_DN11973_c0_g1	46.7988	13.1234	0.280423	0.00147445	0.0776321
TRINITY_DN11999_c0_g1	5126.96	2506.72	0.488929	1.43349e-11	2.99177e-08
TRINITY_DN12012_c0_g1	189.297	74.0676	0.391276	0.00555609	0.185663
TRINITY_DN12038_c0_g1	142.726	67.7265	0.474521	0.0448382	0.64699
TRINITY_DN12084_c0_g1	69.1173	19.6725	0.284626	0.000786361	0.0509897
TRINITY_DN12087_c0_g2	23.3579	2.07346	0.088769	0.0100545	0.270471
TRINITY_DN12091_c0_g1	1317.24	652.118	0.495063	0.00948233	0.260524
TRINITY_DN12100_c0_g1	19.2633	4.10929	0.213322	0.0130435	0.316745
TRINITY_DN12115_c0_g1	42.459	15.5376	0.365944	0.00873334	0.247705
TRINITY_DN12147_c0_g1	63.4681	7.58673	0.119536	0.013742	0.327774
TRINITY_DN12169_c1_g2	69.2016	31.31	0.452445	0.00567259	0.188734
TRINITY_DN12241_c0_g1	6.97037	0	0	0.0157102	0.356499
TRINITY_DN12261_c0_g1	2620.19	963.254	0.367627	2.04463e-08	1.72608e-05
TRINITY_DN12291_c0_g1	71.2274	29.9777	0.420873	0.00299694	0.125865
TRINITY_DN12308_c0_g2	113.167	21.4064	0.189158	1.03573e-05	0.00246262
TRINITY_DN12398_c0_g1	23.0676	7.59757	0.329361	0.0312492	0.53276
TRINITY_DN12401_c0_g1	262.365	96.1206	0.366362	0.00114915	0.0654826
TRINITY_DN12408_c0_g4	40.8438	14.165	0.34681	0.00675954	0.210648
TRINITY_DN12449_c0_g1	57.9264	26.5343	0.458069	0.0119376	0.299873
TRINITY_DN12451_c0_g1	1429.16	689.56	0.482492	1.46058e-08	1.3345e-05
TRINITY_DN12504_c0_g3	66.3829	22.4013	0.337456	0.000562123	0.0404545
TRINITY_DN12507_c0_g1	354.543	156.414	0.44117	0.00330073	0.132195
TRINITY_DN12522_c0_g1	134.472	42.1582	0.31351	0.00606518	0.196847
TRINITY_DN12549_c1_g1	14.0628	1.03031	0.0732645	0.00307569	0.127366
TRINITY_DN12557_c0_g1	4616.31	1473.61	0.319218	7.88907e-13	2.27976e-09
TRINITY_DN12559_c0_g1	28.3254	10.3482	0.365334	0.0256153	0.4778
TRINITY_DN12590_c0_g1	158.781	74.173	0.467141	0.000526141	0.038794
TRINITY_DN12593_c0_g1	27.9551	7.61062	0.272244	0.0222875	0.439514
TRINITY_DN12604_c0_g1	544.564	223.827	0.41102	4.71074e-10	6.67806e-07
TRINITY_DN12629_c0_g1	132.711	55.5533	0.418603	0.00013541	0.0158719
TRINITY_DN12648_c0_g1	176.565	51.3	0.290544	6.83837e-09	6.85059e-06
TRINITY_DN12670_c0_g1	39.7832	10.346	0.26006	0.00130204	0.0709924
TRINITY_DN12681_c0_g2	41.4642	19.3135	0.465786	0.0381046	0.596946
TRINITY_DN12696_c3_g1	7.20359	0	0	0.0158951	0.359826
TRINITY_DN12699_c0_g2	31.5245	12.7091	0.403149	0.0372779	0.588535
TRINITY_DN12701_c0_g1	106.159	38.6268	0.363859	7.62012e-05	0.0104859
TRINITY_DN12712_c0_g1	7.75	0	0	0.00821158	0.23757
TRINITY_DN12762_c0_g1	24705.9	8503.35	0.344183	0.00147005	0.0774549
TRINITY_DN12775_c0_g1	121.154	53.7339	0.443516	0.000351854	0.029804
TRINITY_DN12783_c0_g1	14.7712	2.41859	0.163736	0.0151498	0.3482
TRINITY_DN12795_c0_g1	274.288	59.4508	0.216746	0.00093531	0.0572614
TRINITY_DN12799_c1_g1	30.3793	9.66882	0.31827	0.0125074	0.309326
TRINITY_DN12814_c0_g1	25.0312	5.87014	0.234512	0.00758454	0.22625
TRINITY_DN12815_c1_g1	19.3824	3.79823	0.195963	0.0361414	0.579886
TRINITY_DN12844_c0_g1	848.138	409.977	0.483384	0.00786344	0.231419
TRINITY_DN12898_c0_g2	43.8947	16.5268	0.37651	0.00827394	0.238639
TRINITY_DN12908_c0_g1	20.2768	6.20177	0.305856	0.0343602	0.563303
TRINITY_DN12919_c0_g1	54.0716	13.1321	0.242864	0.00155148	0.0802264
TRINITY_DN12937_c0_g4	9.38151	1.03031	0.109823	0.034554	0.564955
TRINITY_DN12963_c1_g1	6.8762	0	0	0.014873	0.344579
TRINITY_DN13055_c0_g1	22.3492	4.48894	0.200855	0.00598703	0.195323
TRINITY_DN13083_c0_g4	25.3985	9.6772	0.381015	0.0497249	0.684882
TRINITY_DN13088_c0_g1	14.5873	1.37212	0.0940625	0.0420625	0.626484
TRINITY_DN13127_c0_g1	42.9911	15.5549	0.361816	0.00638908	0.202835
TRINITY_DN13130_c0_g1	14.6696	1.73119	0.118013	0.0185527	0.39594
TRINITY_DN13149_c0_g1	166.613	81.6954	0.490331	0.000302532	0.0273952
TRINITY_DN13167_c1_g1	31.1261	8.23805	0.264667	0.00513299	0.176343
TRINITY_DN13169_c0_g1	27.861	3.45045	0.123845	0.00902457	0.252439
TRINITY_DN13184_c0_g1	26.59	8.62898	0.32452	0.036307	0.581103
TRINITY_DN13205_c0_g1	77.6825	36.8986	0.474993	0.00574168	0.190042
TRINITY_DN13225_c0_g1	10.3216	0.346681	0.0335879	0.00593684	0.194276
TRINITY_DN13282_c0_g1	27.8489	7.9427	0.285207	0.0115865	0.294799
TRINITY_DN13299_c0_g1	200.512	48.5474	0.242117	0.0351797	0.570913
TRINITY_DN13344_c0_g1	429.531	175.945	0.409622	0.000241462	0.0234696
TRINITY_DN13369_c0_g1	40.693	15.8967	0.390649	0.0162507	0.363711
TRINITY_DN13378_c0_g1	41.2135	19.9945	0.485144	0.0447314	0.646317
TRINITY_DN13382_c0_g1	17.9259	1.38672	0.0773584	0.00323016	0.130367
TRINITY_DN13418_c0_g1	497.045	246.8	0.496535	0.000173263	0.0186781
TRINITY_DN13435_c0_g1	25.2119	2.05841	0.0816442	0.020319	0.41689
TRINITY_DN13457_c0_g2	35.299	3.79668	0.107558	0.0232117	0.450036
TRINITY_DN13468_c0_g1	39.8479	16.8821	0.423662	0.0233413	0.451758
TRINITY_DN13487_c0_g1	25.0505	8.9582	0.357605	0.0445825	0.645845
TRINITY_DN13535_c0_g1	34.0075	7.95133	0.233811	0.00145722	0.077049
TRINITY_DN13557_c0_g1	19.0387	5.51703	0.28978	0.0388682	0.603445
TRINITY_DN13578_c0_g1	71.3322	32.7387	0.458961	0.0453663	0.651232
TRINITY_DN13584_c0_g1	10.8412	0.688494	0.0635072	0.00974297	0.265549
TRINITY_DN13632_c0_g1	53.1297	25.8418	0.486391	0.028188	0.502986
TRINITY_DN13647_c0_g1	68.5917	25.8714	0.377181	0.00142211	0.0755766
TRINITY_DN13658_c0_g2	11.5166	0	0	0.000693522	0.046691
TRINITY_DN13671_c0_g1	6.1043	0	0	0.0259494	0.480927
TRINITY_DN13680_c0_g1	57.9159	13.4392	0.232046	3.2046e-05	0.00563636
TRINITY_DN13681_c0_g1	598.692	179.708	0.300168	3.03245e-05	0.00547693
TRINITY_DN13745_c1_g1	6.53895	0	0	0.0201745	0.415286
TRINITY_DN13755_c0_g1	39.1889	15.8409	0.40422	0.0186518	0.397105
TRINITY_DN13763_c0_g1	53.5791	6.58693	0.122939	0.0195083	0.407262
TRINITY_DN13772_c0_g1	123.896	47.2641	0.381483	3.04422e-05	0.005485
TRINITY_DN13802_c0_g2	11.0278	0.346681	0.0314369	0.00400699	0.149782
TRINITY_DN13806_c0_g1	71.0643	35.1666	0.494856	0.0157631	0.357376
TRINITY_DN13822_c0_g1	16.5188	2.41106	0.145958	0.00708791	0.21701
TRINITY_DN13844_c0_g1	26.4459	6.91239	0.261379	0.00990602	0.268313
TRINITY_DN13846_c0_g1	28.4992	10.6971	0.375348	0.0293233	0.514848
TRINITY_DN13866_c0_g1	35.0186	14.1613	0.404393	0.0264085	0.486058
TRINITY_DN13867_c0_g1	134.05	66.5984	0.496818	0.0109963	0.286475
TRINITY_DN13879_c0_g1	191.47	54.9834	0.287164	4.68129e-06	0.00135801
TRINITY_DN13887_c0_g1	328.113	147.816	0.450503	0.027496	0.497205
TRINITY_DN13887_c0_g2	33.9951	8.26725	0.24319	0.0172709	0.377548
TRINITY_DN13925_c0_g1	103.126	33.1294	0.321251	1.3026e-05	0.00288701
TRINITY_DN13936_c0_g1	12.4635	2.0708	0.166149	0.0268656	0.491253
TRINITY_DN13944_c1_g1	6.5158	0	0	0.0196489	0.408948
TRINITY_DN13944_c0_g1	26.6821	5.17191	0.193834	0.0163156	0.364713
TRINITY_DN13972_c0_g1	28.5356	0	0	0.00166349	0.0843352
TRINITY_DN14083_c0_g2	18.1574	3.78584	0.208501	0.0197516	0.410274
TRINITY_DN14092_c0_g1	21.3001	6.20177	0.291162	0.0313161	0.532817
TRINITY_DN14101_c1_g1	24.8605	4.48628	0.180458	0.00273394	0.117513
TRINITY_DN14101_c0_g1	75.959	22.4237	0.295207	5.06468e-05	0.00782985
TRINITY_DN14147_c0_g1	87.1684	19.596	0.224806	0.0476709	0.668603
TRINITY_DN14150_c0_g1	25.2747	0.345577	0.0136728	0.00250756	0.110822
TRINITY_DN14150_c0_g2	65.0379	24.7195	0.380078	0.00310115	0.127513
TRINITY_DN14175_c0_g1	38.1024	4.50574	0.118253	0.00834474	0.23976
TRINITY_DN14198_c0_g2	34.1761	0	0	0.00497297	0.172422
TRINITY_DN14208_c0_g1	43.0651	7.56195	0.175593	0.0253301	0.475312
TRINITY_DN14217_c0_g1	28.9205	8.25531	0.285448	0.00929547	0.256578
TRINITY_DN14224_c0_g1	127.583	53.7553	0.421335	0.000165465	0.018149
TRINITY_DN14237_c0_g1	30.3877	12.3792	0.407375	0.0435578	0.638088
TRINITY_DN14245_c0_g2	11.2007	1.38186	0.123372	0.0248367	0.47011
TRINITY_DN14246_c0_g1	8.84904	0	0	0.00416397	0.153658
TRINITY_DN14275_c0_g1	44.8835	13.4693	0.300094	0.00149475	0.0783171
TRINITY_DN14333_c0_g1	72.0828	32.0867	0.445137	0.0039174	0.148133
TRINITY_DN14356_c0_g1	667.293	282.027	0.422643	0.00184661	0.0906765
TRINITY_DN14414_c0_g1	54.6691	21.0644	0.385307	0.0043088	0.15723
TRINITY_DN14441_c0_g2	20.7088	4.83938	0.233687	0.0147564	0.343213
TRINITY_DN14517_c1_g1	20.0682	0	0	2.74878e-06	0.000909809
TRINITY_DN14555_c0_g1	631.599	277.505	0.439369	0.00471232	0.166458
TRINITY_DN14588_c0_g1	58.9643	28.5788	0.484679	0.0222239	0.438951
TRINITY_DN14636_c0_g1	26.2755	7.88008	0.299902	0.0462255	0.658159
TRINITY_DN14683_c0_g1	5.21143	0	0	0.0433849	0.636781
TRINITY_DN14692_c0_g1	64.3506	30.6557	0.476386	0.0119939	0.300484
TRINITY_DN14712_c0_g1	15.8025	3.46239	0.219104	0.0281758	0.502961
TRINITY_DN14720_c1_g1	29.9724	11.365	0.379184	0.0316518	0.53634
TRINITY_DN14739_c0_g1	38.9943	14.1491	0.362851	0.0107364	0.283042
TRINITY_DN14752_c0_g1	17.5136	4.8312	0.275854	0.0392704	0.607232
TRINITY_DN14783_c0_g1	38.4598	11.404	0.296517	0.0154663	0.353515
TRINITY_DN14794_c0_g1	6.30512	0	0	0.0220136	0.437327
TRINITY_DN14801_c0_g1	29.1372	5.85995	0.201116	0.00173447	0.0868788
TRINITY_DN14826_c0_g1	28.2469	7.58784	0.268625	0.00891597	0.250708
TRINITY_DN14849_c0_g1	29.1181	1.03407	0.035513	9.96003e-07	0.000430079
TRINITY_DN14870_c0_g1	94.0068	27.5962	0.293555	0.0160554	0.361169
TRINITY_DN14875_c0_g2	69.4542	9.0011	0.129598	0.00467279	0.165878
TRINITY_DN14890_c0_g1	68.1787	11.0221	0.161665	1.49131e-07	9.08415e-05
TRINITY_DN14894_c1_g1	20.1062	6.56571	0.326551	0.0418064	0.624345
TRINITY_DN14932_c0_g1	42.0817	10.0141	0.237969	0.000461923	0.0357795
TRINITY_DN14935_c1_g1	391.773	165.11	0.421443	5.53323e-07	0.000273026
TRINITY_DN14954_c0_g2	13.5524	2.74911	0.20285	0.0397185	0.611393
TRINITY_DN14998_c0_g1	36.5218	10.6772	0.292352	0.0281432	0.502499
TRINITY_DN15069_c0_g1	41.7959	15.1597	0.362708	0.00836433	0.240206
TRINITY_DN15084_c0_g1	37.3287	16.2135	0.434344	0.0316685	0.536415
TRINITY_DN15087_c0_g1	57.3915	26.8986	0.468687	0.0312458	0.53276
TRINITY_DN15090_c0_g1	11.7195	1.03517	0.0883293	0.0105088	0.278605
TRINITY_DN15097_c0_g1	188.695	88.6929	0.470034	9.57921e-05	0.0122384
TRINITY_DN15148_c0_g1	54.2963	21.4002	0.394138	0.00654505	0.206014
TRINITY_DN15185_c0_g1	10.6505	0	0	0.00114634	0.065398
TRINITY_DN15211_c0_g2	164.142	73.2004	0.445958	0.00647585	0.204866
TRINITY_DN15235_c0_g1	149.998	65.094	0.433964	8.70432e-05	0.0113936
TRINITY_DN15250_c0_g1	32.6673	6.22655	0.190605	0.0166054	0.368586
TRINITY_DN15273_c0_g2	45.1821	20.6757	0.457608	0.0330745	0.551492
TRINITY_DN15317_c0_g1	21.5657	5.1834	0.240354	0.0129132	0.314905
TRINITY_DN15335_c0_g2	51.555	0	0	0.00113989	0.0651785
TRINITY_DN15395_c0_g1	77.9341	37.9305	0.4867	0.0488563	0.677513
TRINITY_DN15407_c0_g1	18.4914	4.84911	0.262236	0.0287683	0.508925
TRINITY_DN15409_c1_g1	29.8743	12.0993	0.405009	0.0464687	0.660012
TRINITY_DN15417_c3_g1	38.5624	9.27919	0.240628	0.0438525	0.640765
TRINITY_DN15496_c0_g1	74.0247	21.0221	0.283988	0.00163659	0.0832522
TRINITY_DN15503_c0_g4	26.4619	8.97632	0.339216	0.0388477	0.603428
TRINITY_DN15505_c0_g1	93.997	39.6331	0.421642	0.000875089	0.0546996
TRINITY_DN15509_c0_g1	126.315	60.6513	0.480159	0.00103576	0.0609882
TRINITY_DN15685_c0_g1	46.1181	17.2991	0.375105	0.0139325	0.330326
TRINITY_DN15738_c0_g1	35.5626	11.7146	0.329407	0.00879288	0.248643
TRINITY_DN15740_c0_g1	5.76321	0	0	0.0295386	0.516804
TRINITY_DN15750_c0_g1	14.7466	3.80686	0.258153	0.0475395	0.667633
TRINITY_DN15791_c0_g1	446.952	219.521	0.491152	5.07952e-05	0.00782985
TRINITY_DN15808_c0_g1	16.862	4.84801	0.28751	0.047996	0.670284
TRINITY_DN15811_c0_g1	22.5536	7.89779	0.350178	0.0410195	0.619116
TRINITY_DN15821_c0_g1	97.0232	47.9265	0.49397	0.00441452	0.159911
TRINITY_DN15835_c0_g1	232.158	102.708	0.442406	0.000572968	0.0409994
TRINITY_DN15836_c0_g1	259.265	123.038	0.474564	0.000174722	0.0188074
TRINITY_DN15870_c0_g1	5.40665	0	0	0.0402927	0.616451
TRINITY_DN15887_c0_g1	19.7465	5.52787	0.279943	0.0277017	0.498493
TRINITY_DN16002_c0_g1	67.6175	23.3874	0.345878	0.000618875	0.0431506
TRINITY_DN16056_c0_g1	48.3904	17.2283	0.356027	0.00456395	0.163212
TRINITY_DN16116_c0_g1	41.6301	8.94756	0.21493	0.000231509	0.022857
TRINITY_DN16238_c0_g1	11.4616	1.7177	0.149865	0.032871	0.549072
TRINITY_DN16319_c0_g1	15.7351	0.346681	0.0220323	0.00900897	0.252097
TRINITY_DN16326_c0_g1	106.472	24.4962	0.230072	8.50152e-06	0.00212317
TRINITY_DN16343_c0_g1	44.4452	16.8993	0.380229	0.00867038	0.246291
TRINITY_DN16409_c0_g1	63.2779	23.4226	0.370154	0.0381228	0.597105
TRINITY_DN16425_c0_g1	7.20572	0.346681	0.0481119	0.0332362	0.552402
TRINITY_DN16552_c0_g1	9.80221	0.346681	0.0353676	0.00760207	0.226387
TRINITY_DN16557_c0_g2	5.48388	0	0	0.0391504	0.606166
TRINITY_DN16586_c0_g1	25.8285	7.23298	0.280039	0.0114165	0.292254
TRINITY_DN16614_c0_g1	19.4448	3.45752	0.177812	0.00646724	0.20468
TRINITY_DN16675_c0_g1	65.1636	27.1839	0.417163	0.00422258	0.154761
TRINITY_DN16713_c0_g1	11.1591	2.07035	0.18553	0.0487778	0.676919
TRINITY_DN16751_c0_g1	130.193	55.9367	0.429643	0.000163149	0.0180265
TRINITY_DN16755_c0_g1	205.308	68.7156	0.334695	0.00542209	0.183176
TRINITY_DN16800_c0_g1	83.8917	26.8995	0.320646	5.67692e-05	0.00847972
TRINITY_DN16820_c0_g1	86.0126	0.341814	0.003974	0.00139828	0.0745625
TRINITY_DN16908_c0_g4	85.6052	42.0978	0.491767	0.00575665	0.190385
TRINITY_DN16937_c0_g1	995.907	424.519	0.426264	0.0134755	0.323562
TRINITY_DN16938_c0_g1	37.1766	8.97742	0.241481	0.00132841	0.0719083
TRINITY_DN16954_c0_g1	6.45636	0	0	0.0208008	0.423356
TRINITY_DN16955_c0_g1	114.014	41.0232	0.35981	3.1661e-05	0.00561042
TRINITY_DN16990_c0_g1	77.5046	28.1927	0.363755	0.000458816	0.0355756
TRINITY_DN17003_c0_g1	59.6704	9.95886	0.166898	0.000208427	0.0212821
TRINITY_DN17055_c0_g1	12.3687	0	0	0.000604364	0.0424377
TRINITY_DN17071_c0_g1	33.1539	7.25841	0.218931	0.00127185	0.0699557
TRINITY_DN17071_c0_g2	23.8155	3.44071	0.144474	0.00120705	0.0675281
TRINITY_DN17115_c0_g1	404.715	200.645	0.495769	2.65056e-06	0.000885099
TRINITY_DN17161_c0_g1	74.4186	36.8885	0.495689	0.0429063	0.631979
TRINITY_DN17178_c0_g1	23.0361	3.79868	0.164901	0.00247935	0.109874
TRINITY_DN17184_c0_g1	103.546	48.6073	0.469427	0.00276768	0.118439
TRINITY_DN17186_c0_g1	12.6207	0.683627	0.0541671	0.0439296	0.640895
TRINITY_DN17195_c0_g1	18.8898	1.72522	0.0913308	0.000979725	0.0586354
TRINITY_DN17209_c0_g1	13.8961	2.0708	0.14902	0.0216955	0.432611
TRINITY_DN17225_c0_g2	9.55443	0.345577	0.0361693	0.00821818	0.237669
TRINITY_DN17236_c0_g1	5.68446	0	0	0.0363788	0.581509
TRINITY_DN17296_c0_g1	9.55766	1.03783	0.108587	0.0305896	0.525881
TRINITY_DN17333_c0_g1	54.1892	26.4967	0.488966	0.0272346	0.494967
TRINITY_DN17343_c0_g1	25.0969	8.27478	0.329713	0.029158	0.513539
TRINITY_DN17382_c0_g1	6.24183	0	0	0.022548	0.442908
TRINITY_DN17387_c2_g2	6.49412	0	0	0.0187716	0.398978
TRINITY_DN17421_c0_g1	51.0686	15.508	0.303669	0.00103459	0.0609882
TRINITY_DN17424_c0_g1	20.8129	1.03517	0.0497373	0.00424913	0.155506
TRINITY_DN17478_c0_g1	65.5279	26.2453	0.400521	0.0260285	0.481728
TRINITY_DN17583_c1_g1	8.86512	1.03783	0.117069	0.0454297	0.651645
TRINITY_DN17622_c0_g1	27.0633	7.24181	0.267588	0.00946693	0.260259
TRINITY_DN17629_c0_g1	19.4585	5.85398	0.300844	0.0397924	0.611638
TRINITY_DN17682_c0_g1	21.9207	6.20177	0.282918	0.0242023	0.462214
TRINITY_DN17699_c0_g1	78.294	18.2367	0.232927	2.28918e-06	0.000799979
TRINITY_DN17702_c0_g1	146.648	70.759	0.482508	0.000540675	0.0394016
TRINITY_DN17711_c0_g1	37.2562	11.0363	0.296227	0.00426914	0.156162
TRINITY_DN17715_c0_g2	17.7406	5.51703	0.310984	0.0469343	0.663027
TRINITY_DN17732_c0_g1	120.302	52.0892	0.432988	0.000314725	0.0279841
TRINITY_DN17785_c0_g1	14.9682	0	0	0.00238392	0.107125
TRINITY_DN17788_c0_g1	44.0458	1.04004	0.0236127	0.000367435	0.0306063
TRINITY_DN17834_c0_g1	34.3055	14.8239	0.432114	0.0433287	0.636204
TRINITY_DN17847_c0_g1	125.8	16.9069	0.134395	0.042421	0.628819
TRINITY_DN17850_c0_g1	18.2451	0.341814	0.0187345	6.23206e-05	0.00918117
TRINITY_DN17862_c0_g1	259.359	113.261	0.436696	0.00102952	0.0607638
TRINITY_DN17928_c0_g1	60.4622	12.0405	0.199141	0.0259278	0.480884
TRINITY_DN17969_c0_g1	117.211	56.8723	0.485214	0.00160733	0.0825463
TRINITY_DN17981_c0_g1	14.2656	0.345577	0.0242245	0.00697337	0.214816
TRINITY_DN17994_c0_g1	22.816	2.07567	0.0909743	0.000300455	0.0272968
TRINITY_DN18079_c0_g1	36.3124	4.15043	0.114298	0.00755133	0.225964
TRINITY_DN18155_c0_g2	6.44715	0	0	0.0291155	0.512911
TRINITY_DN18204_c0_g1	37.0666	8.61438	0.232403	0.0109684	0.286343
TRINITY_DN18280_c0_g1	41.5863	14.788	0.355599	0.00621035	0.199644
TRINITY_DN18282_c0_g1	25.8879	2.07035	0.0799737	0.0081696	0.23672
TRINITY_DN18312_c0_g1	29.8932	8.96417	0.299873	0.0225811	0.443254
TRINITY_DN18349_c2_g1	13.7524	1.37588	0.100047	0.00699508	0.21538
TRINITY_DN18374_c0_g1	100.065	30.4017	0.30382	0.00373557	0.143638
TRINITY_DN18392_c0_g1	5.32942	0	0	0.0414798	0.621445
TRINITY_DN18427_c0_g1	3755.34	1045.56	0.278419	2.00975e-06	0.00072249
TRINITY_DN18438_c0_g1	2537.13	1202.25	0.473863	1.78146e-10	2.7885e-07
TRINITY_DN18438_c0_g2	9783.38	4610.74	0.471283	6.92034e-10	9.12198e-07
TRINITY_DN18439_c0_g1	195.425	69.9944	0.358164	2.388e-05	0.00458874
TRINITY_DN18459_c0_g3	45.8218	5.86527	0.128002	6.36185e-05	0.00932423
TRINITY_DN18481_c0_g1	57.5767	23.7714	0.412866	0.0065497	0.206074
TRINITY_DN18509_c0_g1	7.54382	0.345577	0.0458092	0.0275987	0.498343
TRINITY_DN18623_c0_g1	28.8722	2.08008	0.0720445	0.0134664	0.323562
TRINITY_DN18630_c0_g1	17.2967	4.8323	0.279377	0.0429878	0.63258
TRINITY_DN18659_c0_g1	71.3902	30.3236	0.424759	0.00347458	0.137183
TRINITY_DN18710_c0_g1	48.9031	14.19	0.290166	0.0268661	0.491253
TRINITY_DN18713_c0_g1	163.028	62.6827	0.384492	0.0111013	0.28814
TRINITY_DN18714_c0_g1	14.9551	3.79557	0.253798	0.0496847	0.684653
TRINITY_DN18718_c0_g1	28.6858	8.63696	0.301088	0.0107589	0.283251
TRINITY_DN18731_c0_g1	30.6587	9.9584	0.324815	0.0129087	0.314898
TRINITY_DN18824_c0_g2	15.875	0	0	0.00071126	0.0476715
TRINITY_DN18833_c1_g1	10.1403	0.693361	0.0683767	0.0138619	0.32959
TRINITY_DN18852_c0_g1	97.4051	26.2575	0.26957	4.6528e-05	0.00737122
TRINITY_DN19001_c0_g1	5916.83	2656.28	0.448936	3.69536e-14	1.38823e-10
TRINITY_DN19088_c0_g1	120.162	57.5774	0.479166	0.00118465	0.0667163
TRINITY_DN19111_c0_g2	22.4015	7.60199	0.339352	0.0450427	0.649034
TRINITY_DN19117_c0_g1	14.2224	2.40619	0.169183	0.0208869	0.423911
TRINITY_DN19128_c0_g1	18.0748	0	0	1.0516e-05	0.00249245
TRINITY_DN19363_c0_g1	90.5473	36.981	0.408416	0.0152536	0.349729
TRINITY_DN19402_c0_g1	77.8579	22.0191	0.282811	0.0270833	0.493902
TRINITY_DN19410_c0_g1	46.8167	0	0	2.91893e-05	0.00532031
TRINITY_DN19430_c0_g1	30.8768	8.29514	0.268653	0.00595897	0.194577
TRINITY_DN19505_c0_g1	30.0165	0	0	0.00316621	0.129148
TRINITY_DN19574_c0_g1	7.25055	0	0	0.0129317	0.315048
TRINITY_DN19577_c0_g1	13.6923	3.11461	0.227471	0.0440686	0.64205
TRINITY_DN19582_c0_g1	31.5093	11.377	0.361068	0.0193059	0.40495
TRINITY_DN19713_c1_g1	24.8152	9.63385	0.388223	0.0487891	0.676919
TRINITY_DN19734_c0_g1	25.1432	8.61017	0.342445	0.0322224	0.542825
TRINITY_DN19756_c0_g1	70.9906	17.2243	0.242628	0.00134353	0.072466
TRINITY_DN19758_c0_g2	28.963	8.26439	0.285343	0.00764397	0.227174
TRINITY_DN19861_c0_g1	135.592	61.7327	0.455283	0.000348695	0.0296703
TRINITY_DN19875_c0_g1	75.3073	2.06704	0.027448	1.78966e-07	0.00010505
TRINITY_DN19904_c0_g1	28.4256	7.25907	0.255371	0.00591072	0.19374
TRINITY_DN19947_c0_g1	22.6006	7.58673	0.335687	0.0367925	0.584309
TRINITY_DN19961_c0_g4	32.3442	4.82809	0.149272	0.000212422	0.0215096
TRINITY_DN20017_c0_g1	13.8644	3.1	0.223595	0.0373471	0.589244
TRINITY_DN20049_c0_g1	18.9276	3.79823	0.200672	0.0102486	0.273758
TRINITY_DN20087_c1_g1	6.17618	0	0	0.0252664	0.474829
TRINITY_DN20156_c0_g1	65.3499	21.7442	0.332736	0.0004437	0.0349078
TRINITY_DN20169_c0_g1	131.358	57.9429	0.441106	0.00740025	0.223118
TRINITY_DN20233_c0_g1	156.05	43.8641	0.28109	0.000155927	0.0175631
TRINITY_DN20297_c1_g1	27.0122	0	0	0.000150427	0.0172289
TRINITY_DN20338_c0_g1	38.7971	7.26128	0.18716	0.0116215	0.295249
TRINITY_DN20349_c1_g1	6.48103	0	0	0.0206112	0.421252
TRINITY_DN20369_c0_g1	17.275	4.14978	0.240219	0.0293959	0.515073
TRINITY_DN20408_c0_g1	27.3126	9.31527	0.341061	0.0246932	0.468273
TRINITY_DN20415_c0_g1	220.922	55.5411	0.251406	0.0234919	0.45253
TRINITY_DN20474_c0_g1	11.5404	0.693361	0.0600814	0.00577116	0.190766
TRINITY_DN20580_c0_g1	11.7255	1.38562	0.118172	0.0205844	0.420954
TRINITY_DN20658_c0_g1	38.5749	5.52346	0.143188	0.0103435	0.275488
TRINITY_DN20669_c0_g1	266.309	97.2779	0.365282	1.1537e-08	1.07015e-05
TRINITY_DN20686_c0_g1	477.119	78.4701	0.164467	9.92225e-07	0.000430079
TRINITY_DN20778_c0_g1	87.992	14.4155	0.163827	0.0409044	0.618584
TRINITY_DN20783_c0_g1	25.9437	7.57921	0.292141	0.0214639	0.430045
TRINITY_DN20792_c0_g1	29.0509	6.89623	0.237384	0.0142045	0.334813
TRINITY_DN20841_c0_g1	74.2787	27.6064	0.37166	0.0236515	0.454745
TRINITY_DN20873_c0_g1	122.033	60.6102	0.496672	0.00218862	0.101444
TRINITY_DN20878_c0_g1	54.3649	25.5035	0.469118	0.0284291	0.505316
TRINITY_DN20964_c0_g1	40.5797	4.45818	0.109862	0.0108029	0.2838
TRINITY_DN20973_c0_g1	14.5434	0	0	0.00271974	0.117288
TRINITY_DN21026_c0_g1	36.8274	8.61704	0.233985	0.0316858	0.53655
TRINITY_DN21039_c1_g1	12.4002	0.346681	0.0279576	0.00142639	0.0757386
TRINITY_DN21093_c0_g1	42.9897	9.34844	0.217457	0.0133935	0.322395
TRINITY_DN21107_c0_g1	19.5982	5.52456	0.281891	0.0300737	0.521477
TRINITY_DN21154_c0_g2	27.6786	8.27588	0.298999	0.0133787	0.322282
TRINITY_DN21235_c0_g1	24.1242	8.62943	0.357709	0.0469954	0.663253
TRINITY_DN21282_c3_g1	10.0084	1.37699	0.137583	0.0400369	0.614209
TRINITY_DN21410_c0_g1	22.3899	7.58829	0.338915	0.0423762	0.628606
TRINITY_DN21416_c0_g1	44.0635	19.9993	0.453876	0.0313748	0.533311
TRINITY_DN21417_c0_g1	516.088	194.798	0.37745	0.0206158	0.421252
TRINITY_DN21446_c0_g1	303.959	135.7	0.446443	2.63977e-05	0.00490931
TRINITY_DN21501_c0_g1	20.106	4.13362	0.205592	0.0184043	0.394289
TRINITY_DN21518_c0_g1	9.41951	0.683627	0.0725757	0.0469339	0.663027
TRINITY_DN21572_c0_g1	29.3764	7.9436	0.270408	0.0072555	0.220226
TRINITY_DN21578_c0_g1	36.59	14.1484	0.386674	0.0183748	0.393886
TRINITY_DN21601_c0_g1	18.9415	4.82367	0.254661	0.0223377	0.440252
TRINITY_DN21701_c0_g2	12.6156	2.41859	0.191714	0.0392222	0.606987
TRINITY_DN21778_c0_g1	41.7159	12.7675	0.306058	0.00245461	0.109321
TRINITY_DN21785_c0_g1	33.1994	12.0936	0.364271	0.0171646	0.376648
TRINITY_DN21795_c0_g1	5.94533	0	0	0.0301458	0.522123
TRINITY_DN21797_c0_g1	45.9786	18.9509	0.412167	0.0145188	0.340334
TRINITY_DN21868_c0_g1	5.13183	0	0	0.0488413	0.677431
TRINITY_DN21989_c0_g1	122.027	56.9896	0.467026	0.00542163	0.183176
TRINITY_DN22006_c0_g1	41.6438	6.21837	0.149323	0.0359109	0.578253
TRINITY_DN22118_c2_g1	17.458	4.48296	0.256785	0.0295879	0.517231
TRINITY_DN22178_c0_g1	184.712	71.1426	0.385154	0.0111645	0.288855
TRINITY_DN22247_c0_g1	14.4497	0	0	0.0149531	0.345476
TRINITY_DN22277_c0_g4	9.98671	1.03783	0.103922	0.0278226	0.499623
TRINITY_DN22402_c0_g1	34.3076	11.3493	0.330811	0.0110515	0.287334
TRINITY_DN22442_c0_g1	53.2822	22.3978	0.420362	0.00966744	0.264321
TRINITY_DN22494_c0_g1	19.1813	5.51217	0.287371	0.0383685	0.598977
TRINITY_DN22619_c0_g1	24.2748	7.96768	0.328229	0.0296482	0.517803
TRINITY_DN22641_c0_g1	103.979	22.098	0.212523	0.000100119	0.0126426
TRINITY_DN22650_c0_g1	17.8672	3.45908	0.1936	0.0109948	0.286475
TRINITY_DN22651_c0_g1	25.6326	4.79668	0.187132	0.0423366	0.628144
TRINITY_DN22733_c0_g1	189.559	7.61237	0.0401583	0.0157903	0.357886
TRINITY_DN22811_c0_g1	308.177	141.764	0.460008	1.99362e-06	0.000720136
TRINITY_DN22815_c0_g1	48.0103	19.9294	0.415107	0.0112404	0.28982
TRINITY_DN22909_c0_g1	11.3436	0.341814	0.0301326	0.00305775	0.12728
TRINITY_DN22920_c1_g1	53.7899	20.7279	0.385349	0.0369012	0.58508
TRINITY_DN22965_c0_g2	38.2859	17.5425	0.458196	0.0425912	0.62993
TRINITY_DN23073_c0_g1	50.256	22.7768	0.453215	0.020991	0.424752
TRINITY_DN23078_c1_g2	8.0688	0	0	0.00666706	0.208805
TRINITY_DN23168_c0_g1	301.534	79.157	0.262514	0.00130303	0.0709949
TRINITY_DN23183_c0_g1	66.2208	6.548	0.0988813	0.0002294	0.0227685
TRINITY_DN23205_c0_g1	23.5731	7.92167	0.336048	0.0334662	0.554822
TRINITY_DN23363_c0_g2	15.0654	1.37102	0.0910047	0.00348021	0.137279
TRINITY_DN23374_c0_g1	8.13981	0	0	0.00595747	0.194577
TRINITY_DN23387_c0_g2	33.1485	7.94315	0.239623	0.00209188	0.0983548
TRINITY_DN23607_c0_g2	5.43905	0	0	0.0364715	0.582041
TRINITY_DN23629_c0_g1	24.9279	8.29424	0.33273	0.0260548	0.48193
TRINITY_DN23638_c0_g1	23.9165	2.76461	0.115594	0.00062253	0.0432684
TRINITY_DN23679_c0_g1	572.613	89.2614	0.155884	1.97775e-11	3.91044e-08
TRINITY_DN23791_c0_g1	26.7029	9.26128	0.346827	0.0292515	0.514101
TRINITY_DN23935_c0_g1	421.267	207.248	0.491964	0.0272445	0.494967
TRINITY_DN23956_c0_g1	31.3385	10.6949	0.341271	0.0180098	0.389259
TRINITY_DN24010_c0_g2	41.3278	14.4885	0.350575	0.007198	0.219131
TRINITY_DN24031_c0_g2	8.83747	0.345577	0.0391036	0.012172	0.303933
TRINITY_DN24032_c0_g1	9.28346	0.346681	0.0373439	0.0140451	0.332157
TRINITY_DN24118_c0_g1	875.522	393.526	0.449476	4.31589e-06	0.00128679
TRINITY_DN24172_c0_g1	42.4436	20.325	0.478871	0.0388728	0.603445
TRINITY_DN24188_c0_g2	6.79124	0	0	0.0167814	0.370949
TRINITY_DN24266_c0_g1	17.7884	4.48673	0.252227	0.0284834	0.505851
TRINITY_DN24269_c0_g1	91.2182	44.5042	0.487887	0.0118178	0.29806
TRINITY_DN24289_c0_g1	24.5143	2.73451	0.111548	0.0428067	0.631204
TRINITY_DN24302_c0_g1	22.6519	1.02544	0.0452696	0.00203683	0.0966741
TRINITY_DN24435_c0_g4	6.38149	0	0	0.0196039	0.408463
TRINITY_DN24506_c0_g1	62.9729	25.4593	0.40429	0.00372086	0.143366
TRINITY_DN24507_c0_g1	32.9646	13.4765	0.408818	0.0374945	0.590961
TRINITY_DN24524_c0_g2	70.7709	26.2283	0.370609	0.00362941	0.141145
TRINITY_DN24596_c0_g2	19.5566	5.51924	0.282219	0.0282677	0.503848
TRINITY_DN24618_c1_g1	24.2201	8.65176	0.357214	0.0412497	0.620155
TRINITY_DN24661_c5_g1	11.6378	0.693361	0.0595786	0.00609892	0.197245
TRINITY_DN24666_c0_g1	23.3632	7.9	0.338138	0.0410604	0.619235
TRINITY_DN24667_c0_g1	44.6027	4.83296	0.108356	2.33965e-06	0.000806362
TRINITY_DN24670_c0_g1	33.0174	11.375	0.344514	0.0156179	0.355157
TRINITY_DN24715_c1_g2	8.28095	0.345577	0.0417315	0.0321791	0.542338
TRINITY_DN24716_c0_g1	8.98098	0	0	0.00396234	0.149226
TRINITY_DN24766_c0_g1	26.4143	5.15309	0.195087	0.00229081	0.104251
TRINITY_DN24922_c0_g1	17.0109	4.48628	0.263729	0.0420632	0.626484
TRINITY_DN25203_c0_g1	46.5553	13.0752	0.280853	0.00266329	0.115868
TRINITY_DN25242_c0_g2	28.1561	10.7241	0.380881	0.0377323	0.593172
TRINITY_DN25249_c0_g1	13.2746	1.72522	0.129964	0.0145497	0.340766
TRINITY_DN25267_c0_g2	36.6308	13.7557	0.375524	0.0160422	0.361111
TRINITY_DN25291_c0_g1	14.6532	0	0	8.23216e-05	0.0110056
TRINITY_DN25333_c0_g1	8.26079	0	0	0.0061983	0.199615
TRINITY_DN25395_c0_g1	147.35	71.7637	0.487029	0.000556915	0.040233
TRINITY_DN25396_c0_g1	30.319	8.30774	0.274011	0.00627468	0.200955
TRINITY_DN25437_c0_g1	44.3383	17.2484	0.389019	0.0116892	0.296108
TRINITY_DN25581_c0_g2	7.37091	0	0	0.0112977	0.290659
TRINITY_DN25587_c0_g1	17.8577	2.75287	0.154156	0.00761558	0.226609
TRINITY_DN25596_c0_g1	7.87571	0	0	0.00718281	0.218845
TRINITY_DN25638_c0_g1	1645.76	277.978	0.168906	6.83846e-06	0.00179025
TRINITY_DN25685_c0_g1	9.24721	0	0	0.00328209	0.131659
TRINITY_DN25798_c0_g1	83.7136	4.4938	0.0536807	0.0012126	0.0676371
TRINITY_DN25865_c0_g1	7.91196	0.693361	0.0876346	0.0439726	0.641084
TRINITY_DN25895_c0_g2	5.23373	0	0	0.0470394	0.663586
TRINITY_DN25910_c1_g1	82.4125	27.2809	0.331029	0.000350375	0.0297458
TRINITY_DN26110_c0_g1	15.1126	1.36725	0.0904714	0.00344487	0.136368
TRINITY_DN26115_c1_g1	12.2882	0	0	0.000435605	0.0344151
TRINITY_DN26145_c0_g1	50.6993	11.2949	0.222782	0.0485935	0.67574
TRINITY_DN26188_c0_g1	20.3231	4.47699	0.220291	0.0104239	0.277027
TRINITY_DN26218_c0_g1	38.9988	18.6194	0.477436	0.0483924	0.674128
TRINITY_DN26228_c0_g1	19.1698	5.86903	0.306161	0.043572	0.638088
TRINITY_DN26311_c0_g2	22.2511	3.10863	0.139707	0.00290663	0.122837
TRINITY_DN26386_c0_g1	37.3881	11.3418	0.303353	0.00687728	0.212992
TRINITY_DN26444_c0_g3	10.2731	0	0	0.0413402	0.62059
TRINITY_DN26816_c1_g1	6.85689	0	0	0.0149828	0.34563
TRINITY_DN26918_c0_g1	23.0305	7.61659	0.330717	0.0378031	0.593708
TRINITY_DN27048_c0_g1	24.156	6.55156	0.271219	0.0131526	0.318264
TRINITY_DN27284_c0_g1	5.52164	0	0	0.0353277	0.572164
TRINITY_DN27301_c0_g1	36.9356	4.15043	0.112369	0.00265085	0.115393
TRINITY_DN27413_c0_g1	11.379	0	0	0.000796516	0.0512709
TRINITY_DN27427_c0_g1	7.11477	0	0	0.0114389	0.292412
TRINITY_DN27471_c0_g1	67.2072	21.7438	0.323533	0.0109622	0.286343
TRINITY_DN27524_c0_g1	15.1304	0	0	0.0179709	0.389002
TRINITY_DN27532_c0_g1	11.9718	2.42676	0.202707	0.0464936	0.660225
TRINITY_DN27790_c1_g1	9.66791	1.0292	0.106456	0.0324778	0.545658
TRINITY_DN27872_c1_g1	6.98669	0	0	0.0259371	0.480927
TRINITY_DN27896_c0_g1	27.1397	8.26017	0.304358	0.0159306	0.360088
TRINITY_DN27945_c0_g1	23.4776	7.59004	0.323289	0.028394	0.505218
TRINITY_DN28093_c0_g1	29.7499	4.83341	0.162468	0.0020592	0.0973057
TRINITY_DN28105_c0_g1	11.1336	1.36725	0.122804	0.0397821	0.61162
TRINITY_DN28171_c0_g1	68.1447	10.6378	0.156106	0.0137246	0.327493
TRINITY_DN28212_c0_g1	8.39272	0	0	0.0199326	0.412454
TRINITY_DN28266_c0_g1	40.8507	19.5907	0.479568	0.0432636	0.635675
TRINITY_DN28568_c0_g1	5.66752	0	0	0.03342	0.554177
TRINITY_DN28619_c0_g1	43.9609	14.1666	0.322254	0.0355113	0.573711
TRINITY_DN28629_c0_g1	11.2171	1.37588	0.12266	0.0228637	0.446193
TRINITY_DN28631_c0_g1	26.5971	4.12123	0.15495	0.00804815	0.235013
TRINITY_DN28643_c0_g1	8.32881	0.692257	0.083116	0.0462579	0.658175
TRINITY_DN28709_c0_g1	30.9691	6.54579	0.211365	0.00128623	0.0704404
TRINITY_DN28718_c0_g1	24.1229	5.15952	0.213884	0.0047314	0.166975
TRINITY_DN28784_c0_g1	7.87035	0.692257	0.0879576	0.0409027	0.618584
TRINITY_DN29046_c0_g1	33.6242	9.96438	0.296346	0.0466073	0.660716
TRINITY_DN29066_c0_g1	53.4819	7.9449	0.148553	0.00227453	0.103824
TRINITY_DN29282_c1_g2	8.14579	0.346681	0.0425595	0.021161	0.426574
TRINITY_DN29346_c1_g1	56.8261	21.7128	0.382093	0.00311219	0.127777
TRINITY_DN29407_c0_g2	7.09547	0.346681	0.0488595	0.0316088	0.535731
TRINITY_DN29484_c1_g1	12.1809	1.38341	0.113572	0.0146854	0.342238
TRINITY_DN29718_c0_g1	20.702	1.0292	0.0497152	0.000108452	0.0134241
TRINITY_DN29763_c0_g1	11.8615	0	0	0.00398532	0.149673
TRINITY_DN29849_c0_g1	13.8219	2.40996	0.174358	0.0259493	0.480927
TRINITY_DN29879_c0_g3	67.7501	27.531	0.406361	0.036153	0.579914
TRINITY_DN29921_c0_g1	6.62155	0	0	0.0400404	0.614209
TRINITY_DN29949_c0_g1	53.7837	0	0	0.0179287	0.388313
TRINITY_DN30120_c1_g1	7.27522	0	0	0.0128153	0.314013
TRINITY_DN30152_c0_g1	181.731	63.3212	0.348434	0.000189264	0.0199721
TRINITY_DN30190_c0_g1	5.55253	0	0	0.0381711	0.597578
TRINITY_DN30270_c0_g1	23.1519	1.38231	0.0597058	0.000338659	0.0289805
TRINITY_DN30320_c0_g1	8.76408	0.693361	0.079114	0.0301085	0.521926
TRINITY_DN30347_c0_g1	63.7365	22.798	0.357691	0.00500395	0.173256
TRINITY_DN30374_c0_g1	7.51679	0.346681	0.0461209	0.0303492	0.524218
TRINITY_DN30442_c0_g1	5.12111	0	0	0.0490363	0.679093
TRINITY_DN30657_c0_g1	15.0621	1.04004	0.0690502	0.0104392	0.277114
TRINITY_DN30743_c0_g2	27.3001	7.59912	0.278355	0.0316705	0.536415
TRINITY_DN30745_c0_g1	32.0246	9.296	0.290277	0.00709857	0.217182
TRINITY_DN30915_c0_g1	130.047	55.1566	0.424129	0.00175565	0.0878221
TRINITY_DN30994_c0_g2	19.8243	6.22234	0.313874	0.046343	0.658834
TRINITY_DN31071_c0_g1	7.54382	0.341814	0.0453104	0.0276297	0.498422
TRINITY_DN31075_c0_g1	9.1955	0	0	0.00365899	0.141928
TRINITY_DN31082_c0_g2	260.941	113.063	0.433288	0.00045863	0.0355756
TRINITY_DN31095_c0_g1	58.1839	5.13097	0.0881853	0.0284179	0.505316
TRINITY_DN31118_c0_g1	40.1738	8.25842	0.205567	0.000275233	0.0255616
TRINITY_DN31178_c0_g1	7.49686	0	0	0.00905738	0.252792
TRINITY_DN31279_c0_g1	8.36269	0.693361	0.0829113	0.036194	0.580296
TRINITY_DN31290_c0_g1	29.7175	7.93186	0.266909	0.0114771	0.293007
TRINITY_DN31394_c0_g1	7.01586	0.346681	0.0494138	0.0426177	0.63011
TRINITY_DN31420_c0_g1	35.754	2.06925	0.0578746	4.55238e-05	0.00724659
TRINITY_DN31451_c0_g1	80.1689	19.681	0.245494	4.61488e-06	0.00134916
TRINITY_DN31661_c0_g3	8.38437	0.345577	0.0412168	0.0165716	0.368265
TRINITY_DN31820_c0_g1	6.32357	0	0	0.0200502	0.41386
TRINITY_DN31903_c0_g1	64.7655	23.4181	0.361584	0.00117185	0.0661004
TRINITY_DN31959_c0_g1	6.94722	0	0	0.0132811	0.320445
TRINITY_DN32046_c0_g1	5.28245	0	0	0.0387771	0.602581
TRINITY_DN32071_c0_g1	39.9272	0	0	0.0375489	0.591571
TRINITY_DN32159_c0_g1	33.2897	14.1281	0.424399	0.0360017	0.578902
TRINITY_DN32159_c0_g2	22.2395	6.19514	0.278564	0.0219745	0.436896
TRINITY_DN32739_c0_g1	150.287	68.2201	0.453933	0.00894932	0.251176
TRINITY_DN33058_c0_g1	28.4091	3.44734	0.121346	0.0145222	0.340334
TRINITY_DN33081_c0_g2	6.21716	0	0	0.0227608	0.444958
TRINITY_DN33141_c0_g1	41.8289	16.1719	0.38662	0.0363366	0.58137
TRINITY_DN33164_c0_g1	8.88443	0	0	0.0041087	0.152521
TRINITY_DN33184_c0_g1	66.7312	23.7827	0.356396	0.00102586	0.0605951
TRINITY_DN33229_c0_g1	35.2432	12.783	0.362708	0.0243224	0.463464
TRINITY_DN33238_c0_g1	42.9388	17.2259	0.401174	0.0242923	0.463313
TRINITY_DN33389_c0_g2	13.4493	0	0	0.0475308	0.667633
TRINITY_DN33406_c0_g3	6.54905	0	0	0.0168787	0.372005
TRINITY_DN33414_c0_g2	720.337	0	0	0.00456632	0.163219
TRINITY_DN33765_c0_g1	15.0743	1.03517	0.0686714	0.0481275	0.671382
TRINITY_DN33772_c0_g2	25.8701	9.97832	0.385709	0.0467389	0.661601
TRINITY_DN33808_c1_g1	5.25005	0	0	0.0427488	0.631019
TRINITY_DN33946_c0_g1	73.8944	31.7476	0.429634	0.03276	0.54795
TRINITY_DN33958_c1_g1	7.47755	0.683627	0.091424	0.0490606	0.679219
TRINITY_DN34076_c0_g2	16.9526	4.11637	0.242816	0.0266417	0.489342
TRINITY_DN34080_c0_g1	19.7491	2.07301	0.104967	0.0210075	0.424752
TRINITY_DN34102_c0_g1	120.059	30.6827	0.255564	0.0483411	0.673726
TRINITY_DN34166_c0_g1	127.873	27.9834	0.218838	0.000826086	0.0526055
TRINITY_DN34220_c0_g3	12.6263	1.7334	0.137285	0.0192714	0.404451
TRINITY_DN34258_c0_g1	33.897	6.16393	0.181843	0.00111169	0.0641044
TRINITY_DN34728_c0_g1	38.4155	9.6772	0.251909	0.00132676	0.0719083
TRINITY_DN34864_c0_g1	6.41238	0	0	0.0211444	0.426372
TRINITY_DN34949_c0_g1	7.22204	0	0	0.0109672	0.286343
TRINITY_DN34949_c0_g3	8.90312	0	0	0.00459646	0.164218
TRINITY_DN34959_c0_g1	10.1427	0.68739	0.067772	0.0127686	0.313617
TRINITY_DN35199_c0_g1	9.73271	1.03783	0.106634	0.0315623	0.535184
TRINITY_DN35374_c0_g2	23.9792	5.51814	0.230122	0.00883687	0.249324
TRINITY_DN35374_c0_g1	46.4677	9.32189	0.20061	8.68584e-05	0.0113892
TRINITY_DN35526_c0_g1	38.1297	15.5296	0.407284	0.0253063	0.475098
TRINITY_DN35594_c0_g1	43.8296	17.2385	0.393307	0.0126791	0.312339
TRINITY_DN35721_c0_g1	109.802	49.7203	0.452818	0.00071296	0.0477363
TRINITY_DN35790_c0_g1	112.115	55.5661	0.495617	0.0189654	0.400715
TRINITY_DN35852_c0_g1	24.136	3.79934	0.157414	0.0168405	0.371522
TRINITY_DN35875_c1_g1	32.5109	8.24291	0.253543	0.00322423	0.130312
TRINITY_DN35875_c0_g2	27.9662	9.32435	0.333414	0.0208023	0.423356
TRINITY_DN35888_c0_g1	42.2417	6.57278	0.155599	3.12624e-05	0.00555583
TRINITY_DN35934_c0_g1	198.163	88.9973	0.449112	0.00268283	0.116448
TRINITY_DN36112_c1_g1	154.648	77.2349	0.499425	0.000823015	0.0525399
TRINITY_DN36256_c0_g1	5.98096	0	0	0.0271783	0.494441
TRINITY_DN36275_c0_g1	29.9114	8.29158	0.277204	0.00653346	0.205908
TRINITY_DN36395_c1_g1	36.983	0.346681	0.00937406	0.0464698	0.660012
TRINITY_DN36424_c0_g1	29.8211	10.7024	0.358888	0.0238791	0.45757
TRINITY_DN36434_c0_g1	7.6157	0.341814	0.0448828	0.0270459	0.493459
TRINITY_DN36464_c0_g2	45.7074	10.7389	0.234949	0.014326	0.337102
TRINITY_DN36476_c0_g1	27.0404	5.83783	0.215893	0.0030045	0.125915
TRINITY_DN36721_c0_g1	5.75548	0	0	0.0323349	0.544231
TRINITY_DN36727_c0_g2	15.4202	2.41748	0.156774	0.0348485	0.567593
TRINITY_DN36966_c0_g1	20.3222	6.54734	0.322176	0.0498853	0.686336
TRINITY_DN36972_c0_g3	5.54717	0	0	0.0382464	0.59792
TRINITY_DN36972_c0_g2	5.19512	0	0	0.0477115	0.668798
TRINITY_DN36972_c0_g1	12.9449	0.693361	0.0535626	0.0465821	0.660483
TRINITY_DN36999_c0_g1	58.466	10.6049	0.181385	0.00936889	0.257942
TRINITY_DN37217_c0_g1	112.88	37.9057	0.335805	1.18742e-05	0.00272
TRINITY_DN37287_c0_g1	6.55977	0	0	0.0168078	0.371313
TRINITY_DN37294_c1_g1	84.6724	31.4044	0.370893	0.00132198	0.0718188
TRINITY_DN37298_c0_g1	45.7145	16.2234	0.354886	0.0054454	0.183633
TRINITY_DN37335_c0_g1	10.4252	0.341814	0.0327871	0.0122711	0.305391
TRINITY_DN37338_c0_g1	5.20284	0	0	0.0435281	0.637886
TRINITY_DN37377_c0_g1	21.4258	7.24668	0.338222	0.0497139	0.684857
TRINITY_DN37382_c0_g1	21.2106	4.15088	0.195698	0.00602525	0.196207
TRINITY_DN37475_c0_g1	25.3331	4.79668	0.189344	0.0448757	0.647282
TRINITY_DN37767_c0_g2	40.8846	15.5349	0.379971	0.0119652	0.300269
TRINITY_DN37804_c0_g1	27.8931	10.333	0.370449	0.0353728	0.572164
TRINITY_DN37805_c0_g1	60.8458	27.1867	0.446813	0.0311588	0.531703
TRINITY_DN37895_c1_g1	36.6373	10.3429	0.282306	0.00308091	0.127366
TRINITY_DN38076_c0_g1	54.0885	3.43429	0.063494	3.20784e-08	2.41018e-05
TRINITY_DN38336_c0_g1	8.71388	0.345577	0.0396581	0.0137573	0.328036
TRINITY_DN38479_c0_g1	91.2534	38.608	0.423085	0.00106943	0.0622393
TRINITY_DN38544_c0_g1	21.9261	6.21461	0.283434	0.0241607	0.461758
TRINITY_DN38648_c3_g1	8.58195	1.04004	0.121189	0.048228	0.672275
TRINITY_DN38982_c0_g3	66.7568	8.62146	0.129147	2.25708e-08	1.8433e-05
TRINITY_DN39495_c0_g1	8.58494	0	0	0.00502284	0.173578
TRINITY_DN39551_c0_g1	7.87035	0	0	0.0071978	0.219131
TRINITY_DN39675_c0_g1	12.6967	0.693361	0.0546095	0.0227293	0.444659
TRINITY_DN39772_c0_g1	29.704	12.0524	0.405751	0.0444531	0.644777
TRINITY_DN39911_c0_g1	9.08501	0	0	0.0390414	0.605103
TRINITY_DN39929_c0_g1	22.2224	7.24226	0.3259	0.0386359	0.601382
TRINITY_DN39937_c0_g1	5.78337	0	0	0.0320004	0.540175
TRINITY_DN39946_c0_g2	76.3929	0.341814	0.00447442	0.00161437	0.0827948
TRINITY_DN40016_c0_g1	20.5012	0	0	0.000708201	0.0475089
TRINITY_DN40108_c0_g1	37.3278	4.13849	0.110869	1.21796e-05	0.00276466
TRINITY_DN40139_c0_g2	35.6783	10.0449	0.281541	0.0207994	0.423356
TRINITY_DN40177_c0_g1	70.1072	20.6891	0.295107	8.49315e-05	0.0112743
TRINITY_DN40420_c0_g1	5.5873	0	0	0.0334181	0.554177
TRINITY_DN40471_c0_g1	30.0603	8.61328	0.286533	0.00840501	0.240736
TRINITY_DN40580_c0_g2	17.2081	2.07677	0.120686	0.00759788	0.226352
TRINITY_DN40926_c0_g1	76.2372	26.9319	0.353264	0.000332617	0.0286921
TRINITY_DN40978_c0_g2	18.145	5.16062	0.284411	0.0370926	0.586472
TRINITY_DN41168_c0_g1	60.2705	8.2812	0.1374	0.0233943	0.452168
TRINITY_DN41383_c0_g1	35.8276	8.99955	0.25119	0.00185392	0.0908625
TRINITY_DN41386_c0_g2	72.6845	22.8343	0.314156	0.00193929	0.0934015
TRINITY_DN41484_c0_g1	56.37	22.7673	0.40389	0.00487297	0.170133
TRINITY_DN41511_c0_g1	50.5949	22.098	0.436763	0.0186139	0.396624
TRINITY_DN41555_c0_g1	22.8585	0	0	1.47661e-06	0.000590126
TRINITY_DN41646_c0_g1	5.75785	0	0	0.0296	0.517322
TRINITY_DN42058_c1_g2	14.9162	0	0	0.00548615	0.184428
TRINITY_DN42262_c0_g1	31.8804	14.1405	0.443548	0.0477529	0.669253
TRINITY_DN42514_c0_g1	5.95629	0	0	0.0274331	0.496491
TRINITY_DN42521_c1_g2	10.9616	1.38341	0.126206	0.0260495	0.48193
TRINITY_DN42539_c0_g1	42.2511	8.63119	0.204283	0.0083088	0.239216
TRINITY_DN42671_c0_g1	5.88679	0	0	0.025876	0.48016
TRINITY_DN42690_c0_g1	9.70653	1.37478	0.141635	0.0498547	0.686166
TRINITY_DN43491_c0_g1	29.0834	6.85574	0.235727	0.0166525	0.369297
TRINITY_DN43495_c0_g1	16.2717	2.76792	0.170107	0.0123707	0.307139
TRINITY_DN43665_c0_g2	19.4615	3.45	0.177273	0.00748677	0.224914
TRINITY_DN43687_c0_g1	10.0485	0.683627	0.0680327	0.0313512	0.533291
TRINITY_DN43724_c0_g1	12.5523	1.37854	0.109824	0.012534	0.309881
TRINITY_DN43732_c0_g4	9.46173	1.0292	0.108775	0.036914	0.58508
TRINITY_DN43785_c0_g1	11.5953	0.341814	0.0294786	0.00637277	0.2028
TRINITY_DN44052_c0_g1	20.8047	5.15686	0.247869	0.0162204	0.363358
TRINITY_DN44060_c0_g1	48.0538	23.1389	0.481522	0.0319108	0.539257
TRINITY_DN44237_c0_g1	9.31286	0.691153	0.0742149	0.0203496	0.417403
TRINITY_DN44475_c0_g1	20.8826	4.48738	0.214886	0.0111602	0.288855
TRINITY_DN45171_c0_g2	13.997	2.73451	0.195365	0.0457818	0.654695
TRINITY_DN45391_c0_g1	16.8346	0	0	0.00226074	0.103383
TRINITY_DN45553_c0_g2	23.833	3.80862	0.159804	0.0228561	0.44616
TRINITY_DN46138_c0_g2	21.7092	6.57323	0.302786	0.0319604	0.539622
TRINITY_DN46278_c0_g1	42.1731	8.90707	0.211203	0.0404229	0.617479
TRINITY_DN46346_c0_g1	16.8861	4.49114	0.265967	0.0491038	0.679691
TRINITY_DN46638_c0_g2	21.6991	3.77455	0.173949	0.00990986	0.268313
TRINITY_DN46671_c0_g1	908.268	300.52	0.330871	3.93846e-06	0.0012078
TRINITY_DN46845_c1_g2	15.4005	0	0	9.54124e-05	0.0122125
TRINITY_DN46960_c0_g1	15.3054	3.79668	0.248061	0.0446318	0.646053
TRINITY_DN46988_c0_g1	23.912	7.92057	0.331238	0.0325964	0.546649
TRINITY_DN47165_c0_g1	25.9556	5.51658	0.212539	0.00397597	0.149526
TRINITY_DN47477_c0_g1	10.2152	0.691153	0.0676594	0.0417045	0.623443
TRINITY_DN47651_c0_g1	7.07702	0	0	0.0131922	0.318739
TRINITY_DN47691_c0_g3	12.208	1.02544	0.0839976	0.00796024	0.233179
TRINITY_DN47895_c0_g1	13.4731	0.691153	0.0512988	0.00241162	0.107854
TRINITY_DN47899_c0_g1	13.4986	0	0	0.0099838	0.269247
TRINITY_DN47935_c3_g1	9.33753	0	0	0.00290687	0.122837
TRINITY_DN48227_c0_g1	414.67	189.374	0.456686	1.84583e-07	0.00010668
TRINITY_DN48471_c0_g1	8.52726	0.693361	0.0813112	0.0293843	0.51499
TRINITY_DN49004_c0_g1	2583.64	1173.32	0.454134	0.00383327	0.146489
TRINITY_DN49022_c0_g1	26.4562	2.06438	0.07803	0.0367827	0.584309
TRINITY_DN49068_c0_g1	112.086	46.1772	0.41198	0.000238787	0.0232698
TRINITY_DN49139_c0_g1	26.6158	4.10929	0.154393	0.0325138	0.546019
TRINITY_DN49458_c1_g1	9.01124	0	0	0.00958061	0.262469
TRINITY_DN49751_c0_g1	22.0732	3.79071	0.171733	0.0478327	0.66935
TRINITY_DN49873_c0_g1	13.8374	2.41969	0.174866	0.0221869	0.438951
TRINITY_DN49928_c0_g1	47.5528	10.3852	0.218392	0.00174751	0.0874735
TRINITY_DN50058_c0_g1	9.20646	0.346681	0.0376562	0.0108511	0.284865
TRINITY_DN50532_c0_g1	19.386	4.49756	0.232	0.0167197	0.370347
TRINITY_DN50821_c0_g2	7.22503	0	0	0.0119361	0.299873
TRINITY_DN50936_c0_g1	6.3268	0	0	0.0236921	0.455011
TRINITY_DN51061_c0_g1	12.2689	1.37588	0.112144	0.0144371	0.33908
TRINITY_DN52028_c0_g1	20.0121	3.423	0.171047	0.0399938	0.613744
TRINITY_DN52035_c0_g1	9.59541	1.03517	0.107882	0.0280183	0.501698
TRINITY_DN52294_c0_g2	26.0762	5.51217	0.211387	0.00340782	0.135258
TRINITY_DN52473_c0_g2	11.5983	1.37478	0.118533	0.018026	0.389297
TRINITY_DN52563_c0_g1	7.1727	0.345577	0.0481794	0.0308765	0.528956
TRINITY_DN52573_c0_g1	60.0662	27.9429	0.465202	0.0135248	0.324137
TRINITY_DN52598_c0_g1	9.70268	1.03673	0.10685	0.027328	0.495956
TRINITY_DN52827_c0_g1	6.89015	0	0	0.0147944	0.343642
TRINITY_DN52834_c0_g1	115.11	37.9657	0.329821	0.00523939	0.178691
TRINITY_DN52860_c0_g1	34.3138	9.64248	0.281009	0.00481519	0.168665
TRINITY_DN52896_c0_g1	15.6866	2.07411	0.132222	0.00747193	0.224558
TRINITY_DN53134_c0_g1	8.52726	0.683627	0.0801697	0.0294581	0.516042
TRINITY_DN53278_c0_g1	16.1691	3.79116	0.234469	0.0427838	0.631164
TRINITY_DN53442_c0_g3	16.9093	0.346681	0.0205024	0.00010814	0.0134075
TRINITY_DN53659_c0_g2	5.25541	0	0	0.0426615	0.630349
TRINITY_DN54233_c0_g1	9.14469	0	0	0.011362	0.291651
TRINITY_DN54242_c0_g2	19.397	0.683627	0.035244	0.00831471	0.239216
TRINITY_DN54277_c0_g1	6.63165	0	0	0.0163418	0.364881
TRINITY_DN54461_c0_g1	11.3243	0	0	0.00081316	0.0520852
TRINITY_DN54471_c0_g1	237.446	37.7159	0.15884	8.02119e-19	6.02664e-15
TRINITY_DN54867_c0_g1	6.67861	0.341814	0.0511803	0.0461396	0.657311
TRINITY_DN54952_c0_g1	11.7296	0.691153	0.0589238	0.0458843	0.655163
TRINITY_DN55797_c0_g1	8.71388	1.03407	0.118669	0.0469469	0.663027
TRINITY_DN56171_c0_g1	50.4426	21.7902	0.431981	0.0426837	0.63043
TRINITY_DN56663_c0_g1	6.75585	0	0	0.0170039	0.37406
TRINITY_DN56681_c0_g2	10.1819	1.37478	0.135022	0.0420528	0.626484
TRINITY_DN56685_c0_g1	13.8921	0.341814	0.024605	0.000626356	0.0434941
TRINITY_DN56718_c1_g1	24.6432	0	0	0.00431356	0.157328
TRINITY_DN56749_c0_g2	8.47706	0	0	0.0284771	0.505851
TRINITY_DN56948_c0_g1	102.053	5.18716	0.0508283	0.000132076	0.0156274
TRINITY_DN56992_c0_g2	6.50807	0	0	0.0186717	0.397416
TRINITY_DN57058_c0_g1	5.73318	0	0	0.0298847	0.520766
TRINITY_DN57239_c0_g1	27.3001	7.94756	0.291118	0.0366917	0.584177
TRINITY_DN57365_c0_g1	35.7967	8.22455	0.229757	0.0372134	0.587887
TRINITY_DN57722_c0_g1	17.4821	2.3927	0.136866	0.0482046	0.672074
TRINITY_DN57802_c0_g1	5.77716	0	0	0.0293796	0.51499
TRINITY_DN57916_c0_g1	7.04139	0.346681	0.0492347	0.0380283	0.595999
TRINITY_DN58170_c0_g1	17.5237	2.41151	0.137614	0.00434971	0.158299
TRINITY_DN58278_c0_g1	20.4596	2.06062	0.100717	0.0361608	0.579916
TRINITY_DN58419_c0_g3	8.1529	0	0	0.0375579	0.591588
TRINITY_DN58600_c0_g1	42.1186	13.7416	0.32626	0.0232006	0.449962
TRINITY_DN59735_c0_g1	10.8757	1.73009	0.159078	0.0441569	0.642862
TRINITY_DN60271_c0_g1	10.2823	0.683627	0.0664855	0.0113438	0.291298
TRINITY_DN60393_c0_g1	13.5572	2.40509	0.177403	0.0250909	0.473188
TRINITY_DN60452_c0_g1	16.0554	0.688494	0.0428825	0.00494133	0.171801
TRINITY_DN61099_c0_g1	15.0514	0.341814	0.0227098	0.000305589	0.0274971
TRINITY_DN61212_c0_g2	9.3176	0	0	0.0326027	0.546649
TRINITY_DN61311_c0_g1	17.9768	4.14381	0.230509	0.031177	0.531864
TRINITY_DN61449_c0_g1	10.5848	1.72522	0.16299	0.0448326	0.64699
TRINITY_DN61489_c0_g1	12.8943	0.341814	0.0265089	0.0267872	0.490765
TRINITY_DN61641_c0_g1	17.812	0	0	0.0116429	0.295328
TRINITY_DN61669_c0_g1	13.9526	0.345577	0.0247679	0.0220743	0.437953
TRINITY_DN61937_c0_g2	7.35098	0	0	0.018416	0.394289
TRINITY_DN61971_c0_g1	70.1697	26.5002	0.377659	0.00124985	0.0689977
TRINITY_DN62766_c0_g1	5.32107	0	0	0.0381912	0.597578
TRINITY_DN62968_c0_g1	59.2338	5.84911	0.0987463	5.32872e-06	0.00147194
TRINITY_DN63040_c0_g1	26.8467	3.41814	0.127321	0.0235011	0.45253
TRINITY_DN63149_c0_g1	5.85738	0	0	0.0311348	0.531508
TRINITY_DN63638_c0_g1	5.20906	0	0	0.0474673	0.667491
TRINITY_DN63668_c0_g2	17.7578	0.341814	0.0192487	0.00754465	0.225964
TRINITY_DN63801_c0_g1	5.1342	0	0	0.0446956	0.646101
TRINITY_DN63988_c0_g2	13.4137	1.03297	0.0770085	0.0135854	0.325383
TRINITY_DN64928_c0_g1	43.1511	2.41748	0.0560236	0.00148905	0.0781818
TRINITY_DN65044_c0_g1	14.4417	1.38562	0.0959456	0.00469898	0.166377
TRINITY_DN65679_c0_g1	15.1387	1.36725	0.090315	0.0258649	0.48012
TRINITY_DN65876_c0_g1	11.6862	0.683627	0.0584985	0.00555506	0.185663
TRINITY_DN66443_c0_g1	22.4787	2.74801	0.122249	0.00104846	0.0613991
TRINITY_DN66555_c0_g2	9.49351	0	0	0.0106877	0.281858
TRINITY_DN66691_c0_g1	18.7624	2.41482	0.128705	0.00415249	0.153658
TRINITY_DN66751_c0_g1	7.87097	0	0	0.0203062	0.41674
TRINITY_DN66799_c0_g1	15.1007	3.07632	0.20372	0.03874	0.602253
TRINITY_DN67541_c0_g1	80.0609	18.3175	0.228794	0.0222812	0.439505
TRINITY_DN67908_c0_g1	15.008	0.693361	0.0461993	0.00102299	0.0605684
TRINITY_DN68063_c1_g1	13.3227	0	0	0.0321347	0.541832
TRINITY_DN69284_c0_g1	30.2433	12.0914	0.399803	0.0344009	0.563601
TRINITY_DN69596_c0_g1	11.9203	0.693361	0.0581664	0.0173252	0.378404
TRINITY_DN69921_c0_g1	10.9307	1.70907	0.156355	0.0362168	0.580343
TRINITY_DN70080_c0_g1	155.11	25.827	0.166508	0.000293079	0.0267885
TRINITY_DN70688_c1_g1	26.8172	9.99624	0.372754	0.0440281	0.641583
TRINITY_DN71844_c0_g1	33.4965	13.4878	0.402664	0.0292129	0.514101
TRINITY_DN71878_c0_g1	21.0336	2.76792	0.131595	0.0331345	0.551879
TRINITY_DN71959_c0_g1	91.6392	16.846	0.18383	2.1374e-06	0.00075395
TRINITY_DN72659_c0_g1	53.7765	10.3369	0.192221	2.92449e-05	0.00532031
TRINITY_DN73642_c0_g2	21.372	4.45331	0.208372	0.0360861	0.579646
TRINITY_DN73642_c0_g3	16.1264	3.45973	0.214538	0.0376837	0.592824
TRINITY_DN73669_c0_g1	30.7	11.7383	0.382354	0.0309657	0.529851
TRINITY_DN74705_c0_g2	7.76309	0.68739	0.088546	0.0420801	0.626484
TRINITY_DN74830_c0_g1	6.85153	0.346681	0.050599	0.040194	0.615688
TRINITY_DN77265_c0_g1	11.8506	0.68739	0.0580048	0.0297568	0.519092
TRINITY_DN77352_c0_g1	89.2881	15.8686	0.177723	1.51539e-05	0.00327177
TRINITY_DN77713_c0_g1	23.5392	7.23318	0.307283	0.028647	0.507454
TRINITY_DN78323_c0_g1	11.3368	0	0	0.0314569	0.533999
TRINITY_DN78371_c0_g1	9.85928	0.345577	0.0350509	0.00686273	0.212804
TRINITY_DN78429_c0_g1	8.92779	0	0	0.00384319	0.146576
TRINITY_DN78544_c0_g1	87.7395	39.984	0.455713	0.00705121	0.216063
TRINITY_DN78995_c0_g1	15.1774	2.39646	0.157897	0.0409427	0.618584
TRINITY_DN79053_c0_g1	5.6791	0	0	0.0364494	0.581812
TRINITY_DN79171_c0_g1	7.12312	0	0	0.014982	0.34563
TRINITY_DN79332_c0_g1	39.3042	0	0	0.000619111	0.0431506
TRINITY_DN79709_c0_g1	112.098	42.1236	0.375776	7.8558e-05	0.0106541
TRINITY_DN79779_c0_g1	18.352	1.71283	0.0933321	0.00853407	0.243524
TRINITY_DN80328_c0_g1	13.1483	0.345577	0.026283	0.00446813	0.16078
TRINITY_DN80992_c0_g1	264.354	130.38	0.493203	0.000289925	0.0265325
TRINITY_DN81291_c0_g1	6.5158	0	0	0.0196489	0.408948
TRINITY_DN81525_c0_g1	9.9552	0	0	0.0226243	0.443479
TRINITY_DN82058_c1_g1	5.6892	0	0	0.0304011	0.52437
TRINITY_DN82311_c0_g1	5.62355	0	0	0.0339805	0.560134
TRINITY_DN82403_c0_g2	9.16162	1.03894	0.113401	0.0362	0.580296
TRINITY_DN82450_c0_g1	5.48303	0	0	0.0358565	0.577625
TRINITY_DN82961_c1_g3	9.52117	0	0	0.0175119	0.381262
TRINITY_DN85087_c0_g1	7.46123	0.346681	0.0464643	0.0282792	0.503848
TRINITY_DN85143_c1_g1	24.1916	8.96106	0.370421	0.0427743	0.631159
TRINITY_DN85162_c0_g1	30.9914	1.71283	0.0552679	0.0186028	0.396624
TRINITY_DN85441_c0_g1	25.8495	3.08872	0.119488	0.0235221	0.452691
TRINITY_DN87169_c0_g1	33.7172	13.1086	0.388781	0.0268115	0.490966
TRINITY_DN87350_c0_g1	34.7063	3.80686	0.109688	0.00682304	0.211836
TRINITY_DN87505_c0_g2	6.1322	0	0	0.0256815	0.478509
TRINITY_DN87738_c0_g1	13.8273	2.07788	0.150274	0.0181479	0.390695
TRINITY_DN88173_c0_g1	7.03603	0	0	0.0140022	0.331351
TRINITY_DN88329_c0_g1	39.0119	4.47699	0.11476	0.00010664	0.0132874
TRINITY_DN88451_c0_g1	6.79598	0.341814	0.0502965	0.0464252	0.659628
TRINITY_DN88670_c0_g2	9.19251	1.03673	0.11278	0.0390252	0.60506
TRINITY_DN88989_c0_g1	13.5881	2.42566	0.178514	0.0268478	0.491253
TRINITY_DN91002_c0_g1	15.3075	3.77831	0.246827	0.0447145	0.646198
TRINITY_DN91017_c0_g1	8.2355	0.341814	0.0415049	0.0348042	0.567258
TRINITY_DN91062_c0_g1	6.73654	0.345577	0.0512988	0.0453304	0.651232
TRINITY_DN91329_c0_g3	30.0783	6.53119	0.217139	0.01673	0.370465
TRINITY_DN91342_c0_g2	13.3765	2.76371	0.206609	0.0406088	0.618133
TRINITY_DN91843_c0_g2	23.4922	2.41106	0.102632	0.029244	0.514101
TRINITY_DN92204_c0_g1	17.1871	3.10818	0.180844	0.0128654	0.314474
TRINITY_DN93212_c0_g1	9.18928	0	0	0.00335448	0.133706
TRINITY_DN93220_c0_g1	15.6482	0	0	9.73631e-05	0.0123778
TRINITY_DN93640_c0_g1	21.1087	4.81549	0.228128	0.0106645	0.28154
TRINITY_DN94205_c0_g1	54.7841	22.4004	0.408886	0.0216487	0.432363
TRINITY_DN94686_c0_g1	13.4143	2.40243	0.179095	0.0276924	0.498493
TRINITY_DN94969_c0_g1	8.24708	0.68739	0.0833496	0.03431	0.562937
TRINITY_DN97613_c0_g1	18.624	1.38075	0.0741384	0.0117196	0.296577
TRINITY_DN97846_c0_g1	8.56502	0	0	0.0154284	0.353041
TRINITY_DN97873_c0_g1	18.3269	3.79337	0.206984	0.0246923	0.468273
TRINITY_DN98238_c0_g1	8.91769	1.03673	0.116255	0.04494	0.647836
TRINITY_DN98494_c0_g1	6.58767	0.346681	0.0526257	0.0434769	0.637657
TRINITY_DN99642_c0_g1	15.0817	3.78694	0.251096	0.0398262	0.611923
TRINITY_DN99931_c0_g1	5.39593	0	0	0.0404547	0.617637
TRINITY_DN100587_c0_g1	6.40616	0.341814	0.053357	0.0499494	0.686715
TRINITY_DN100665_c0_g1	6.85775	0	0	0.0290639	0.512724
TRINITY_DN103734_c0_g1	10.1564	1.03673	0.102077	0.0246669	0.468068
TRINITY_DN103799_c0_g1	13.0108	1.37102	0.105376	0.00968493	0.26451
TRINITY_DN103967_c0_g1	10.0792	0.68739	0.0681991	0.0428201	0.631204
TRINITY_DN104512_c0_g1	11.6176	1.04004	0.089523	0.0107589	0.283251
TRINITY_DN104574_c0_g1	6.53809	0.346681	0.0530247	0.047987	0.670283
TRINITY_DN105415_c0_g1	24.9585	6.8573	0.274748	0.0140694	0.332627
TRINITY_DN105914_c0_g1	11.0602	1.04004	0.0940344	0.0156685	0.356089
TRINITY_DN106834_c0_g1	5.71923	0	0	0.0300472	0.521334
TRINITY_DN106848_c0_g1	71.57	15.5093	0.216701	2.5609e-06	0.000858977
TRINITY_DN109907_c0_g1	10.1775	0	0	0.0311824	0.531864
TRINITY_DN110267_c0_g1	6.30189	0	0	0.0220405	0.437518
TRINITY_DN110806_c0_g1	7.61484	0	0	0.0086505	0.246192
TRINITY_DN111164_c0_g1	6.21095	0	0	0.0209555	0.424614
TRINITY_DN111324_c0_g1	11.2509	1.03673	0.092146	0.042312	0.627902
TRINITY_DN115928_c0_g1	10.0161	1.37102	0.136881	0.0369805	0.585541
TRINITY_DN116004_c0_g1	14.0566	2.39646	0.170486	0.0313788	0.533311
TRINITY_DN116861_c0_g1	11.2031	0.346681	0.030945	0.00319316	0.129544
TRINITY_DN117215_c0_g1	7.80707	0.341814	0.0437826	0.0215567	0.431445
TRINITY_DN117269_c0_g1	6.49113	0	0	0.0172686	0.377548
TRINITY_DN117284_c0_g1	12.0291	0.688494	0.0572358	0.0421136	0.626484
TRINITY_DN118589_c0_g1	8.2031	0	0	0.00581247	0.191374
TRINITY_DN121943_c0_g1	411.443	168.472	0.409465	0.0102531	0.273758
TRINITY_DN122076_c0_g1	14.3291	3.10818	0.216914	0.0325681	0.546649
TRINITY_DN122156_c0_g1	7.98833	0	0	0.02244	0.441593
TRINITY_DN122325_c0_g1	13.7301	2.41527	0.175911	0.0225967	0.443254
TRINITY_DN122543_c0_g1	7.34002	0	0	0.0196766	0.409296
TRINITY_DN122807_c0_g1	80.9095	20.3051	0.25096	3.28256e-06	0.00103627
TRINITY_DN123834_c0_g1	219.759	32.89	0.149664	0.0216601	0.432363
TRINITY_DN124431_c0_g1	5.57184	0	0	0.0379016	0.594621
TRINITY_DN126081_c0_g1	8.28569	0.68739	0.0829611	0.0339754	0.560134

## Sheet: CA-up
ID	A(Mean)	C(Mean)	foldchange(C/A)	pvalue	padj
TRINITY_DN16_c1_g1	441.342	1033.4	2.3415	1.51229e-12	2.02285e-10
TRINITY_DN21_c1_g1	55.4116	300.368	5.42067	1.90884e-07	1.05254e-05
TRINITY_DN50_c0_g2	1696.39	4480.72	2.64133	2.92395e-24	1.3665e-21
TRINITY_DN74_c1_g3	0	6.09405	Inf	0.0238348	0.201814
TRINITY_DN74_c1_g4	13.4905	37.1086	2.75071	0.0137219	0.136515
TRINITY_DN88_c0_g1	13994.9	32115.8	2.29482	8.50816e-14	1.31209e-11
TRINITY_DN94_c0_g1	161.595	330.868	2.04751	0.000844122	0.0157646
TRINITY_DN98_c1_g1	4.22329	16.8585	3.9918	0.018356	0.167733
TRINITY_DN103_c1_g1	28.1562	57.8272	2.0538	0.0237252	0.20113
TRINITY_DN109_c17_g2	4.66361	19.3924	4.15824	0.0327498	0.251463
TRINITY_DN114_c0_g1	4212.62	9243.45	2.19423	5.67711e-14	8.86196e-12
TRINITY_DN127_c0_g2	40.4466	89.6132	2.21559	0.0046628	0.060686
TRINITY_DN140_c0_g2	658.449	1636.16	2.48488	3.55634e-15	6.56809e-13
TRINITY_DN164_c0_g1	7069.19	23680	3.34974	1.56842e-26	8.65377e-24
TRINITY_DN175_c0_g1	786.908	2311.89	2.93794	2.88496e-24	1.35655e-21
TRINITY_DN177_c0_g2	94.2308	309.239	3.28171	1.65083e-11	1.90268e-09
TRINITY_DN179_c5_g1	11.5434	27.4756	2.38019	0.0467795	0.320889
TRINITY_DN185_c1_g1	363.938	4089.46	11.2367	4.70991e-09	3.65376e-07
TRINITY_DN202_c1_g1	5.92964	20.8355	3.51379	0.0160842	0.152949
TRINITY_DN225_c0_g1	28.5594	118.455	4.14767	1.02986e-07	6.07181e-06
TRINITY_DN241_c10_g1	1.65561	9.73916	5.8825	0.0251484	0.209374
TRINITY_DN269_c0_g2	651.651	1350.51	2.07244	1.0307e-10	1.07626e-08
TRINITY_DN284_c0_g3	0	7.0354	Inf	0.00308905	0.0442377
TRINITY_DN286_c0_g1	398.332	848.866	2.13105	1.93844e-09	1.65632e-07
TRINITY_DN287_c0_g2	1404.92	4618.78	3.28757	3.38729e-23	1.36641e-20
TRINITY_DN288_c0_g3	47.9831	276.57	5.76389	2.02326e-18	5.32896e-16
TRINITY_DN312_c5_g1	0.331123	6.05576	18.2885	0.0404255	0.290743
TRINITY_DN316_c2_g1	3.64739	13.1117	3.59482	0.0426494	0.299901
TRINITY_DN332_c0_g1	0	71.3129	Inf	0.000283169	0.00636653
TRINITY_DN338_c2_g1	475.796	2602.84	5.4705	4.51206e-21	1.49063e-18
TRINITY_DN338_c0_g1	25617.9	154263	6.02169	6.27412e-15	1.11182e-12
TRINITY_DN339_c4_g1	143.812	305.593	2.12495	1.12182e-05	0.000397329
TRINITY_DN339_c8_g1	138.916	363.791	2.61878	5.13449e-09	3.94321e-07
TRINITY_DN346_c0_g1	96.1724	1386.38	14.4155	9.10255e-57	2.68333e-53
TRINITY_DN378_c0_g1	4103.45	8763.94	2.13575	7.83298e-15	1.36756e-12
TRINITY_DN398_c0_g1	217.824	476.858	2.18919	1.09972e-07	6.40489e-06
TRINITY_DN404_c0_g1	4503.72	13290.9	2.9511	3.33963e-11	3.71503e-09
TRINITY_DN460_c1_g1	546.972	1961.26	3.58567	2.51402e-09	2.09899e-07
TRINITY_DN464_c7_g1	4.20398	37.975	9.03311	9.21011e-06	0.000334713
TRINITY_DN495_c2_g1	6.43448	24.1784	3.75763	0.00880997	0.0981169
TRINITY_DN514_c0_g1	155.052	311.972	2.01205	2.49959e-05	0.000800257
TRINITY_DN530_c1_g1	25.8815	65.8361	2.54375	0.00287541	0.0419702
TRINITY_DN535_c1_g1	540.534	1325.74	2.45265	6.64718e-15	1.1712e-12
TRINITY_DN550_c1_g2	90.0059	329.045	3.65582	1.75745e-13	2.62573e-11
TRINITY_DN550_c1_g3	188.252	811.232	4.30929	1.56941e-26	8.65377e-24
TRINITY_DN565_c0_g1	99.6043	209.107	2.09938	0.000485328	0.0100454
TRINITY_DN579_c1_g1	4175.83	8767.41	2.09956	3.30935e-15	6.14153e-13
TRINITY_DN579_c2_g1	1014.1	3792.88	3.74014	5.0234e-17	1.15275e-14
TRINITY_DN587_c0_g1	58.4428	127.149	2.17561	0.000964399	0.0175698
TRINITY_DN587_c0_g2	61.3088	185.262	3.02179	1.05435e-07	6.20663e-06
TRINITY_DN624_c0_g1	510.237	1383.18	2.71086	6.56277e-15	1.15899e-12
TRINITY_DN639_c0_g1	489.376	2353.05	4.80827	6.64907e-41	8.94067e-38
TRINITY_DN650_c5_g1	2.03495	23.5198	11.5579	4.72122e-05	0.0013923
TRINITY_DN671_c0_g1	1047.76	2498.14	2.38427	1.15789e-17	2.88139e-15
TRINITY_DN684_c0_g1	279.258	1149.88	4.11762	4.72962e-15	8.50942e-13
TRINITY_DN692_c4_g1	48.6699	266.259	5.4707	2.50021e-17	5.89628e-15
TRINITY_DN694_c0_g1	48.8095	157.373	3.22423	2.57282e-07	1.38091e-05
TRINITY_DN701_c0_g2	854.242	2211.38	2.5887	1.03884e-19	3.09814e-17
TRINITY_DN701_c0_g1	1257.37	4420.2	3.51543	3.49491e-13	5.02565e-11
TRINITY_DN716_c1_g2	4.27151	18.5058	4.33239	0.00986307	0.106473
TRINITY_DN737_c0_g4	2.80741	18.7467	6.67757	0.0357535	0.267741
TRINITY_DN744_c0_g1	105.481	356.176	3.37669	3.57648e-09	2.89767e-07
TRINITY_DN747_c0_g2	594.797	1491.4	2.50741	2.94131e-05	0.000917155
TRINITY_DN751_c0_g2	0	5.69688	Inf	0.0096979	0.105149
TRINITY_DN765_c3_g1	3165.93	6370.93	2.01234	4.98589e-15	8.92218e-13
TRINITY_DN766_c0_g2	33.2749	194.617	5.84874	1.39109e-14	2.34846e-12
TRINITY_DN768_c7_g1	0	6.10564	Inf	0.0438441	0.305939
TRINITY_DN768_c0_g1	25.9456	53.6389	2.06736	0.0339192	0.258192
TRINITY_DN788_c0_g1	769.217	1638.14	2.12962	3.14994e-12	4.0305e-10
TRINITY_DN793_c1_g1	38.6369	99.7558	2.58188	0.00174172	0.0281633
TRINITY_DN794_c4_g1	936.117	4409.58	4.7105	1.11755e-29	7.78675e-27
TRINITY_DN822_c1_g1	42.3075	757.301	17.8999	9.14278e-23	3.59358e-20
TRINITY_DN824_c0_g2	532.714	1192.72	2.23895	3.94957e-12	4.98501e-10
TRINITY_DN831_c0_g1	324.713	1540.8	4.74512	1.56233e-38	1.84223e-35
TRINITY_DN844_c1_g1	121.213	388.921	3.20858	5.37698e-10	5.01972e-08
TRINITY_DN848_c0_g2	105.788	324.495	3.06742	1.19886e-10	1.23669e-08
TRINITY_DN857_c0_g3	37.7687	353.842	9.36866	8.64487e-30	6.13506e-27
TRINITY_DN898_c2_g1	11.5673	27.8132	2.40446	0.0496198	0.333284
TRINITY_DN898_c1_g1	222.18	479.838	2.15969	3.36036e-07	1.75107e-05
TRINITY_DN911_c2_g1	0.353971	24.9929	70.6072	2.09876e-05	0.000689792
TRINITY_DN915_c0_g2	384.839	893.541	2.32186	1.51298e-11	1.757e-09
TRINITY_DN941_c1_g1	8.09968	59.0271	7.28759	0.00292215	0.0424746
TRINITY_DN941_c0_g1	4410.02	96139	21.8001	4.88762e-97	5.35159e-93
TRINITY_DN947_c0_g1	236.689	1474.98	6.2317	5.71926e-48	1.18474e-44
TRINITY_DN954_c1_g1	0.641919	7.6824	11.9679	0.0156665	0.150068
TRINITY_DN965_c0_g1	4696.28	16027.8	3.41287	1.02789e-12	1.40683e-10
TRINITY_DN970_c0_g1	1038.31	2443.33	2.35317	5.54472e-17	1.26481e-14
TRINITY_DN978_c7_g1	10.4054	34.6083	3.32599	0.0050385	0.0644809
TRINITY_DN978_c1_g1	63.4779	132.772	2.09162	0.00143922	0.0241344
TRINITY_DN978_c7_g2	0.353971	155.28	438.681	1.26578e-36	1.40603e-33
TRINITY_DN994_c0_g1	831.196	1814.65	2.18318	4.31235e-13	6.12074e-11
TRINITY_DN994_c2_g1	12.5632	35.2797	2.80818	0.0133405	0.133597
TRINITY_DN997_c3_g1	1.63529	10.366	6.33898	0.0179164	0.164771
TRINITY_DN999_c2_g1	2.45596	11.4285	4.65338	0.0357509	0.267741
TRINITY_DN1004_c0_g1	30.9225	67.2008	2.1732	0.012683	0.128907
TRINITY_DN1005_c8_g1	186.66	436.103	2.33635	3.14043e-06	0.000129756
TRINITY_DN1009_c1_g1	46.9868	95.7341	2.03747	0.0075047	0.0869535
TRINITY_DN1027_c0_g1	0	81.3285	Inf	0.00440626	0.058107
TRINITY_DN1051_c1_g1	11.741	37.7123	3.21201	0.00553626	0.0691424
TRINITY_DN1058_c2_g1	112.964	722.298	6.39403	2.91614e-35	3.06175e-32
TRINITY_DN1061_c0_g3	130.17	1238.22	9.51233	1.0474e-63	4.01391e-60
TRINITY_DN1061_c0_g1	1266.73	2639.33	2.08357	4.33846e-13	6.14643e-11
TRINITY_DN1068_c7_g1	1.90039	19.2496	10.1293	0.00726443	0.0849659
TRINITY_DN1072_c1_g1	74.0333	493.355	6.66396	1.62464e-30	1.19731e-27
TRINITY_DN1074_c3_g1	3.69057	17.4909	4.73934	0.00767348	0.0884412
TRINITY_DN1094_c0_g2	26.1446	55.2313	2.11253	0.0294396	0.234626
TRINITY_DN1095_c1_g1	8.7142	26.7879	3.07405	0.0165507	0.156242
TRINITY_DN1108_c1_g1	2.6972	11.4492	4.24484	0.0349079	0.263398
TRINITY_DN1109_c3_g1	4.6443	16.8306	3.62392	0.0328579	0.252085
TRINITY_DN1110_c3_g1	5.62137	22.5889	4.0184	0.00717895	0.0842878
TRINITY_DN1114_c0_g1	30.9277	134.897	4.3617	0.00158291	0.0261301
TRINITY_DN1116_c0_g1	65.4025	139.033	2.12581	0.000883974	0.016372
TRINITY_DN1118_c0_g3	7.75897	29.2491	3.76971	0.00462385	0.0602815
TRINITY_DN1128_c2_g1	2.72106	19.8779	7.3052	0.00137366	0.0232518
TRINITY_DN1129_c3_g1	0.287948	5.02068	17.436	0.0495425	0.332882
TRINITY_DN1145_c0_g1	3033.39	6573.62	2.16709	6.26744e-18	1.60123e-15
TRINITY_DN1173_c0_g2	406.235	817.864	2.01328	2.20271e-08	1.47447e-06
TRINITY_DN1179_c0_g1	734.717	2310.04	3.14412	5.02503e-27	2.89582e-24
TRINITY_DN1179_c2_g1	168.77	429.55	2.54518	2.44963e-05	0.00078755
TRINITY_DN1180_c0_g1	86.257	211.643	2.45363	7.67217e-06	0.000282844
TRINITY_DN1185_c1_g2	2.52198	12.8084	5.0787	0.0195895	0.176018
TRINITY_DN1187_c0_g2	51.0046	108.357	2.12447	0.00305687	0.0439328
TRINITY_DN1208_c2_g1	60.6479	145.046	2.39161	0.000490914	0.0101391
TRINITY_DN1209_c1_g1	806.209	2262.76	2.80667	2.36454e-12	3.07692e-10
TRINITY_DN1220_c1_g1	9.84315	43.1636	4.38514	0.00284045	0.0415311
TRINITY_DN1220_c1_g2	9.04785	32.5828	3.60116	0.00407055	0.0546674
TRINITY_DN1236_c0_g1	277.264	980.915	3.53784	3.31336e-23	1.34367e-20
TRINITY_DN1243_c1_g1	1.41588	39.702	28.0405	3.09222e-09	2.54296e-07
TRINITY_DN1250_c0_g1	901.097	1988.68	2.20696	8.15735e-06	0.000299866
TRINITY_DN1252_c0_g1	167.788	362.287	2.1592	1.6875e-06	7.48485e-05
TRINITY_DN1258_c1_g4	65.9545	212.633	3.22393	8.38063e-09	6.15852e-07
TRINITY_DN1258_c1_g1	31.2566	85.9583	2.75008	0.000385189	0.00828826
TRINITY_DN1264_c0_g2	0	5.07056	Inf	0.0212474	0.186488
TRINITY_DN1265_c0_g1	5430.98	11946	2.1996	2.23743e-19	6.42277e-17
TRINITY_DN1267_c0_g1	424.419	851.651	2.00663	1.83558e-08	1.24834e-06
TRINITY_DN1282_c0_g1	222.106	531.853	2.3946	0.00119748	0.0208688
TRINITY_DN1299_c1_g2	0.353971	6.04053	17.0651	0.0291602	0.233187
TRINITY_DN1306_c1_g1	613.476	1443.11	2.35235	2.86784e-14	4.6569e-12
TRINITY_DN1312_c2_g1	3.64235	313.195	85.987	5.46471e-19	1.50123e-16
TRINITY_DN1319_c0_g2	40.7865	123.307	3.02324	9.37883e-06	0.000339956
TRINITY_DN1321_c0_g1	831.052	2295.64	2.76233	2.49029e-22	9.49594e-20
TRINITY_DN1321_c0_g2	905.992	2579.57	2.84723	2.007e-24	9.61415e-22
TRINITY_DN1322_c0_g1	289.827	678.235	2.34014	9.882e-11	1.03612e-08
TRINITY_DN1336_c1_g1	0.353971	6.03622	17.0529	0.0228195	0.196275
TRINITY_DN1349_c0_g1	738.496	1485.83	2.01197	3.128e-10	3.0386e-08
TRINITY_DN1352_c1_g2	387.428	948.997	2.44948	5.2228e-13	7.35849e-11
TRINITY_DN1365_c0_g1	13902	36011.4	2.59036	8.08484e-18	2.03168e-15
TRINITY_DN1370_c3_g1	1.41588	8.05947	5.69219	0.0387474	0.282461
TRINITY_DN1372_c0_g1	233.613	492.044	2.10623	3.77914e-07	1.95315e-05
TRINITY_DN1378_c0_g2	195.621	422.671	2.16066	5.97602e-07	2.95695e-05
TRINITY_DN1397_c0_g1	149.57	381.971	2.55379	9.8763e-05	0.0026311
TRINITY_DN1467_c0_g1	1477.23	4225.59	2.86049	9.39503e-28	5.76066e-25
TRINITY_DN1484_c0_g1	158.895	327.696	2.06234	1.16745e-05	0.000411776
TRINITY_DN1508_c0_g2	279.195	804.437	2.88127	2.32178e-05	0.000751806
TRINITY_DN1509_c0_g1	860.181	2716.59	3.15816	9.07588e-29	5.99673e-26
TRINITY_DN1531_c1_g1	0	4.03184	Inf	0.0416094	0.295676
TRINITY_DN1533_c0_g2	1163.95	2819.64	2.42248	4.53183e-19	1.25394e-16
TRINITY_DN1533_c0_g1	915.087	2196.32	2.40012	1.91321e-17	4.61126e-15
TRINITY_DN1533_c0_g3	54.2338	131.812	2.43043	0.000155458	0.00386725
TRINITY_DN1539_c0_g1	2456.84	6413.48	2.61046	2.67559e-26	1.43406e-23
TRINITY_DN1559_c0_g1	13.8875	95.7126	6.89197	0.000127925	0.00328248
TRINITY_DN1564_c4_g1	1.85973	17.0815	9.18493	0.0010431	0.0186277
TRINITY_DN1579_c0_g1	60.3408	148.756	2.46526	3.90742e-05	0.00117907
TRINITY_DN1594_c0_g1	32.06	319.89	9.97785	1.73467e-14	2.87157e-12
TRINITY_DN1618_c0_g1	3214.9	6993.87	2.17545	5.54232e-18	1.43027e-15
TRINITY_DN1624_c2_g2	15.7804	60.1359	3.81081	0.0354982	0.266323
TRINITY_DN1624_c5_g1	2.63118	13.442	5.10873	0.0144419	0.141692
TRINITY_DN1629_c6_g2	204.295	512.575	2.50899	3.03387e-10	2.95465e-08
TRINITY_DN1633_c0_g1	1850.62	10671.2	5.76628	1.80026e-21	6.15986e-19
TRINITY_DN1643_c0_g1	3169.82	16934.8	5.3425	2.83845e-75	1.81294e-71
TRINITY_DN1650_c7_g1	0.641919	50.6087	78.8397	1.66724e-09	1.44554e-07
TRINITY_DN1655_c0_g1	284.02	594.121	2.09183	8.67229e-08	5.16864e-06
TRINITY_DN1662_c0_g1	1666.82	4456.78	2.67383	2.19034e-25	1.1267e-22
TRINITY_DN1666_c0_g1	103.166	277.066	2.68564	3.98909e-08	2.55852e-06
TRINITY_DN1673_c9_g2	3.95819	20.6088	5.20663	0.0156468	0.149982
TRINITY_DN1674_c3_g1	116.869	424.993	3.63649	2.70369e-15	5.06662e-13
TRINITY_DN1681_c0_g1	346.594	914.307	2.63798	1.04465e-14	1.79522e-12
TRINITY_DN1712_c1_g1	86.3108	285.859	3.31197	6.56611e-11	7.03859e-09
TRINITY_DN1717_c0_g3	151.41	484.323	3.19875	6.15142e-14	9.58283e-12
TRINITY_DN1728_c1_g2	0	4.72882	Inf	0.023156	0.198124
TRINITY_DN1740_c0_g1	4838.62	9965.19	2.05951	9.83381e-15	1.69374e-12
TRINITY_DN1751_c1_g1	2.25436	11.7849	5.2276	0.0212986	0.186802
TRINITY_DN1764_c0_g1	56.1974	131.896	2.34702	0.000195985	0.00466933
TRINITY_DN1783_c0_g3	4.07344	15.4221	3.786	0.0304235	0.240162
TRINITY_DN1809_c2_g2	27.3077	56.3993	2.06533	0.0231251	0.198058
TRINITY_DN1816_c2_g1	8.53646	32.927	3.85722	0.00303152	0.0436447
TRINITY_DN1872_c0_g1	1329.6	3019.83	2.27122	1.88869e-16	4.04353e-14
TRINITY_DN1875_c1_g1	48.4987	132.08	2.72337	2.40544e-05	0.000775946
TRINITY_DN1881_c0_g1	596.804	1207.13	2.02266	8.88352e-10	7.98562e-08
TRINITY_DN1899_c0_g1	551.312	1111.11	2.01539	2.43408e-09	2.04114e-07
TRINITY_DN1906_c0_g1	1.30416	15.4202	11.8238	0.000765488	0.0146166
TRINITY_DN1914_c0_g1	6.50201	442.31	68.0266	4.77897e-56	1.30816e-52
TRINITY_DN1914_c0_g2	57.1469	122.692	2.14696	0.00716335	0.0841949
TRINITY_DN1931_c1_g2	39.4814	83.0632	2.10386	0.0068416	0.0814752
TRINITY_DN1935_c1_g1	492.412	2209.89	4.4879	2.47433e-42	3.57821e-39
TRINITY_DN1938_c0_g1	1626.56	3503.44	2.1539	1.50034e-14	2.51078e-12
TRINITY_DN1951_c2_g1	8.24851	30.9402	3.75101	0.00437825	0.0578371
TRINITY_DN1971_c1_g1	372.973	1149.26	3.08134	1.52501e-14	2.54096e-12
TRINITY_DN1975_c1_g1	3.04865	18.4894	6.06477	0.00237177	0.0361041
TRINITY_DN1986_c0_g1	43.5324	87.1871	2.00281	0.0121605	0.12519
TRINITY_DN1993_c1_g1	15.527	108.244	6.97131	2.50082e-07	1.34603e-05
TRINITY_DN2005_c1_g1	21.7858	46.1709	2.11931	0.0420731	0.297756
TRINITY_DN2010_c1_g3	9153.74	30623	3.34541	1.26265e-10	1.30075e-08
TRINITY_DN2012_c4_g1	192.642	412.656	2.14208	7.7674e-07	3.74894e-05
TRINITY_DN2016_c0_g1	183.979	437.499	2.37799	7.48951e-09	5.57314e-07
TRINITY_DN2031_c0_g1	171.435	1414.61	8.25159	1.55063e-17	3.80923e-15
TRINITY_DN2036_c12_g1	6.32577	200.479	31.6924	9.15932e-16	1.83774e-13
TRINITY_DN2057_c0_g2	566.884	1614.69	2.84835	9.62608e-21	3.09996e-18
TRINITY_DN2059_c0_g2	0	24.9953	Inf	3.71758e-05	0.0011289
TRINITY_DN2077_c0_g2	156.316	338.784	2.1673	0.000782025	0.0148289
TRINITY_DN2094_c3_g1	43.5083	173.619	3.99047	4.62198e-09	3.59646e-07
TRINITY_DN2104_c0_g1	521.109	1049.39	2.01376	4.69036e-09	3.64597e-07
TRINITY_DN2114_c0_g1	4.31923	25.2001	5.8344	0.0016516	0.0270023
TRINITY_DN2133_c1_g1	0	19.7221	Inf	0.0091435	0.100806
TRINITY_DN2144_c0_g1	142.609	1988.56	13.9441	4.18807e-07	2.13711e-05
TRINITY_DN2145_c0_g1	253.043	677.725	2.67829	3.71478e-13	5.33183e-11
TRINITY_DN2151_c0_g2	86.4961	173.446	2.00525	0.000642201	0.0126664
TRINITY_DN2151_c0_g1	18.7265	40.0396	2.13812	0.0411623	0.294381
TRINITY_DN2158_c0_g1	176.46	405.197	2.29625	1.51077e-06	6.79138e-05
TRINITY_DN2198_c0_g1	26.5398	84.2106	3.173	9.54345e-05	0.00255933
TRINITY_DN2212_c0_g1	1983.89	5920.45	2.98426	3.4269e-32	2.85494e-29
TRINITY_DN2223_c0_g1	16.3248	40.2487	2.46549	0.0182244	0.166684
TRINITY_DN2236_c0_g1	2539.69	7099.28	2.79534	7.22104e-11	7.69759e-09
TRINITY_DN2251_c0_g3	0	4.03797	Inf	0.0415087	0.295508
TRINITY_DN2251_c0_g2	31.9463	73.2941	2.29429	0.00597382	0.0732948
TRINITY_DN2255_c0_g1	25.3766	132.918	5.2378	1.14725e-05	0.000405397
TRINITY_DN2266_c0_g2	0	6.06485	Inf	0.00716274	0.0841949
TRINITY_DN2267_c3_g1	35.7731	103.14	2.88316	0.0111014	0.116557
TRINITY_DN2268_c4_g1	104.492	411.906	3.94199	1.76865e-16	3.79714e-14
TRINITY_DN2271_c0_g2	1137.4	2977.71	2.61799	2.51754e-15	4.74096e-13
TRINITY_DN2277_c0_g1	440.988	1157.15	2.624	8.88624e-16	1.79233e-13
TRINITY_DN2278_c2_g1	979.231	2549.71	2.60379	1.66839e-20	5.24071e-18
TRINITY_DN2279_c1_g2	3.20707	12.4587	3.88476	0.0424983	0.299328
TRINITY_DN2283_c1_g1	1161.92	2502.53	2.15378	4.31669e-14	6.90715e-12
TRINITY_DN2283_c0_g2	924.306	4906.7	5.30852	1.24745e-14	2.12469e-12
TRINITY_DN2288_c0_g1	343.114	1139.31	3.32051	7.3155e-06	0.000270868
TRINITY_DN2289_c0_g1	202.079	475.548	2.35327	1.34442e-08	9.45175e-07
TRINITY_DN2292_c1_g1	477.067	1014.49	2.12651	4.8098e-10	4.5343e-08
TRINITY_DN2302_c0_g3	19.2922	42.2835	2.19175	0.0322863	0.249078
TRINITY_DN2316_c0_g2	41.6879	123.177	2.95474	1.82554e-05	0.000608078
TRINITY_DN2321_c0_g1	126.679	375.891	2.96727	0.000442543	0.00929535
TRINITY_DN2322_c1_g2	28.7052	69.1918	2.41042	0.00434798	0.0575463
TRINITY_DN2328_c2_g2	103.789	493.187	4.75181	5.15713e-22	1.89124e-19
TRINITY_DN2340_c1_g1	36.5712	137.184	3.75115	1.14359e-05	0.000404291
TRINITY_DN2362_c1_g3	95.3738	211.805	2.22079	5.02302e-05	0.00146999
TRINITY_DN2374_c1_g2	18.1938	40.7397	2.23921	0.0331935	0.253946
TRINITY_DN2384_c0_g2	19.4618	199.063	10.2284	1.66306e-20	5.24071e-18
TRINITY_DN2384_c0_g4	6.61575	85.5314	12.9285	3.95445e-12	4.98501e-10
TRINITY_DN2384_c0_g5	16.593	134.249	8.09075	2.81776e-13	4.09029e-11
TRINITY_DN2384_c0_g3	7.0596	57.011	8.07567	3.98937e-07	2.05074e-05
TRINITY_DN2384_c0_g1	33.5516	191.664	5.7125	2.92186e-14	4.73459e-12
TRINITY_DN2408_c3_g1	0.353971	6.04781	17.0856	0.0227442	0.19584
TRINITY_DN2418_c0_g1	30.8946	64.0549	2.07334	0.020667	0.182955
TRINITY_DN2425_c0_g1	797.34	2560.23	3.21096	7.48204e-08	4.54767e-06
TRINITY_DN2433_c2_g2	24.2651	68.6228	2.82805	0.00106608	0.0189538
TRINITY_DN2433_c0_g1	2570.86	10699.8	4.16194	0.00942389	0.103244
TRINITY_DN2439_c1_g2	1029.33	3093.98	3.00582	1.06495e-27	6.47803e-25
TRINITY_DN2440_c0_g1	387.015	1484.05	3.83459	2.58333e-11	2.92466e-09
TRINITY_DN2445_c0_g1	5.91033	35.774	6.0528	0.0122375	0.125645
TRINITY_DN2475_c0_g1	619.604	4532.29	7.31482	5.18846e-14	8.16569e-12
TRINITY_DN2483_c0_g1	1423.62	3406.81	2.39306	4.06339e-17	9.3525e-15
TRINITY_DN2494_c0_g1	280.058	3020.78	10.7863	1.22331e-97	1.56268e-93
TRINITY_DN2494_c1_g1	0.287948	29.6327	102.91	8.09787e-09	5.98516e-07
TRINITY_DN2498_c0_g1	4156.31	9052.12	2.17792	6.40219e-19	1.75249e-16
TRINITY_DN2506_c0_g1	64.5309	299.14	4.6356	2.61564e-09	2.172e-07
TRINITY_DN2508_c0_g1	35.5982	163.833	4.60229	2.25665e-10	2.25152e-08
TRINITY_DN2510_c0_g1	293.453	601.316	2.04911	0.0016348	0.0267848
TRINITY_DN2519_c0_g2	449.233	1032.15	2.29759	5.54332e-07	2.76427e-05
TRINITY_DN2560_c0_g1	97.5138	1715.73	17.5947	1.47159e-55	3.88932e-52
TRINITY_DN2580_c0_g1	488.494	3269.14	6.69228	4.2759e-44	6.82764e-41
TRINITY_DN2583_c0_g1	67.0586	157.807	2.35327	0.000115882	0.00302205
TRINITY_DN2583_c2_g1	374.387	1659.49	4.43254	3.27187e-10	3.16631e-08
TRINITY_DN2588_c0_g1	2014.2	4346.38	2.15787	2.86921e-07	1.52293e-05
TRINITY_DN2589_c0_g1	905.979	2050.69	2.26351	6.74525e-15	1.18559e-12
TRINITY_DN2592_c0_g1	135.945	272.342	2.00333	5.59701e-05	0.00161454
TRINITY_DN2599_c1_g1	14.2025	33.6354	2.36827	0.0327815	0.251679
TRINITY_DN2616_c0_g1	15604	87411.1	5.60185	1.62832e-39	2.11529e-36
TRINITY_DN2621_c0_g1	277.479	560.898	2.0214	3.63128e-07	1.88053e-05
TRINITY_DN2625_c0_g1	1960.8	4682.61	2.38811	1.13677e-20	3.63032e-18
TRINITY_DN2628_c0_g1	283.467	582.191	2.05382	1.13623e-07	6.59243e-06
TRINITY_DN2629_c0_g1	311.768	761.788	2.44345	4.21697e-12	5.28121e-10
TRINITY_DN2635_c0_g1	400.456	867.505	2.16629	6.14431e-10	5.68071e-08
TRINITY_DN2636_c1_g2	4.96684	75.653	15.2316	5.87432e-07	2.91227e-05
TRINITY_DN2638_c0_g1	1023.92	3546.38	3.46353	9.02372e-11	9.50032e-09
TRINITY_DN2649_c0_g1	21.7831	87.3205	4.00864	0.00235466	0.0358935
TRINITY_DN2661_c1_g1	1035.31	2258.93	2.18187	5.58703e-12	6.90674e-10
TRINITY_DN2692_c0_g2	5.95148	33.5532	5.6378	0.000147512	0.00369601
TRINITY_DN2696_c0_g1	2847.57	6842.37	2.40288	2.48415e-22	9.49594e-20
TRINITY_DN2699_c2_g1	4.68646	31.3063	6.68016	0.000113569	0.00296779
TRINITY_DN2700_c0_g1	460.836	921.763	2.0002	7.53669e-09	5.59738e-07
TRINITY_DN2705_c0_g1	2205.22	11045.8	5.0089	2.09085e-13	3.06999e-11
TRINITY_DN2708_c0_g2	4.00136	25.7844	6.44389	0.000407438	0.00867431
TRINITY_DN2721_c0_g1	7.55989	45.9498	6.0781	1.66633e-05	0.000561387
TRINITY_DN2733_c0_g1	390.693	867.108	2.21941	1.49469e-09	1.30926e-07
TRINITY_DN2743_c0_g1	41.05	83.9888	2.04601	0.0100323	0.10801
TRINITY_DN2758_c0_g2	933.421	2680.5	2.8717	1.03685e-24	5.16037e-22
TRINITY_DN2759_c0_g1	282.556	780.659	2.76285	1.42956e-14	2.40282e-12
TRINITY_DN2778_c2_g1	57.4597	144.835	2.52063	5.14707e-05	0.00149942
TRINITY_DN2778_c3_g1	32.3038	73.0207	2.26044	0.00754474	0.087246
TRINITY_DN2780_c0_g1	1452.95	3971.18	2.73318	1.37462e-08	9.60416e-07
TRINITY_DN2783_c0_g1	0	4.38152	Inf	0.035249	0.265193
TRINITY_DN2787_c0_g1	807.328	2540.9	3.14729	8.75786e-13	1.22045e-10
TRINITY_DN2791_c0_g1	47.5927	108.558	2.28097	0.00102175	0.0183486
TRINITY_DN2803_c0_g1	773.31	1958.14	2.53215	1.40548e-15	2.71343e-13
TRINITY_DN2812_c1_g2	10.1489	26.8194	2.6426	0.0369026	0.274108
TRINITY_DN2820_c3_g1	4.79667	16.7416	3.49026	0.0308627	0.242538
TRINITY_DN2823_c5_g2	121.662	560.356	4.60584	1.35116e-23	5.72151e-21
TRINITY_DN2823_c1_g1	70.0105	203.743	2.91018	0.00402991	0.0543598
TRINITY_DN2857_c0_g1	169.291	379.24	2.24016	1.97872e-07	1.08716e-05
TRINITY_DN2862_c0_g1	162.432	359.962	2.21608	8.9271e-07	4.24452e-05
TRINITY_DN2907_c1_g1	23.941	58.6006	2.44771	0.0330834	0.253305
TRINITY_DN2909_c0_g1	668.523	1887.08	2.82277	2.3801e-21	8.07181e-19
TRINITY_DN2913_c0_g1	8.80559	85.4416	9.70311	0.0014283	0.0239965
TRINITY_DN2914_c0_g2	12.7359	54.6114	4.28799	0.000663852	0.0129898
TRINITY_DN2914_c0_g1	263.221	1031.77	3.91978	0.000121184	0.00314106
TRINITY_DN2939_c0_g1	58.6968	562.923	9.59035	2.64632e-38	3.07314e-35
TRINITY_DN2939_c1_g1	0.973042	12.0871	12.422	0.00215756	0.0334886
TRINITY_DN2946_c0_g2	56.1616	118.383	2.10789	0.00217527	0.0336952
TRINITY_DN2948_c0_g1	952.524	2700.68	2.83529	5.29865e-17	1.21228e-14
TRINITY_DN2963_c0_g1	1285.8	7677.16	5.9707	1.81871e-73	1.07227e-69
TRINITY_DN2964_c2_g1	12.3184	41.3191	3.35425	0.00255347	0.0381799
TRINITY_DN2964_c0_g3	4.1776	20.1313	4.81888	0.00533137	0.0672556
TRINITY_DN2977_c0_g2	0.90702	14.1974	15.6528	0.00452099	0.0592125
TRINITY_DN2978_c0_g1	119.594	998.817	8.35175	3.70932e-27	2.17023e-24
TRINITY_DN2986_c2_g1	0.353971	5.03283	14.2182	0.0484226	0.327771
TRINITY_DN2988_c0_g1	554.427	1688.93	3.04626	4.62592e-23	1.84663e-20
TRINITY_DN2992_c2_g1	0	12.7597	Inf	3.61377e-05	0.0011013
TRINITY_DN2992_c0_g1	519.178	3013.86	5.80505	1.94554e-60	6.77801e-57
TRINITY_DN2996_c0_g1	5.42431	60.6555	11.1822	9.4183e-06	0.000341146
TRINITY_DN3010_c5_g1	0.619071	7.39418	11.944	0.019467	0.175288
TRINITY_DN3011_c1_g2	14.2213	39.2843	2.76235	0.0105864	0.112419
TRINITY_DN3015_c2_g1	14.9217	96.5426	6.46995	8.54537e-05	0.00233414
TRINITY_DN3028_c0_g1	261.786	540.305	2.06392	0.0103361	0.11049
TRINITY_DN3030_c1_g1	3.25378	13.7844	4.23642	0.033818	0.257653
TRINITY_DN3033_c0_g1	158.832	366.868	2.30978	1.47172e-07	8.32473e-06
TRINITY_DN3034_c2_g1	14.9034	161.582	10.842	3.9778e-18	1.03349e-15
TRINITY_DN3054_c0_g1	492.673	1159.84	2.35418	5.01675e-06	0.000194885
TRINITY_DN3066_c0_g1	64.5386	150.094	2.32564	0.000142319	0.00359409
TRINITY_DN3084_c0_g1	5.64372	37.0478	6.56443	0.00175472	0.0283079
TRINITY_DN3088_c1_g3	173.263	466.504	2.69247	0.00116693	0.0204246
TRINITY_DN3090_c0_g1	2947.97	8340.47	2.82923	4.4949e-31	3.41101e-28
TRINITY_DN3100_c0_g1	449.778	1092.39	2.42873	0.00129298	0.0221899
TRINITY_DN3110_c0_g2	1.76985	78.8102	44.5292	8.33182e-17	1.86364e-14
TRINITY_DN3113_c0_g1	123.37	749.702	6.07687	2.32879e-20	7.25569e-18
TRINITY_DN3114_c0_g1	580.535	1413.26	2.43441	8.47742e-15	1.47336e-12
TRINITY_DN3130_c20_g1	1.39303	10.1113	7.2585	0.0126825	0.128907
TRINITY_DN3150_c0_g1	1252.34	2539.25	2.02761	1.90532e-12	2.51347e-10
TRINITY_DN3152_c0_g1	75.2772	167.201	2.22113	0.000117935	0.0030662
TRINITY_DN3172_c2_g1	0	4.7203	Inf	0.0232342	0.198526
TRINITY_DN3184_c1_g1	64.0395	137.042	2.13997	0.000705326	0.0136549
TRINITY_DN3200_c1_g1	1.03906	35.3078	33.9804	8.13161e-09	6.00431e-07
TRINITY_DN3217_c0_g1	652.931	1425.85	2.18376	3.63436e-12	4.62717e-10
TRINITY_DN3232_c0_g1	58.356	409.6	7.01899	1.08688e-27	6.55934e-25
TRINITY_DN3235_c2_g2	0.575897	6.40238	11.1172	0.0382377	0.27986
TRINITY_DN3272_c1_g1	1439.52	6817.58	4.73602	1.41947e-25	7.35103e-23
TRINITY_DN3276_c0_g2	45.0524	110.198	2.44599	0.000287505	0.00644888
TRINITY_DN3297_c0_g2	142.207	335.801	2.36136	1.40101e-07	7.96591e-06
TRINITY_DN3316_c0_g1	53.8554	120.267	2.23315	0.00135736	0.023037
TRINITY_DN3322_c1_g1	0	4.03127	Inf	0.0416189	0.295715
TRINITY_DN3326_c0_g1	160.653	373.716	2.32623	1.07642e-07	6.30145e-06
TRINITY_DN3333_c0_g1	139.67	331.178	2.37114	1.52343e-06	6.84026e-05
TRINITY_DN3340_c1_g1	241.001	503.005	2.08715	3.42592e-07	1.78262e-05
TRINITY_DN3349_c0_g1	0	10.1065	Inf	0.000264758	0.00601434
TRINITY_DN3357_c0_g1	154.611	601.198	3.88845	1.86093e-12	2.45915e-10
TRINITY_DN3363_c0_g1	1059.78	2529.48	2.38681	1.23918e-17	3.07368e-15
TRINITY_DN3370_c0_g1	546.555	1418.64	2.5956	1.09589e-16	2.40671e-14
TRINITY_DN3377_c0_g1	204.862	1680.12	8.20123	7.97292e-35	8.14779e-32
TRINITY_DN3381_c0_g1	15.1826	53.7139	3.53785	0.00064443	0.0126961
TRINITY_DN3381_c0_g2	22.1285	118.263	5.34438	2.09332e-09	1.77678e-07
TRINITY_DN3381_c1_g1	0.353971	5.73221	16.194	0.0290422	0.232571
TRINITY_DN3390_c0_g1	383.639	1138.85	2.96855	4.32585e-19	1.20129e-16
TRINITY_DN3409_c0_g1	31.5157	167.753	5.32284	2.26502e-12	2.95745e-10
TRINITY_DN3432_c1_g2	0	24.2248	Inf	0.00115989	0.020334
TRINITY_DN3466_c2_g1	1.61244	111.724	69.289	1.21153e-23	5.15875e-21
TRINITY_DN3480_c1_g1	0.707941	10.8058	15.2637	0.00212053	0.0330528
TRINITY_DN3484_c0_g1	3451.18	7438.2	2.15526	4.96567e-12	6.16845e-10
TRINITY_DN3490_c0_g2	320.782	1445.97	4.50763	1.91778e-05	0.000635762
TRINITY_DN3490_c0_g1	167.33	670.588	4.00757	4.7342e-22	1.74449e-19
TRINITY_DN3502_c1_g1	7.31763	22.129	3.02407	0.0245883	0.206167
TRINITY_DN3504_c0_g1	592.555	1826.64	3.08264	1.55076e-24	7.47535e-22
TRINITY_DN3529_c1_g2	49.7525	105.438	2.11926	0.00326404	0.0461318
TRINITY_DN3537_c0_g2	0	9.37368	Inf	0.0404174	0.290736
TRINITY_DN3551_c0_g1	15.5072	35.6294	2.29761	0.0482658	0.327374
TRINITY_DN3551_c0_g2	20.1577	60.5492	3.00378	0.000942823	0.0172506
TRINITY_DN3554_c0_g1	1035.01	3350.55	3.23722	2.84236e-32	2.39399e-29
TRINITY_DN3555_c0_g2	230.679	629.024	2.72684	1.78709e-07	9.86826e-06
TRINITY_DN3558_c0_g1	15.8145	235.64	14.9003	3.41549e-09	2.78427e-07
TRINITY_DN3566_c0_g2	1.32449	22.6078	17.069	2.81016e-05	0.000883268
TRINITY_DN3566_c1_g1	4.95509	28.1805	5.68717	0.000756537	0.014489
TRINITY_DN3566_c0_g1	217.552	931.011	4.27949	5.67131e-22	2.05037e-19
TRINITY_DN3583_c0_g1	477.583	994.022	2.08136	3.3609e-09	2.74623e-07
TRINITY_DN3584_c0_g1	89.0597	1113.88	12.5071	1.00016e-70	5.11048e-67
TRINITY_DN3603_c0_g1	32.9895	72.4018	2.19469	0.0079058	0.0903579
TRINITY_DN3604_c0_g1	702.718	2749.33	3.91241	2.16706e-39	2.76824e-36
TRINITY_DN3633_c0_g1	3073.66	6694.43	2.178	1.71453e-08	1.1733e-06
TRINITY_DN3640_c1_g1	19.7274	43.9898	2.22988	0.0258692	0.213842
TRINITY_DN3652_c2_g1	16.5128	39.9617	2.42004	0.019429	0.175007
TRINITY_DN3654_c0_g1	78.0062	400.265	5.1312	3.31261e-05	0.00101966
TRINITY_DN3662_c0_g1	80.2099	311.092	3.87848	4.68967e-14	7.47276e-12
TRINITY_DN3666_c0_g1	205.165	555.784	2.70897	7.98266e-12	9.67751e-10
TRINITY_DN3666_c0_g2	17.7453	49.1074	2.76735	0.00605805	0.0741132
TRINITY_DN3668_c0_g1	2759.7	20266.1	7.3436	1.52952e-26	8.55692e-24
TRINITY_DN3687_c0_g1	1028.8	2153.24	2.09298	1.02241e-05	0.000368245
TRINITY_DN3694_c0_g1	34.5176	242.048	7.01231	5.61752e-05	0.00161863
TRINITY_DN3720_c0_g1	2351.55	4879.19	2.07488	2.9351e-15	5.4735e-13
TRINITY_DN3723_c1_g2	13.0685	79.3276	6.07012	5.70681e-08	3.55215e-06
TRINITY_DN3754_c2_g1	11.2073	38.7456	3.45718	0.00245877	0.0371052
TRINITY_DN3771_c0_g1	0	17.5104	Inf	1.38156e-06	6.26565e-05
TRINITY_DN3775_c0_g1	33.4095	82.7455	2.4767	0.00375837	0.0515405
TRINITY_DN3790_c0_g1	2199.57	4749.9	2.15947	2.40381e-09	2.02239e-07
TRINITY_DN3807_c0_g1	103.863	244.395	2.35305	4.07017e-06	0.000161972
TRINITY_DN3820_c0_g1	83.9863	360.904	4.29718	1.31738e-11	1.54153e-09
TRINITY_DN3846_c0_g1	1294.61	2783.1	2.14976	9.5929e-15	1.65596e-12
TRINITY_DN3856_c0_g1	103.08	552.657	5.36142	9.99193e-27	5.63111e-24
TRINITY_DN3857_c1_g1	23.1931	57.3813	2.47407	0.00693994	0.0823972
TRINITY_DN3879_c0_g1	600.97	1284.87	2.138	3.7391e-11	4.14137e-09
TRINITY_DN3909_c0_g1	105.096	653.714	6.22017	8.17978e-33	7.37576e-30
TRINITY_DN3921_c0_g1	36.4615	96.8359	2.65584	0.0010032	0.0181089
TRINITY_DN3922_c0_g1	1733.27	4130.53	2.38309	4.23905e-06	0.000167908
TRINITY_DN3934_c0_g3	0	90.8062	Inf	0.00160161	0.0263537
TRINITY_DN3935_c0_g1	51.4802	117.85	2.28924	0.00081892	0.0153914
TRINITY_DN3937_c0_g1	157.812	402.112	2.54805	3.1914e-09	2.6189e-07
TRINITY_DN3944_c0_g2	1.26099	53.7645	42.6368	0.000527881	0.0107935
TRINITY_DN3957_c0_g2	2.19086	21.5143	9.82003	0.000233611	0.00542743
TRINITY_DN3968_c0_g1	475.472	2828.37	5.94856	1.16396e-20	3.70172e-18
TRINITY_DN3997_c0_g1	10.8523	26.1615	2.41069	0.0425432	0.299506
TRINITY_DN4000_c0_g1	92.4336	211.513	2.28827	1.77446e-05	0.000593385
TRINITY_DN4018_c0_g1	90.957	225.85	2.48304	0.000503507	0.0103684
TRINITY_DN4019_c0_g1	43.9619	112.046	2.54872	0.000198999	0.00472791
TRINITY_DN4023_c0_g1	318.203	1104.83	3.4721	1.17364e-23	5.02533e-21
TRINITY_DN4056_c0_g2	273.517	780.718	2.85437	2.34654e-06	0.000100926
TRINITY_DN4076_c0_g2	2.41177	13.082	5.42421	0.0112574	0.117985
TRINITY_DN4078_c0_g1	56.8859	138.697	2.43816	0.045183	0.313115
TRINITY_DN4083_c0_g1	19.5695	73.6278	3.76237	0.004973	0.0638053
TRINITY_DN4092_c0_g2	0	8.07775	Inf	0.00131861	0.022519
TRINITY_DN4092_c0_g1	206.488	2989.75	14.479	1.73882e-67	7.40399e-64
TRINITY_DN4099_c2_g1	2.31786	26.4674	11.4189	2.29894e-05	0.000745988
TRINITY_DN4103_c0_g1	555.433	1207	2.17309	2.60216e-11	2.9373e-09
TRINITY_DN4132_c0_g1	430.842	1070.28	2.48416	4.99975e-11	5.43554e-09
TRINITY_DN4135_c0_g1	398.542	1315.69	3.30125	1.19618e-11	1.41266e-09
TRINITY_DN4148_c0_g1	922.076	2799.43	3.03601	2.49209e-05	0.000799525
TRINITY_DN4148_c1_g1	962.587	6978.77	7.25002	8.34013e-17	1.86364e-14
TRINITY_DN4159_c0_g1	9.446	27.5578	2.9174	0.0230615	0.197757
TRINITY_DN4171_c0_g1	61.0918	163.669	2.67907	4.0204e-06	0.000160241
TRINITY_DN4173_c0_g1	11.4495	32.9191	2.87514	0.0128616	0.130078
TRINITY_DN4174_c0_g1	46.3388	107.632	2.32272	0.00102724	0.018417
TRINITY_DN4181_c0_g1	315.169	1134.74	3.60041	9.67144e-25	4.84488e-22
TRINITY_DN4228_c0_g2	13.8684	84.1779	6.06977	1.20456e-06	5.535e-05
TRINITY_DN4239_c0_g1	617.501	2440.63	3.95242	2.39688e-31	1.85152e-28
TRINITY_DN4244_c0_g1	35.0552	345.621	9.85933	2.90525e-30	2.10069e-27
TRINITY_DN4247_c0_g1	1528.33	3383.63	2.21395	4.72272e-12	5.88574e-10
TRINITY_DN4256_c2_g2	10.3028	28.6179	2.77768	0.0204377	0.181596
TRINITY_DN4256_c1_g1	307.171	953.864	3.10532	4.03402e-19	1.12842e-16
TRINITY_DN4258_c0_g1	92.2033	639.565	6.93646	2.58631e-34	2.54138e-31
TRINITY_DN4259_c0_g1	237.936	998.103	4.19484	9.20832e-19	2.47639e-16
TRINITY_DN4265_c0_g1	647.706	2107.71	3.25411	1.07686e-22	4.21101e-20
TRINITY_DN4287_c0_g1	127.602	273.503	2.1434	0.00531816	0.0671516
TRINITY_DN4305_c0_g1	30.3948	81.9027	2.69463	0.000762334	0.0145708
TRINITY_DN4310_c0_g1	141.093	334.995	2.37428	1.70378e-07	9.47653e-06
TRINITY_DN4326_c0_g1	39.3608	129.53	3.29083	0.0218876	0.190418
TRINITY_DN4330_c0_g2	38.0718	104.158	2.73584	0.000763508	0.014586
TRINITY_DN4350_c1_g1	12.9518	43.2917	3.34253	0.00179458	0.0288053
TRINITY_DN4360_c0_g1	560.387	19796.6	35.3267	7.08336e-17	1.59678e-14
TRINITY_DN4377_c0_g1	237.833	964.524	4.05547	3.8662e-21	1.28837e-18
TRINITY_DN4392_c0_g1	84.865	354.729	4.17992	0.00549853	0.0688056
TRINITY_DN4393_c0_g1	65.7338	184.669	2.80935	9.86456e-07	4.63846e-05
TRINITY_DN4395_c0_g1	1702.66	3718.27	2.1838	1.93778e-16	4.11415e-14
TRINITY_DN4400_c0_g1	3941.19	11320.6	2.87238	2.07017e-33	1.93498e-30
TRINITY_DN4410_c0_g1	611.423	1293.84	2.11611	3.08796e-10	3.00351e-08
TRINITY_DN4414_c0_g1	4.44522	16.7307	3.76375	0.0420782	0.297764
TRINITY_DN4427_c0_g2	12.0447	29.9338	2.48521	0.0306221	0.24124
TRINITY_DN4431_c0_g1	315.802	746.887	2.36505	4.49281e-11	4.91931e-09
TRINITY_DN4441_c0_g1	23.9847	51.49	2.14679	0.0253531	0.210575
TRINITY_DN4452_c0_g1	334.285	731.159	2.18723	2.29206e-09	1.93262e-07
TRINITY_DN4459_c0_g1	710.608	1572.95	2.21352	6.53263e-13	9.15345e-11
TRINITY_DN4467_c1_g1	3.95819	19.1426	4.8362	0.00559804	0.0697662
TRINITY_DN4469_c0_g1	34.1011	321.806	9.4368	8.00368e-29	5.33428e-26
TRINITY_DN4516_c3_g2	28.6483	62.8745	2.19471	0.012089	0.124621
TRINITY_DN4518_c0_g1	253.262	704.562	2.78195	3.94783e-14	6.34342e-12
TRINITY_DN4521_c0_g1	4.44673	38.5921	8.67876	4.11504e-06	0.000163503
TRINITY_DN4526_c0_g1	0	6.34943	Inf	0.0396182	0.286547
TRINITY_DN4544_c0_g1	55.4405	1837.15	33.1373	4.9821e-135	9.54633e-131
TRINITY_DN4549_c0_g3	10.5333	83.1428	7.89334	2.79535e-07	1.48578e-05
TRINITY_DN4554_c0_g1	195.23	1247.07	6.38767	2.18088e-47	4.07692e-44
TRINITY_DN4581_c2_g1	18.3821	54.9199	2.98768	0.00227748	0.0349254
TRINITY_DN4590_c0_g1	519.12	1148.65	2.21269	1.64532e-11	1.89918e-09
TRINITY_DN4610_c8_g1	0.353971	8.03084	22.6879	0.00516304	0.0657125
TRINITY_DN4610_c7_g1	37.6459	78.745	2.09173	0.0117071	0.121666
TRINITY_DN4613_c0_g2	39.0104	82.8156	2.12291	0.0246302	0.206405
TRINITY_DN4625_c0_g1	579.872	1611.63	2.77928	1.58054e-17	3.85798e-15
TRINITY_DN4637_c0_g1	47.8729	166.352	3.47487	3.41831e-08	2.20536e-06
TRINITY_DN4638_c0_g1	1282.19	2919.74	2.27714	1.39592e-13	2.11026e-11
TRINITY_DN4641_c0_g1	143.706	292.835	2.03774	2.75832e-05	0.000869649
TRINITY_DN4650_c1_g1	40.2868	96.8725	2.40457	0.000943721	0.0172629
TRINITY_DN4653_c0_g1	1938.33	3958.54	2.04224	4.70577e-14	7.48286e-12
TRINITY_DN4653_c1_g1	397.317	869.309	2.18795	2.9789e-10	2.91222e-08
TRINITY_DN4654_c1_g3	10.2174	39.027	3.81964	0.00154822	0.0256458
TRINITY_DN4656_c0_g1	9.15805	30.6976	3.35198	0.0288524	0.231342
TRINITY_DN4658_c1_g1	16.5	79.4748	4.81664	9.65527e-05	0.00258119
TRINITY_DN4662_c0_g1	1.32449	14.5075	10.9533	0.00115031	0.0201937
TRINITY_DN4663_c1_g1	26.5053	66.5113	2.50936	0.0039393	0.0534534
TRINITY_DN4664_c0_g1	1192.8	2599.05	2.17896	7.83194e-15	1.36756e-12
TRINITY_DN4665_c0_g1	779.997	1638.59	2.10077	7.85438e-12	9.54039e-10
TRINITY_DN4668_c0_g1	8510.8	19601.1	2.30309	2.42156e-12	3.14045e-10
TRINITY_DN4678_c0_g1	559.902	1556.27	2.77955	1.53948e-19	4.52082e-17
TRINITY_DN4680_c0_g1	29.5808	66.1724	2.237	0.00887765	0.0985984
TRINITY_DN4685_c1_g1	2.36961	13.1215	5.53741	0.0171771	0.160593
TRINITY_DN4688_c0_g1	641.731	2142.28	3.33828	6.28894e-29	4.26563e-26
TRINITY_DN4689_c0_g1	74.8799	230.264	3.07511	1.22728e-08	8.74209e-07
TRINITY_DN4703_c1_g1	0	5.3807	Inf	0.0129068	0.130369
TRINITY_DN4709_c0_g1	1021.69	4563.43	4.46655	4.77478e-10	4.50694e-08
TRINITY_DN4713_c0_g1	131.244	1702.02	12.9684	1.42082e-13	2.14367e-11
TRINITY_DN4748_c0_g1	394.197	1028.05	2.60795	4.11264e-15	7.48726e-13
TRINITY_DN4752_c0_g2	29.5214	66.8567	2.26469	0.00716971	0.0842309
TRINITY_DN4760_c0_g1	302.856	829.098	2.7376	8.13595e-15	1.41723e-12
TRINITY_DN4764_c1_g1	18.4507	39.9257	2.16392	0.045955	0.316975
TRINITY_DN4787_c0_g1	38.7794	117.058	3.01857	1.56737e-05	0.000532968
TRINITY_DN4805_c0_g1	57.6388	389.578	6.75896	2.1249e-06	9.23258e-05
TRINITY_DN4820_c0_g1	19.4476	45.4403	2.33655	0.0249728	0.208388
TRINITY_DN4855_c0_g1	1698.93	3561.67	2.09641	1.1922e-14	2.0351e-12
TRINITY_DN4881_c0_g1	16.8683	39.038	2.31428	0.0236978	0.200964
TRINITY_DN4887_c0_g2	22.0336	64.2643	2.91666	0.00109978	0.0194716
TRINITY_DN4898_c0_g1	785.857	1615.44	2.05564	2.33966e-11	2.65664e-09
TRINITY_DN4901_c0_g1	36.7434	81.335	2.21359	0.00471206	0.0611502
TRINITY_DN4902_c0_g1	15.2782	50.8522	3.32841	0.00111233	0.0196659
TRINITY_DN4904_c0_g2	21.5003	69.8491	3.24874	0.000325682	0.00717708
TRINITY_DN4904_c0_g1	44.8552	199.158	4.44003	1.51967e-11	1.7621e-09
TRINITY_DN4944_c0_g1	428.209	884.876	2.06646	5.17932e-09	3.96969e-07
TRINITY_DN4990_c0_g1	412.213	848.647	2.05876	5.28434e-09	4.0421e-07
TRINITY_DN4994_c0_g1	16.1963	38.0176	2.3473	0.0333513	0.254933
TRINITY_DN4995_c0_g3	0	5.04806	Inf	0.0173393	0.161498
TRINITY_DN5003_c0_g1	7.98947	25.2152	3.15605	0.040251	0.289835
TRINITY_DN5006_c0_g1	84.9812	392.63	4.62019	3.18557e-19	8.9764e-17
TRINITY_DN5006_c0_g2	1.32449	10.7687	8.13042	0.00885538	0.0984509
TRINITY_DN5017_c1_g2	4.31216	17.2118	3.99147	0.0161091	0.153072
TRINITY_DN5036_c0_g1	386.094	960.127	2.48677	9.37082e-06	0.000339956
TRINITY_DN5036_c3_g1	7.76401	59.1103	7.61337	2.77483e-07	1.47692e-05
TRINITY_DN5046_c0_g1	2.03495	35.7614	17.5736	0.000440944	0.0092643
TRINITY_DN5049_c0_g1	286.175	806.285	2.81745	0.0001986	0.00472138
TRINITY_DN5069_c0_g1	0.662246	10.0535	15.1809	0.00335076	0.0470882
TRINITY_DN5075_c0_g1	137.368	288.912	2.1032	1.05174e-05	0.000377213
TRINITY_DN5085_c1_g1	12.0899	46.2343	3.82419	0.0036596	0.0504807
TRINITY_DN5085_c0_g1	20.2983	74.0279	3.647	0.000607475	0.0120872
TRINITY_DN5088_c1_g2	0	10.3636	Inf	0.0043625	0.0576987
TRINITY_DN5092_c0_g1	469.776	1007.43	2.14448	1.82178e-08	1.24116e-06
TRINITY_DN5119_c0_g1	12.3717	61.3648	4.9601	0.000555556	0.0112385
TRINITY_DN5148_c0_g1	10.9686	35.9176	3.2746	0.00508693	0.0649921
TRINITY_DN5172_c1_g1	3.0547	15.1259	4.95167	0.0145338	0.142284
TRINITY_DN5174_c0_g1	91.2326	210.06	2.30247	1.85373e-05	0.000616396
TRINITY_DN5182_c0_g1	156.86	412.512	2.62982	6.64454e-10	6.09905e-08
TRINITY_DN5192_c0_g1	23.3209	73.1227	3.1355	0.000310511	0.00688831
TRINITY_DN5210_c0_g3	3.37977	13.4615	3.98297	0.0279678	0.226022
TRINITY_DN5230_c0_g1	9.49523	31.0565	3.27074	0.0376208	0.277322
TRINITY_DN5233_c0_g3	7.24909	60.9798	8.41206	4.04433e-07	2.07343e-05
TRINITY_DN5245_c0_g1	7.61517	33.6293	4.4161	0.00160902	0.0264529
TRINITY_DN5253_c2_g1	133.886	815.607	6.09183	1.14795e-33	1.0998e-30
TRINITY_DN5278_c1_g2	0	5.68654	Inf	0.0097377	0.105401
TRINITY_DN5308_c0_g1	105.785	251.507	2.37753	3.33463e-06	0.000136166
TRINITY_DN5330_c0_g1	18.3847	41.8863	2.27833	0.0315919	0.245425
TRINITY_DN5332_c0_g1	179.677	413.355	2.30054	7.70502e-08	4.65927e-06
TRINITY_DN5345_c1_g1	13.1255	35.5905	2.71156	0.01412	0.139355
TRINITY_DN5354_c0_g1	184.227	523.755	2.84299	2.08537e-10	2.08932e-08
TRINITY_DN5389_c0_g1	218.625	509.906	2.33233	4.70914e-09	3.65376e-07
TRINITY_DN5391_c1_g1	1.15179	8.75156	7.5982	0.0277279	0.224746
TRINITY_DN5405_c0_g1	480.597	1063.49	2.21286	3.6544e-11	4.05342e-09
TRINITY_DN5416_c0_g1	1155.12	2366.95	2.0491	2.27054e-12	2.95962e-10
TRINITY_DN5433_c0_g1	28.3412	85.511	3.0172	0.000169148	0.00413272
TRINITY_DN5455_c0_g2	5093.82	10614.9	2.08387	3.31623e-17	7.6558e-15
TRINITY_DN5481_c0_g1	764.383	2849.92	3.7284	6.07539e-11	6.5492e-09
TRINITY_DN5488_c0_g1	34.251	78.8285	2.3015	0.00315953	0.044953
TRINITY_DN5490_c0_g1	606.771	1246.17	2.05378	1.73523e-10	1.76154e-08
TRINITY_DN5500_c1_g1	6.52587	18.7886	2.8791	0.0456906	0.315642
TRINITY_DN5506_c1_g1	189.688	722.72	3.81004	7.06039e-13	9.85689e-11
TRINITY_DN5512_c0_g1	12.3576	87.2761	7.06256	4.85075e-09	3.74827e-07
TRINITY_DN5515_c0_g2	2.41278	10.7474	4.45437	0.0481547	0.326925
TRINITY_DN5526_c1_g1	17.8855	97.8716	5.47211	1.48553e-08	1.03222e-06
TRINITY_DN5575_c0_g1	101.749	247.085	2.42839	2.49173e-06	0.000106303
TRINITY_DN5581_c0_g1	26.0258	119.812	4.60359	1.98528e-08	1.34181e-06
TRINITY_DN5589_c1_g2	22.5562	85.0985	3.77274	1.31171e-05	0.000456565
TRINITY_DN5618_c0_g1	27.4925	56.3073	2.0481	0.0275384	0.223755
TRINITY_DN5671_c0_g1	38.2558	80.5881	2.10656	0.0108767	0.114716
TRINITY_DN5673_c1_g1	505.737	1719.09	3.39919	2.27435e-23	9.2722e-21
TRINITY_DN5676_c0_g1	1.83689	25.1185	13.6745	2.21735e-05	0.000724112
TRINITY_DN5682_c0_g1	64.0267	164.582	2.57053	1.1004e-05	0.00039137
TRINITY_DN5696_c0_g1	55.6675	312.53	5.61423	1.33731e-19	3.94223e-17
TRINITY_DN5712_c0_g1	19.0891	64.9537	3.40266	0.00684597	0.0815146
TRINITY_DN5718_c0_g2	1.52609	14.8316	9.71871	0.00186483	0.0297522
TRINITY_DN5718_c0_g1	1739.88	31300.2	17.9898	9.17581e-30	6.45211e-27
TRINITY_DN5720_c0_g1	355.894	717.265	2.01539	6.27201e-08	3.855e-06
TRINITY_DN5745_c2_g1	7.43541	21.8085	2.93307	0.0328758	0.252128
TRINITY_DN5757_c0_g1	10.8355	47.5267	4.3862	0.00450347	0.0590628
TRINITY_DN5762_c0_g1	1186.97	3234.25	2.7248	5.89245e-20	1.78509e-17
TRINITY_DN5773_c1_g1	77.6589	157.783	2.03175	0.000841366	0.0157323
TRINITY_DN5787_c0_g1	395.848	879.592	2.22205	1.36421e-10	1.39599e-08
TRINITY_DN5799_c0_g1	27.9059	101.022	3.6201	4.90019e-06	0.00019123
TRINITY_DN5800_c6_g1	0	5.36002	Inf	0.0130148	0.131166
TRINITY_DN5800_c10_g1	0	19.8973	Inf	2.99775e-07	1.58896e-05
TRINITY_DN5804_c0_g1	390.647	1046.5	2.67889	4.12707e-16	8.59564e-14
TRINITY_DN5806_c0_g1	98.2319	221.672	2.25662	1.83771e-05	0.000611598
TRINITY_DN5825_c0_g1	155.176	324.787	2.09303	6.92472e-06	0.000257894
TRINITY_DN5829_c0_g1	7.27698	26.2692	3.60991	0.00731185	0.0852474
TRINITY_DN5855_c0_g1	190.452	448.853	2.35678	9.94157e-07	4.6718e-05
TRINITY_DN5859_c1_g1	30.5366	66.4784	2.17701	0.00903461	0.0999073
TRINITY_DN5866_c0_g1	64.9262	156.89	2.41644	0.000349057	0.00761774
TRINITY_DN5878_c0_g1	203.833	579.177	2.84142	1.86272e-13	2.76682e-11
TRINITY_DN5882_c0_g1	700.672	1901.43	2.71373	1.2644e-08	8.97316e-07
TRINITY_DN5925_c2_g1	63.4265	220.231	3.47222	7.25165e-10	6.62002e-08
TRINITY_DN5929_c0_g1	125.438	547.135	4.36178	8.07733e-22	2.86614e-19
TRINITY_DN5935_c2_g2	4.42237	26.5033	5.993	0.000692646	0.0134332
TRINITY_DN5935_c2_g1	35.4413	120.04	3.387	2.72854e-06	0.000115032
TRINITY_DN5948_c0_g1	30.5771	79.4368	2.59792	0.00209944	0.0327856
TRINITY_DN5969_c0_g1	2276.61	4887.47	2.14682	1.90974e-16	4.0659e-14
TRINITY_DN5983_c6_g1	0	4.39617	Inf	0.030885	0.242663
TRINITY_DN5985_c0_g1	1.01622	34.3184	33.7707	1.35817e-08	9.51528e-07
TRINITY_DN6004_c0_g4	0	4.05376	Inf	0.0412524	0.29464
TRINITY_DN6030_c2_g1	21.317	85.0499	3.98976	5.32007e-06	0.000205006
TRINITY_DN6047_c0_g1	0	61.1888	Inf	0.000455752	0.0095232
TRINITY_DN6049_c0_g1	5.52644	21.407	3.87357	0.0304419	0.240191
TRINITY_DN6060_c0_g1	70.8689	196.643	2.77474	0.00368834	0.0507892
TRINITY_DN6088_c0_g3	294.194	942.88	3.20496	6.5518e-20	1.97702e-17
TRINITY_DN6088_c0_g2	227.013	553.212	2.43692	5.58422e-10	5.20052e-08
TRINITY_DN6089_c0_g1	58.7444	539.087	9.17683	1.8915e-19	5.51233e-17
TRINITY_DN6111_c0_g1	4.65035	23.1276	4.97331	0.0389765	0.283457
TRINITY_DN6119_c1_g3	319.747	749.635	2.34446	7.94173e-11	8.40738e-09
TRINITY_DN6123_c0_g1	113.654	388.525	3.41848	1.21063e-13	1.83739e-11
TRINITY_DN6124_c1_g1	3.73374	18.5528	4.96894	0.00509741	0.0650554
TRINITY_DN6134_c0_g1	66.8528	144.944	2.16811	0.000660581	0.0129335
TRINITY_DN6146_c0_g1	6.78592	25.9433	3.8231	0.00651709	0.0786424
TRINITY_DN6152_c3_g1	2.01211	13.537	6.72776	0.0424573	0.299126
TRINITY_DN6166_c0_g1	29.658	73.5263	2.47914	0.00264794	0.0392329
TRINITY_DN6169_c0_g1	9.61769	143.216	14.8909	9.01875e-16	1.81428e-13
TRINITY_DN6181_c0_g1	28.6139	170.745	5.96721	9.03778e-12	1.08234e-09
TRINITY_DN6189_c0_g1	720.335	1658.15	2.30192	5.00303e-10	4.69348e-08
TRINITY_DN6190_c6_g1	0	6.05269	Inf	0.00719639	0.0844149
TRINITY_DN6192_c0_g1	32.5005	102.61	3.1572	1.60341e-05	0.000542744
TRINITY_DN6207_c2_g2	6.76661	36.1176	5.33762	0.00863127	0.0965757
TRINITY_DN6212_c0_g1	481.666	1685.41	3.49912	2.73885e-22	1.03408e-19
TRINITY_DN6224_c0_g1	70.6274	171.264	2.42489	0.000810999	0.01528
TRINITY_DN6233_c0_g1	6.54973	59.2686	9.04902	0.0378936	0.278435
TRINITY_DN6244_c0_g2	0.353971	5.0426	14.2458	0.0482858	0.327481
TRINITY_DN6244_c0_g1	153.401	321.701	2.09713	5.93802e-06	0.00022553
TRINITY_DN6246_c0_g1	165.37	391.03	2.36458	4.27657e-08	2.72014e-06
TRINITY_DN6249_c0_g3	15.2446	43.3381	2.84285	0.0131075	0.131702
TRINITY_DN6249_c0_g1	161.385	468.427	2.90254	8.18795e-12	9.88292e-10
TRINITY_DN6265_c1_g1	2.85562	11.7459	4.11326	0.0420876	0.297803
TRINITY_DN6276_c0_g1	491.921	1498.73	3.04669	2.04438e-07	1.12003e-05
TRINITY_DN6286_c0_g1	1583.63	3407.75	2.15186	3.2386e-15	6.02482e-13
TRINITY_DN6309_c0_g1	96.8039	210.474	2.17423	4.87279e-05	0.00143149
TRINITY_DN6363_c0_g1	61.8439	137.799	2.22817	0.000467307	0.00970644
TRINITY_DN6367_c0_g1	8.1551	43.673	5.3553	4.84793e-05	0.00142528
TRINITY_DN6369_c0_g1	212.231	488.656	2.30248	1.46258e-08	1.01723e-06
TRINITY_DN6374_c0_g1	102.668	235.178	2.29067	6.62372e-06	0.000248495
TRINITY_DN6384_c0_g2	24.3225	48.9764	2.01362	0.0378627	0.278435
TRINITY_DN6385_c0_g1	363.024	746.795	2.05715	2.8679e-08	1.87232e-06
TRINITY_DN6388_c0_g1	2796.75	5774.62	2.06476	1.04881e-15	2.08253e-13
TRINITY_DN6402_c0_g1	37.257	92.0058	2.46949	0.00607137	0.074217
TRINITY_DN6428_c2_g1	22.6365	49.3845	2.18163	0.0228978	0.196705
TRINITY_DN6428_c1_g3	1.57179	180.841	115.054	2.15178e-28	1.38591e-25
TRINITY_DN6436_c1_g1	18.0505	55.7809	3.09027	0.000989234	0.0179201
TRINITY_DN6447_c0_g1	12.6074	34.2294	2.71503	0.0196158	0.176129
TRINITY_DN6459_c0_g3	0	19.5446	Inf	3.727e-07	1.92881e-05
TRINITY_DN6467_c2_g1	5.79508	23.785	4.10434	0.00722926	0.084671
TRINITY_DN6471_c0_g1	29.1496	92.3916	3.16957	4.32656e-05	0.00128931
TRINITY_DN6471_c2_g2	0.641919	10.1168	15.7602	0.00331934	0.0467238
TRINITY_DN6473_c0_g2	3.11971	44.2957	14.1986	3.40872e-08	2.20102e-06
TRINITY_DN6501_c0_g1	141.759	403.311	2.84504	6.42978e-05	0.0018232
TRINITY_DN6505_c0_g1	47.9955	105.455	2.19719	0.0483288	0.327575
TRINITY_DN6511_c0_g1	83.8155	290.481	3.46572	1.17019e-11	1.38838e-09
TRINITY_DN6564_c0_g2	10.9899	207.813	18.9095	0.0031401	0.0447681
TRINITY_DN6567_c0_g1	552.407	1416.27	2.56382	1.75119e-16	3.77023e-14
TRINITY_DN6569_c0_g1	264.772	540.306	2.04064	3.3109e-07	1.731e-05
TRINITY_DN6593_c0_g1	18.6884	45.4178	2.43027	0.0144161	0.141529
TRINITY_DN6651_c0_g1	56.6852	265.798	4.68903	1.18677e-15	2.30862e-13
TRINITY_DN6658_c1_g2	1.70383	14.0853	8.26687	0.00259742	0.0386487
TRINITY_DN6667_c0_g3	0	8.71681	Inf	0.000772684	0.0147051
TRINITY_DN6720_c0_g1	22.9102	87.4707	3.81798	2.65374e-05	0.000843266
TRINITY_DN6725_c0_g1	69.8183	387.603	5.55159	6.40893e-22	2.30616e-19
TRINITY_DN6726_c0_g1	12.5587	34.0247	2.70926	0.0133651	0.133744
TRINITY_DN6728_c0_g1	17.0576	110.419	6.47332	3.86545e-10	3.70335e-08
TRINITY_DN6737_c0_g1	49.7978	126.646	2.5432	9.0352e-05	0.00244701
TRINITY_DN6740_c1_g1	34.2712	91.4474	2.66835	0.000589264	0.0117752
TRINITY_DN6756_c0_g1	238.319	558.048	2.3416	0.00331633	0.0466985
TRINITY_DN6779_c0_g1	12.3885	70.9629	5.72814	0.00127541	0.0219621
TRINITY_DN6785_c0_g1	29.8611	66.5726	2.22941	0.00915361	0.100889
TRINITY_DN6791_c0_g2	1.63781	57.3808	35.0351	2.12348e-12	2.78213e-10
TRINITY_DN6797_c0_g1	69.544	226.997	3.26408	2.59465e-06	0.000110176
TRINITY_DN6836_c0_g2	73.6404	255.432	3.46864	7.12017e-11	7.60063e-09
TRINITY_DN6883_c1_g1	0.707941	9.06228	12.8009	0.00633467	0.0767986
TRINITY_DN6889_c0_g1	115.982	265.526	2.28938	3.19972e-06	0.000131638
TRINITY_DN6914_c0_g3	0	4.73427	Inf	0.0231062	0.197946
TRINITY_DN6916_c0_g3	7.31361	51.4163	7.03022	2.74847e-06	0.000115624
TRINITY_DN6918_c0_g1	3.87184	19.9192	5.14464	0.00481643	0.0621621
TRINITY_DN6960_c0_g1	0	39.2063	Inf	3.78332e-12	4.80883e-10
TRINITY_DN7034_c0_g3	12.4972	95.6587	7.65443	4.30854e-09	3.40442e-07
TRINITY_DN7035_c0_g1	295.116	793.329	2.6882	0.000579282	0.0116215
TRINITY_DN7038_c0_g2	0	17.1753	Inf	1.72473e-06	7.62354e-05
TRINITY_DN7040_c0_g1	2.25436	109.708	48.665	5.66588e-22	2.05037e-19
TRINITY_DN7046_c0_g1	13.7378	213.241	15.5221	6.4259e-27	3.67547e-24
TRINITY_DN7049_c0_g1	5.3309	18.816	3.52961	0.0194775	0.17532
TRINITY_DN7060_c0_g1	237.43	747.044	3.14637	2.10494e-17	5.01036e-15
TRINITY_DN7065_c2_g1	0.287948	6.36159	22.0928	0.0181758	0.166437
TRINITY_DN7079_c0_g1	0	14.7812	Inf	0.00628902	0.0763538
TRINITY_DN7099_c1_g1	249.1	498.705	2.00203	1.2163e-05	0.000425995
TRINITY_DN7113_c0_g1	11.8299	28.5374	2.41232	0.0483315	0.327575
TRINITY_DN7137_c0_g1	13846.4	36013.8	2.60096	1.44785e-10	1.47567e-08
TRINITY_DN7157_c0_g1	1033.19	2387.44	2.31074	2.83334e-13	4.09739e-11
TRINITY_DN7171_c1_g1	24.969	69.1908	2.77107	0.00189264	0.0300708
TRINITY_DN7175_c0_g1	7.5446	30.2628	4.01118	0.00268728	0.0397006
TRINITY_DN7195_c0_g1	83.7339	396.577	4.73617	8.38267e-18	2.09964e-15
TRINITY_DN7198_c0_g1	0	11.7789	Inf	0.00576029	0.071275
TRINITY_DN7220_c0_g1	543.584	1952.03	3.59103	5.23003e-31	3.92996e-28
TRINITY_DN7226_c0_g2	98.5627	235.856	2.39295	2.55695e-06	0.000108876
TRINITY_DN7244_c0_g1	26.2943	130.235	4.95299	1.66834e-08	1.14374e-06
TRINITY_DN7252_c0_g1	83.7715	197.659	2.35951	1.42487e-05	0.000489288
TRINITY_DN7255_c0_g1	373.716	812.698	2.17464	7.35552e-10	6.7035e-08
TRINITY_DN7263_c0_g1	43.1357	535.311	12.4099	1.00608e-42	1.51197e-39
TRINITY_DN7274_c0_g1	14.0522	47.8551	3.40553	0.044654	0.310094
TRINITY_DN7278_c0_g1	292.186	694.593	2.37723	9.51434e-11	9.9894e-09
TRINITY_DN7286_c1_g2	3.2731	13.4389	4.10587	0.0282482	0.227927
TRINITY_DN7289_c0_g1	207.331	529.404	2.55343	1.06184e-08	7.64176e-07
TRINITY_DN7289_c1_g1	0.619071	8.73759	14.114	0.0106757	0.113063
TRINITY_DN7292_c0_g1	107.168	309.339	2.88648	0.000686785	0.0133465
TRINITY_DN7313_c0_g1	605.416	1296.12	2.14088	6.17344e-09	4.6479e-07
TRINITY_DN7334_c0_g1	10.7238	77.1168	7.19119	1.64294e-08	1.12935e-06
TRINITY_DN7352_c0_g1	16.7433	44.2587	2.64337	0.0099664	0.107437
TRINITY_DN7355_c0_g1	125.197	254.417	2.03212	9.36125e-05	0.0025184
TRINITY_DN7375_c1_g1	3.49754	22.2775	6.36947	0.00366367	0.0505221
TRINITY_DN7377_c0_g1	49.8922	102.9	2.06245	0.00324845	0.0459537
TRINITY_DN7397_c0_g2	0	10.0535	Inf	0.000269294	0.00609389
TRINITY_DN7411_c1_g3	0	7.0554	Inf	0.0322929	0.249103
TRINITY_DN7425_c0_g1	3.12072	13.7101	4.39324	0.025087	0.209067
TRINITY_DN7427_c0_g1	55.3858	113.438	2.04815	0.0226371	0.195253
TRINITY_DN7427_c0_g2	0	15.4768	Inf	5.382e-06	0.000206976
TRINITY_DN7433_c0_g1	81.0152	457.817	5.651	2.57031e-08	1.69975e-06
TRINITY_DN7439_c0_g1	8.04842	35.3083	4.38699	0.000713751	0.0137797
TRINITY_DN7474_c0_g1	77.9855	240.789	3.08761	2.15341e-05	0.000706241
TRINITY_DN7479_c0_g2	336.883	825.036	2.44903	1.73295e-11	1.99133e-09
TRINITY_DN7493_c0_g1	2655.68	26943.8	10.1457	5.90963e-80	5.03271e-76
TRINITY_DN7496_c2_g1	1.92576	12.0523	6.25849	0.0121304	0.124987
TRINITY_DN7503_c0_g1	1408.78	3781.07	2.68393	1.3261e-24	6.4738e-22
TRINITY_DN7504_c0_g1	36.2169	80.0672	2.21077	0.011121	0.116699
TRINITY_DN7511_c0_g1	5.61986	17.5481	3.12252	0.0472217	0.322777
TRINITY_DN7521_c0_g1	0	8.35372	Inf	0.0120407	0.124257
TRINITY_DN7529_c0_g1	8.06724	51.0496	6.32802	6.12011e-06	0.000231757
TRINITY_DN7530_c1_g2	0	82.3207	Inf	0.000912688	0.0168075
TRINITY_DN7530_c0_g1	1097.62	2670.66	2.43315	1.10372e-18	2.95786e-16
TRINITY_DN7542_c0_g1	210.469	458.456	2.17826	2.07439e-07	1.13403e-05
TRINITY_DN7554_c0_g1	18.592	43.0357	2.31475	0.0231017	0.197946
TRINITY_DN7563_c1_g1	30.2913	98.6758	3.25756	2.05346e-05	0.000676935
TRINITY_DN7575_c2_g1	75.5342	179.463	2.37592	2.74116e-05	0.000865019
TRINITY_DN7605_c0_g1	38.9862	114.35	2.93308	8.94466e-05	0.00242506
TRINITY_DN7618_c1_g1	3.51686	14.8152	4.21261	0.0160084	0.152333
TRINITY_DN7622_c0_g1	0.575897	8.71078	15.1256	0.00815251	0.0924469
TRINITY_DN7628_c0_g1	1.90039	9.71905	5.11424	0.0382597	0.27996
TRINITY_DN7642_c0_g1	515.655	1239.77	2.40426	4.91199e-14	7.77849e-12
TRINITY_DN7656_c0_g1	5.26235	26.1546	4.97014	0.0485856	0.328603
TRINITY_DN7664_c0_g1	48.3047	116.274	2.40709	0.000319787	0.00706342
TRINITY_DN7668_c0_g2	0	16.1543	Inf	3.39963e-06	0.000138451
TRINITY_DN7673_c0_g1	1.77086	20.9762	11.8452	0.020123	0.179466
TRINITY_DN7675_c0_g1	12.524	36.6255	2.92442	0.00821806	0.0930389
TRINITY_DN7700_c0_g1	18.3796	41.6223	2.26459	0.0336182	0.256589
TRINITY_DN7707_c0_g1	229.417	860.968	3.75285	9.90438e-13	1.37025e-10
TRINITY_DN7713_c0_g1	182.967	374.559	2.04714	3.26525e-06	0.000133975
TRINITY_DN7724_c0_g1	6.72848	38.9211	5.78453	0.000131173	0.0033479
TRINITY_DN7729_c0_g1	53.7238	117.961	2.19569	0.00162865	0.0266955
TRINITY_DN7730_c0_g1	24.0554	54.4521	2.26361	0.0180892	0.165954
TRINITY_DN7749_c0_g1	0	90.7954	Inf	6.21476e-24	2.78556e-21
TRINITY_DN7794_c0_g1	1558.11	3573.58	2.29353	3.75792e-18	9.7968e-16
TRINITY_DN7800_c0_g1	41.8196	104.171	2.49097	0.000385788	0.00829883
TRINITY_DN7801_c1_g1	2.98515	29.8965	10.0151	1.75739e-05	0.000588704
TRINITY_DN7842_c0_g3	0	5.74743	Inf	0.00950684	0.103915
TRINITY_DN7842_c0_g2	2.588	11.0819	4.28202	0.0409579	0.29355
TRINITY_DN7864_c0_g1	109.79	1247.09	11.3589	1.96511e-19	5.70513e-17
TRINITY_DN7866_c0_g1	27.0659	174.512	6.44768	8.82227e-05	0.00239441
TRINITY_DN7873_c0_g2	0.575897	11.1367	19.3379	0.0017642	0.028407
TRINITY_DN7874_c0_g1	40.4543	83.9906	2.07618	0.00738191	0.0859336
TRINITY_DN7878_c0_g1	671.667	1596.15	2.37641	4.99395e-15	8.92218e-13
TRINITY_DN7880_c0_g2	0	39.0468	Inf	0.000715287	0.0138059
TRINITY_DN7891_c2_g1	5.74938	17.7615	3.08928	0.0425235	0.29945
TRINITY_DN7900_c0_g1	0	270.795	Inf	3.89573e-61	1.42185e-57
TRINITY_DN7914_c0_g1	3.0715	12.7651	4.15599	0.027052	0.22088
TRINITY_DN7915_c1_g1	2.6337	42.7792	16.243	3.33425e-08	2.15657e-06
TRINITY_DN7919_c0_g1	137.912	279.297	2.02518	4.0796e-05	0.00122524
TRINITY_DN7926_c0_g1	31.608	126.831	4.01261	2.74726e-06	0.000115624
TRINITY_DN7946_c3_g1	0	4.01786	Inf	0.0418418	0.296761
TRINITY_DN7971_c0_g5	0	16.881	Inf	6.65816e-06	0.000249665
TRINITY_DN7974_c0_g1	38.6702	81.9349	2.11881	0.00748937	0.0868484
TRINITY_DN7985_c0_g1	15.3417	71.6705	4.67162	4.70634e-06	0.000184151
TRINITY_DN8023_c0_g1	147.4	465.616	3.15885	1.91065e-13	2.83252e-11
TRINITY_DN8028_c0_g1	18.4441	44.0088	2.38606	0.0238786	0.202118
TRINITY_DN8029_c0_g1	6.68177	26.2375	3.92674	0.00591735	0.072787
TRINITY_DN8030_c0_g1	11.187	31.3124	2.79901	0.0166387	0.156822
TRINITY_DN8079_c0_g1	1832.73	3927.62	2.14305	1.14916e-15	2.24115e-13
TRINITY_DN8088_c0_g1	124.734	333.387	2.67278	8.22763e-09	6.06352e-07
TRINITY_DN8090_c0_g1	19.7117	93.4762	4.74218	3.49834e-07	1.81414e-05
TRINITY_DN8101_c0_g1	374.623	905.272	2.41649	8.59094e-08	5.13213e-06
TRINITY_DN8119_c3_g3	0	5.02125	Inf	0.0175299	0.162504
TRINITY_DN8119_c1_g1	5.15316	43.0535	8.35477	3.25812e-06	0.000133826
TRINITY_DN8129_c0_g1	422.103	870.147	2.06146	3.6795e-09	2.97171e-07
TRINITY_DN8174_c0_g1	297.442	632.187	2.12541	0.0173159	0.1613
TRINITY_DN8181_c0_g1	355.367	798.848	2.24795	1.17521e-10	1.21557e-08
TRINITY_DN8183_c0_g2	14.9207	36.9484	2.47632	0.0201739	0.179802
TRINITY_DN8185_c0_g1	31.8722	65.7484	2.06288	0.0155173	0.149
TRINITY_DN8190_c0_g2	65.4513	177.207	2.70746	2.40347e-06	0.00010297
TRINITY_DN8190_c0_g1	249.438	599.481	2.40332	2.68826e-10	2.64156e-08
TRINITY_DN8197_c1_g1	0.619071	7.73898	12.501	0.0155457	0.149218
TRINITY_DN8202_c1_g2	11.4149	55.993	4.90524	2.99798e-05	0.000933685
TRINITY_DN8204_c0_g1	721.724	1669.3	2.31293	3.10021e-14	5.01298e-12
TRINITY_DN8206_c0_g1	13.4057	34.9824	2.60952	0.0189188	0.171621
TRINITY_DN8221_c0_g1	31.5842	90.3289	2.85994	0.000160801	0.00396543
TRINITY_DN8223_c0_g1	371.201	888.299	2.39304	3.9194e-12	4.95713e-10
TRINITY_DN8224_c5_g1	10.7492	40.206	3.74039	0.00130653	0.0223774
TRINITY_DN8268_c2_g1	4.99473	20.9391	4.19223	0.0172099	0.160802
TRINITY_DN8328_c0_g1	26.4275	54.0787	2.0463	0.0243061	0.204697
TRINITY_DN8332_c0_g1	564.559	1730.16	3.06462	8.10278e-16	1.63862e-13
TRINITY_DN8368_c0_g1	41.177	98.7194	2.39744	0.000979484	0.0177878
TRINITY_DN8370_c0_g2	19.8529	46.108	2.32248	0.0195195	0.175616
TRINITY_DN8375_c0_g3	41.0772	104.697	2.54878	0.00644877	0.0780037
TRINITY_DN8383_c0_g1	81.627	202.101	2.4759	3.85263e-06	0.000154438
TRINITY_DN8405_c0_g1	53.8469	448.442	8.32809	0.0121744	0.125266
TRINITY_DN8424_c0_g1	31.767	86.358	2.71848	0.000647806	0.0127474
TRINITY_DN8432_c0_g1	13.9614	41.9301	3.00328	0.00489191	0.0629623
TRINITY_DN8435_c0_g1	17.0429	103.233	6.05725	0.00814865	0.0924305
TRINITY_DN8443_c1_g1	10.7187	34.1607	3.187	0.00661756	0.0794739
TRINITY_DN8449_c0_g1	1033.3	2719.37	2.63173	1.21281e-21	4.22527e-19
TRINITY_DN8468_c0_g1	322.066	693.339	2.15279	8.49564e-09	6.21918e-07
TRINITY_DN8479_c3_g1	40.4111	86.9204	2.1509	0.00463639	0.0604141
TRINITY_DN8496_c0_g1	9.44954	37.2317	3.94006	0.0020735	0.0324532
TRINITY_DN8506_c0_g1	18.0053	69.1657	3.8414	6.72607e-05	0.00189739
TRINITY_DN8519_c0_g1	125.268	410.183	3.27445	4.85797e-08	3.05697e-06
TRINITY_DN8524_c1_g1	0	8.79656	Inf	0.0114108	0.11925
TRINITY_DN8530_c0_g1	29.8305	73.8602	2.476	0.0031327	0.044714
TRINITY_DN8531_c0_g2	4.13946	35.2084	8.50555	0.000834981	0.0156396
TRINITY_DN8539_c0_g1	13.163	44.7374	3.39873	0.00220718	0.0341066
TRINITY_DN8542_c0_g1	38.2568	109.862	2.87171	0.00577287	0.0713417
TRINITY_DN8551_c0_g2	0	13.1106	Inf	2.82238e-05	0.000885838
TRINITY_DN8601_c1_g1	2.67687	21.5294	8.04275	0.000395882	0.00848263
TRINITY_DN8601_c2_g1	6.3913	21.2121	3.3189	0.0225339	0.194674
TRINITY_DN8604_c0_g2	0	4.37243	Inf	0.0311538	0.243577
TRINITY_DN8611_c1_g3	1.34986	10.1229	7.49924	0.012745	0.129334
TRINITY_DN8613_c0_g1	17.7417	244.576	13.7853	1.53029e-27	9.09218e-25
TRINITY_DN8667_c0_g1	4.62296	24.5336	5.30692	0.00143707	0.0241121
TRINITY_DN8676_c0_g1	0.575897	215.793	374.708	1.10417e-07	6.42589e-06
TRINITY_DN8678_c0_g1	1117.19	2494.39	2.23274	2.51344e-15	4.74096e-13
TRINITY_DN8679_c1_g1	198.174	444.651	2.24374	1.6305e-07	9.10856e-06
TRINITY_DN8686_c0_g1	96.7449	214.679	2.21902	3.39747e-05	0.00104243
TRINITY_DN8689_c1_g1	1380.29	2786.56	2.01882	8.90542e-13	1.23876e-10
TRINITY_DN8713_c0_g1	17.8637	67.8032	3.79559	0.00170046	0.0276655
TRINITY_DN8752_c0_g1	59.6699	238.964	4.00477	4.52684e-12	5.6508e-10
TRINITY_DN8773_c3_g1	3.99884	14.0982	3.52556	0.0378725	0.278435
TRINITY_DN8776_c0_g1	4.82456	17.1327	3.55114	0.0273899	0.222852
TRINITY_DN8783_c1_g2	5.53704	19.8078	3.57732	0.0285229	0.229419
TRINITY_DN8794_c0_g1	711.792	1562.92	2.19575	1.86945e-08	1.26912e-06
TRINITY_DN8802_c0_g1	301.924	633.324	2.09762	5.16604e-08	3.23225e-06
TRINITY_DN8823_c0_g1	164.654	360.784	2.19116	8.13231e-07	3.91029e-05
TRINITY_DN8829_c5_g1	410.246	851.374	2.07528	3.89707e-09	3.12112e-07
TRINITY_DN8833_c0_g1	63.3503	948.241	14.9682	1.2194e-71	6.67577e-68
TRINITY_DN8843_c0_g1	38.4656	197.638	5.13804	4.00106e-13	5.71064e-11
TRINITY_DN8846_c0_g1	40.1755	606.261	15.0903	3.39919e-09	2.77456e-07
TRINITY_DN8854_c1_g1	0	11.7964	Inf	0.00150722	0.025086
TRINITY_DN8860_c0_g1	1416.98	2872.12	2.02693	7.27882e-12	8.8694e-10
TRINITY_DN8877_c2_g1	44.1246	88.5684	2.00723	0.00819667	0.0928516
TRINITY_DN8879_c1_g1	2.18834	10.0815	4.60691	0.0466217	0.319989
TRINITY_DN8884_c0_g1	25.4043	207.611	8.17231	2.87937e-05	0.000900772
TRINITY_DN8890_c0_g1	40.304	143.859	3.56934	1.55912e-07	8.74168e-06
TRINITY_DN8894_c0_g2	7.53805	178.12	23.6294	4.70304e-27	2.73079e-24
TRINITY_DN8897_c3_g1	0.619071	25.8617	41.775	3.10254e-07	1.63545e-05
TRINITY_DN8897_c2_g1	1.30416	38.5915	29.591	5.27031e-09	4.0354e-07
TRINITY_DN8903_c2_g1	3.9592	14.8627	3.75395	0.0471074	0.322284
TRINITY_DN8908_c0_g1	183.816	421.498	2.29304	7.03567e-08	4.28656e-06
TRINITY_DN8916_c0_g1	15.9576	36.6511	2.29678	0.0437765	0.305523
TRINITY_DN8930_c0_g2	32.5781	71.0401	2.18061	0.010426	0.111171
TRINITY_DN8937_c0_g1	16.2528	75.3176	4.63414	2.61137e-06	0.00011064
TRINITY_DN8942_c0_g1	71.3458	173.973	2.43844	0.00781466	0.0895679
TRINITY_DN8983_c0_g1	5211.93	11099.7	2.12968	6.44243e-08	3.94393e-06
TRINITY_DN8987_c0_g1	20.4698	160.416	7.8367	1.77815e-10	1.79797e-08
TRINITY_DN8998_c0_g1	5.63917	18.0947	3.20875	0.0307076	0.241715
TRINITY_DN8998_c4_g1	56.8873	119.568	2.10183	0.00207407	0.0324555
TRINITY_DN9004_c0_g1	11.6019	69.8255	6.01845	3.32084e-07	1.73382e-05
TRINITY_DN9013_c0_g1	629.929	1321.65	2.09809	4.76477e-11	5.20222e-09
TRINITY_DN9015_c0_g2	6.27958	30.5941	4.87199	0.00113258	0.0199626
TRINITY_DN9015_c0_g1	0.995889	7.078	7.10722	0.0430839	0.301871
TRINITY_DN9026_c0_g1	21.8701	106.72	4.87974	2.82196e-08	1.84389e-06
TRINITY_DN9034_c0_g1	0.662246	7.39543	11.1672	0.0192697	0.174002
TRINITY_DN9060_c0_g1	12.425	84.0024	6.76078	0.00208583	0.032613
TRINITY_DN9115_c1_g2	1453.45	3975.6	2.73529	1.24785e-25	6.50623e-23
TRINITY_DN9120_c0_g1	6.7021	26.8664	4.00865	0.00480051	0.0619837
TRINITY_DN9121_c0_g1	9.04785	50.4142	5.57196	1.93409e-05	0.000640614
TRINITY_DN9126_c0_g1	1416.04	3102.21	2.19077	1.08631e-12	1.47886e-10
TRINITY_DN9126_c1_g1	18.0617	43.059	2.38399	0.018516	0.168807
TRINITY_DN9128_c0_g1	8.34243	23.4553	2.81157	0.0346904	0.262369
TRINITY_DN9142_c1_g3	1.65561	21.1652	12.7839	7.31418e-05	0.00203853
TRINITY_DN9174_c0_g2	0.641919	11.1165	17.3177	0.00174642	0.0282207
TRINITY_DN9181_c1_g1	8.00777	27.5761	3.44366	0.00751439	0.0869869
TRINITY_DN9183_c0_g1	3.38481	35.1084	10.3723	0.000427186	0.0090297
TRINITY_DN9184_c0_g1	6.78845	75.1718	11.0735	0.0056399	0.0701282
TRINITY_DN9220_c0_g1	303.407	782.815	2.58009	1.01872e-12	1.39677e-10
TRINITY_DN9234_c0_g1	105.245	222.398	2.11315	6.95685e-05	0.00195314
TRINITY_DN9247_c0_g1	37.9191	91.5785	2.4151	0.0013053	0.0223664
TRINITY_DN9264_c1_g1	0.707941	6.71549	9.48594	0.0298625	0.237092
TRINITY_DN9275_c0_g2	1.92576	25.2347	13.1038	2.15014e-05	0.000705769
TRINITY_DN9275_c0_g1	0	10.391	Inf	0.000208152	0.00491644
TRINITY_DN9276_c0_g1	51.7723	126.729	2.44782	0.00147437	0.0246247
TRINITY_DN9286_c1_g1	11.4099	29.8358	2.61491	0.0403992	0.290633
TRINITY_DN9297_c0_g1	20.4618	122.778	6.00034	1.29955e-10	1.33696e-08
TRINITY_DN9298_c0_g1	57.639	124.882	2.16662	0.000957097	0.0174576
TRINITY_DN9305_c0_g2	406.69	2199.2	5.40756	6.44288e-50	1.4109e-46
TRINITY_DN9305_c0_g1	0	24.5639	Inf	0.000172583	0.00420057
TRINITY_DN9306_c0_g1	11.0218	31.1633	2.82742	0.0446134	0.309868
TRINITY_DN9313_c0_g1	1.28132	8.06799	6.29664	0.0394764	0.285791
TRINITY_DN9344_c0_g1	16.2081	91.7464	5.66054	0.000159712	0.00394775
TRINITY_DN9364_c1_g2	0	8.77349	Inf	0.000757725	0.0145044
TRINITY_DN9384_c0_g1	77.6404	246.999	3.18133	1.1115e-08	7.98418e-07
TRINITY_DN9389_c0_g1	26.7931	77.0946	2.87741	0.000579371	0.0116215
TRINITY_DN9401_c0_g1	1016.08	2134.52	2.10074	5.74898e-13	8.07015e-11
TRINITY_DN9410_c0_g1	208.33	500.126	2.40064	0.000747924	0.0143527
TRINITY_DN9424_c0_g1	0	18.0906	Inf	0.0152043	0.14699
TRINITY_DN9449_c0_g1	2.27973	60.7461	26.6462	4.13254e-12	5.18394e-10
TRINITY_DN9451_c0_g1	2.21118	10.3776	4.69325	0.0400433	0.288885
TRINITY_DN9455_c0_g1	147.887	314.203	2.12462	9.38101e-06	0.000339956
TRINITY_DN9468_c0_g1	10.7888	80.0712	7.4217	4.33401e-09	3.42101e-07
TRINITY_DN9470_c1_g2	0.353971	5.72062	16.1613	0.0291387	0.233064
TRINITY_DN9487_c1_g1	1.34734	17.5628	13.0352	0.0016706	0.0272548
TRINITY_DN9493_c2_g1	30.4126	62.3427	2.0499	0.0241452	0.203722
TRINITY_DN9496_c0_g1	3.33912	30.1344	9.02466	0.00351521	0.0488713
TRINITY_DN9503_c0_g1	5.00432	23.8294	4.76176	0.00477683	0.0618132
TRINITY_DN9531_c0_g1	10.1753	28.9237	2.84254	0.0262253	0.215994
TRINITY_DN9533_c2_g1	0	4.00082	Inf	0.0421305	0.297942
TRINITY_DN9553_c0_g1	15.464	118.635	7.67167	9.70512e-12	1.16045e-09
TRINITY_DN9555_c0_g1	0.950194	16.7446	17.6223	0.00299623	0.0432886
TRINITY_DN9595_c0_g1	855.644	2381.06	2.78277	3.14586e-06	0.000129911
TRINITY_DN9607_c0_g2	1.74701	14.8645	8.50855	0.00462119	0.0602571
TRINITY_DN9607_c0_g1	23.7019	119.533	5.04319	3.62069e-09	2.9273e-07
TRINITY_DN9620_c0_g1	0	28.0617	Inf	5.03646e-05	0.0014727
TRINITY_DN9624_c0_g1	1.21782	39.249	32.229	3.86871e-09	3.10165e-07
TRINITY_DN9627_c0_g1	0	209.461	Inf	2.8939e-05	0.000903841
TRINITY_DN9631_c0_g1	102.409	223.734	2.18471	4.01556e-05	0.00120747
TRINITY_DN9640_c1_g1	0	5.06203	Inf	0.0172411	0.161001
TRINITY_DN9665_c0_g3	29.6701	87.7751	2.95837	0.000225657	0.00526819
TRINITY_DN9665_c0_g2	1.23814	9.04399	7.30448	0.0228822	0.196658
TRINITY_DN9668_c0_g2	70.5293	147.986	2.09823	0.000981104	0.0178023
TRINITY_DN9677_c0_g2	0	8.80575	Inf	0.0186607	0.169763
TRINITY_DN9682_c3_g1	18.1795	44.7154	2.45966	0.0148382	0.144305
TRINITY_DN9713_c0_g1	29.0313	73.5075	2.53201	0.00216104	0.0335222
TRINITY_DN9727_c0_g1	20.6417	89.5903	4.34026	8.5394e-05	0.00233334
TRINITY_DN9729_c0_g1	1.15179	20.939	18.1795	0.00797464	0.0909503
TRINITY_DN9755_c2_g2	0	15.7194	Inf	6.01074e-05	0.001719
TRINITY_DN9785_c0_g1	67.9722	599.395	8.81824	2.31619e-18	6.07959e-16
TRINITY_DN9819_c0_g1	2431.66	5287.35	2.17438	1.20593e-12	1.63013e-10
TRINITY_DN9826_c0_g1	1090.94	2193.6	2.01074	2.22339e-05	0.000725465
TRINITY_DN9843_c0_g1	467.326	1005.88	2.15242	4.53485e-08	2.86777e-06
TRINITY_DN9845_c0_g1	10.2885	149.452	14.5261	7.69851e-20	2.31393e-17
TRINITY_DN9852_c0_g1	30.1559	109.051	3.61624	0.0166269	0.156729
TRINITY_DN9868_c0_g1	601.943	1699.35	2.82311	6.93664e-21	2.24328e-18
TRINITY_DN9874_c0_g3	345.478	805.785	2.33238	2.80159e-11	3.1393e-09
TRINITY_DN9874_c0_g4	2.43563	16.2097	6.65523	0.01836	0.167743
TRINITY_DN9876_c1_g1	1.32449	67.8887	51.2564	3.78109e-15	6.93306e-13
TRINITY_DN9879_c1_g3	6.12368	19.7682	3.22817	0.0277911	0.225045
TRINITY_DN9882_c0_g2	6.017	36.6456	6.09035	0.000107145	0.00282288
TRINITY_DN9883_c1_g1	0	9.39129	Inf	0.00045261	0.00946788
TRINITY_DN9905_c1_g4	0	4.34926	Inf	0.0412239	0.294574
TRINITY_DN9919_c0_g1	549.274	1419.97	2.58517	8.6228e-17	1.91564e-14
TRINITY_DN9922_c0_g1	362.776	880.315	2.42661	1.6184e-12	2.15351e-10
TRINITY_DN9941_c0_g1	1.96641	9.76529	4.96605	0.037782	0.277961
TRINITY_DN9948_c0_g1	0	291.525	Inf	6.86607e-51	1.64453e-47
TRINITY_DN9949_c0_g1	38.3646	82.7794	2.1577	0.0062173	0.0756269
TRINITY_DN9972_c1_g2	0.331123	6.08007	18.362	0.0226833	0.195542
TRINITY_DN9982_c0_g1	11.6851	62.5054	5.34917	5.87273e-06	0.000223382
TRINITY_DN10008_c0_g1	8.26632	36.3434	4.39657	0.000888932	0.0164332
TRINITY_DN10011_c0_g1	183.731	589.905	3.21071	1.12858e-15	2.21232e-13
TRINITY_DN10041_c0_g1	12.8503	44.345	3.45089	0.0105333	0.112051
TRINITY_DN10057_c4_g2	19.9581	43.3892	2.17401	0.0359165	0.268463
TRINITY_DN10058_c0_g1	60.0148	338.393	5.63849	7.37172e-05	0.00205233
TRINITY_DN10060_c0_g5	0.287948	5.02307	17.4443	0.0495075	0.332741
TRINITY_DN10095_c0_g1	103.911	476.084	4.58166	4.77184e-21	1.56969e-18
TRINITY_DN10139_c0_g1	45.4354	126.643	2.78732	1.92684e-05	0.000638489
TRINITY_DN10149_c4_g1	0	4.05865	Inf	0.0411741	0.294381
TRINITY_DN10167_c0_g1	44.1818	269.183	6.09261	1.55627e-07	8.73211e-06
TRINITY_DN10169_c0_g1	254.529	1791.87	7.03995	2.2046e-58	7.04049e-55
TRINITY_DN10177_c0_g1	23.4321	48.4305	2.06684	0.0468405	0.321117
TRINITY_DN10177_c0_g2	16.7255	37.9592	2.26954	0.0369656	0.274469
TRINITY_DN10179_c1_g1	4.06739	17.4087	4.28008	0.0106239	0.112671
TRINITY_DN10198_c0_g2	17.624	68.3909	3.88056	8.06123e-05	0.00222169
TRINITY_DN10215_c0_g1	3.14357	20.1265	6.40241	0.00182324	0.0291799
TRINITY_DN10226_c0_g1	1.81404	21.5193	11.8626	0.0393505	0.285176
TRINITY_DN10238_c0_g1	12.8283	41.37	3.2249	0.00359575	0.0497735
TRINITY_DN10253_c0_g1	3.00295	14.792	4.92581	0.0115649	0.120581
TRINITY_DN10270_c1_g1	11.5841	34.9021	3.01293	0.00772244	0.0888319
TRINITY_DN10271_c0_g2	0	6.07337	Inf	0.0071393	0.0840175
TRINITY_DN10272_c0_g1	22.801	47.6008	2.08767	0.0373234	0.276163
TRINITY_DN10273_c0_g2	0	31.652	Inf	0.00100427	0.018124
TRINITY_DN10273_c0_g1	1.48292	13.4578	9.07521	0.00377359	0.0517122
TRINITY_DN10281_c0_g1	14.134	46.2976	3.27562	0.00167938	0.0273806
TRINITY_DN10282_c0_g1	3.14357	14.474	4.60432	0.0189304	0.171687
TRINITY_DN10283_c0_g1	75.1431	157.858	2.10076	0.00658368	0.079216
TRINITY_DN10291_c0_g4	0	22.8284	Inf	4.68326e-08	2.95674e-06
TRINITY_DN10291_c0_g2	6.54973	42.0408	6.41871	0.000405773	0.00864812
TRINITY_DN10308_c0_g2	0	28.7778	Inf	0.0156236	0.149815
TRINITY_DN10312_c0_g1	9.07993	28.6367	3.15385	0.0101674	0.109112
TRINITY_DN10326_c0_g4	5.70519	42.258	7.40693	6.38403e-06	0.000240562
TRINITY_DN10326_c1_g1	8.4496	29.6894	3.51371	0.0287035	0.230461
TRINITY_DN10328_c0_g1	2.67435	15.7912	5.90467	0.00505139	0.064635
TRINITY_DN10345_c0_g1	27.7764	69.6539	2.50766	0.0195765	0.175922
TRINITY_DN10351_c1_g1	2.6337	13.7972	5.23873	0.0341159	0.259204
TRINITY_DN10363_c0_g2	27.9612	56.1804	2.00923	0.026345	0.216677
TRINITY_DN10371_c0_g1	0	4.35778	Inf	0.0353244	0.265487
TRINITY_DN10375_c0_g1	15.3696	44.2501	2.87907	0.00507179	0.0648311
TRINITY_DN10379_c0_g1	0	61.8967	Inf	0.000361124	0.00785202
TRINITY_DN10383_c0_g1	167.929	376.667	2.24302	4.14212e-07	2.11648e-05
TRINITY_DN10386_c0_g1	546.993	1366.72	2.49861	1.13627e-15	2.22167e-13
TRINITY_DN10400_c0_g1	451.056	2240.07	4.96629	2.07238e-47	3.97095e-44
TRINITY_DN10419_c1_g2	1.79371	10.4598	5.83136	0.0277335	0.224753
TRINITY_DN10423_c0_g1	1449.23	3045.46	2.10143	8.48434e-06	0.000310843
TRINITY_DN10444_c0_g1	249.41	726.458	2.91271	4.33452e-15	7.85389e-13
TRINITY_DN10447_c0_g1	54.464	121.097	2.22344	0.000743482	0.0142853
TRINITY_DN10457_c0_g2	37.7672	148.444	3.93049	0.00155788	0.0257836
TRINITY_DN10457_c0_g1	77.3201	512.753	6.63156	0.000225243	0.00526425
TRINITY_DN10464_c0_g1	18.3984	53.0922	2.8857	0.00247333	0.0372506
TRINITY_DN10487_c0_g1	65.4488	165.057	2.52192	1.63635e-05	0.000552991
TRINITY_DN10493_c0_g1	5.68739	31.6152	5.55882	0.000307497	0.00683331
TRINITY_DN10498_c1_g1	406.206	1188.44	2.92571	0.00031096	0.00689515
TRINITY_DN10505_c1_g1	0	37.3213	Inf	1.10523e-11	1.31334e-09
TRINITY_DN10560_c0_g1	2.38892	41.5323	17.3853	2.75386e-06	0.000115718
TRINITY_DN10573_c0_g1	408.962	888.47	2.1725	2.37836e-10	2.36127e-08
TRINITY_DN10577_c0_g1	26.554	75.2536	2.83398	0.000554605	0.0112276
TRINITY_DN10594_c0_g1	18.2558	53.4475	2.9277	0.00229935	0.0351975
TRINITY_DN10595_c2_g1	7.14494	26.2127	3.6687	0.00738701	0.0859799
TRINITY_DN10608_c0_g1	0	66.7837	Inf	0.000311927	0.00690973
TRINITY_DN10615_c0_g1	2.6972	70.8028	26.2505	1.16547e-13	1.7759e-11
TRINITY_DN10629_c0_g3	2.85562	22.8448	7.99992	0.000372189	0.0080606
TRINITY_DN10632_c0_g1	0.575897	14.0817	24.4518	0.000270201	0.00610901
TRINITY_DN10635_c0_g1	8.55326	30.5821	3.57549	0.0207151	0.183274
TRINITY_DN10644_c0_g1	0	7.71103	Inf	0.0017599	0.0283675
TRINITY_DN10664_c1_g1	0.287948	7.06699	24.5426	0.0109292	0.115096
TRINITY_DN10691_c0_g1	3.54173	20.1618	5.69264	0.00392484	0.0533367
TRINITY_DN10707_c0_g1	17.9109	40.0476	2.23594	0.0302406	0.239268
TRINITY_DN10709_c4_g1	7.23633	25.3194	3.49893	0.0324225	0.249801
TRINITY_DN10713_c0_g1	9.66086	57.9186	5.99518	2.39548e-06	0.000102825
TRINITY_DN10715_c0_g3	1.77086	12.3838	6.9931	0.0136124	0.135637
TRINITY_DN10715_c0_g2	1.96893	24.8644	12.6284	2.51804e-05	0.000805488
TRINITY_DN10720_c1_g1	1503.28	7228.93	4.80877	2.67831e-10	2.63516e-08
TRINITY_DN10722_c0_g1	548.5	1367.25	2.49272	1.22479e-07	7.06881e-06
TRINITY_DN10757_c1_g1	8.46943	22.8333	2.69596	0.0412639	0.29464
TRINITY_DN10769_c0_g1	64.372	261.571	4.06342	0.000238901	0.00551856
TRINITY_DN10782_c0_g1	29.1577	69.8212	2.39461	0.00520953	0.0661505
TRINITY_DN10794_c0_g1	46.8507	127.978	2.73162	2.92705e-05	0.000913453
TRINITY_DN10795_c1_g1	0.993369	7.4161	7.46561	0.0351931	0.264968
TRINITY_DN10799_c0_g1	1.15179	49.9915	43.4032	2.1396e-11	2.43308e-09
TRINITY_DN10800_c0_g1	0.287948	5.36002	18.6145	0.0384638	0.281062
TRINITY_DN10817_c0_g1	4.26646	21.1949	4.9678	0.00360977	0.0498955
TRINITY_DN10819_c0_g1	0	11.7204	Inf	7.63388e-05	0.00211379
TRINITY_DN10822_c0_g1	45.2933	267.871	5.91413	4.02223e-09	3.20461e-07
TRINITY_DN10825_c0_g1	306.555	655.525	2.13836	1.74988e-08	1.19536e-06
TRINITY_DN10841_c0_g1	253.315	1277.87	5.0446	1.1557e-06	5.34573e-05
TRINITY_DN10846_c0_g2	1.94608	12.0681	6.20124	0.0491235	0.331083
TRINITY_DN10848_c0_g1	0	40.6163	Inf	0.0019478	0.0308193
TRINITY_DN10876_c1_g1	0	26.2236	Inf	6.17941e-09	4.6479e-07
TRINITY_DN10881_c0_g2	4.80171	26.248	5.46639	0.00109749	0.0194446
TRINITY_DN10885_c0_g1	58.0662	276.017	4.75349	5.38026e-16	1.10555e-13
TRINITY_DN10889_c0_g1	6.79349	23.1653	3.40993	0.014992	0.145488
TRINITY_DN10894_c0_g1	467.254	1195.18	2.55788	2.4974e-05	0.000800131
TRINITY_DN10901_c1_g1	34.484	81.3415	2.35882	0.00254588	0.0380963
TRINITY_DN10917_c0_g1	0	4.38402	Inf	0.0310223	0.242982
TRINITY_DN10946_c0_g2	339.6	754.155	2.22072	8.96676e-10	8.04751e-08
TRINITY_DN10976_c0_g1	0	8.41097	Inf	0.00100305	0.0181089
TRINITY_DN10977_c0_g1	15.0217	45.0341	2.99794	0.00438345	0.0578858
TRINITY_DN10978_c0_g1	57.8644	148.518	2.56666	3.11263e-05	0.000966139
TRINITY_DN10986_c0_g1	3.18423	23.4444	7.36266	0.000452312	0.00946422
TRINITY_DN10992_c0_g1	28.8838	171.872	5.95045	1.95713e-13	2.88469e-11
TRINITY_DN11018_c2_g2	21.0351	69.3416	3.29646	0.000237444	0.0054965
TRINITY_DN11028_c0_g1	59.9219	131.352	2.19206	0.000809405	0.0152612
TRINITY_DN11034_c0_g2	0	9.39913	Inf	0.000451429	0.00945607
TRINITY_DN11037_c0_g1	58.7948	295.646	5.02844	7.04201e-17	1.59214e-14
TRINITY_DN11042_c0_g1	16.5563	69.0362	4.16977	0.00788798	0.0902215
TRINITY_DN11051_c0_g1	1.63781	10.7803	6.58213	0.0148852	0.144708
TRINITY_DN11051_c0_g3	0	28.6134	Inf	2.25568e-07	1.22441e-05
TRINITY_DN11059_c0_g1	14.5966	34.9715	2.39586	0.0355514	0.266618
TRINITY_DN11085_c0_g1	3.33408	48.9381	14.6782	9.61906e-09	6.98156e-07
TRINITY_DN11092_c0_g2	1.63781	8.73328	5.33229	0.0423288	0.298902
TRINITY_DN11119_c0_g1	17.5961	53.4901	3.03989	0.00173163	0.0280238
TRINITY_DN11136_c0_g1	17.1156	63.8061	3.72796	8.27888e-05	0.00227436
TRINITY_DN11137_c0_g1	60.3548	155.197	2.57142	3.3928e-05	0.00104183
TRINITY_DN11143_c0_g1	14.7297	62.5961	4.24965	5.76428e-05	0.00165531
TRINITY_DN11156_c0_g1	26.0217	67.4257	2.59114	0.00295805	0.0428663
TRINITY_DN11163_c0_g1	79.5379	285.397	3.58819	2.37165e-12	3.08093e-10
TRINITY_DN11167_c0_g2	0.707941	12.14	17.1484	0.000906143	0.016715
TRINITY_DN11168_c0_g1	3.18423	16.8828	5.30202	0.00737998	0.0859241
TRINITY_DN11175_c0_g1	1.72769	29.9374	17.328	2.41018e-06	0.000103142
TRINITY_DN11182_c0_g1	55.9057	194.829	3.48496	4.5196e-09	3.53474e-07
TRINITY_DN11182_c1_g1	4.33854	31.5909	7.28145	0.000104102	0.00275229
TRINITY_DN11189_c1_g1	5.55282	22.4531	4.04355	0.00727284	0.0849865
TRINITY_DN11200_c0_g1	2.76423	26.8969	9.73033	0.00657938	0.0791892
TRINITY_DN11205_c0_g1	119.482	295.239	2.47099	1.51529e-07	8.51464e-06
TRINITY_DN11216_c1_g1	6.01952	19.1821	3.18665	0.0342263	0.259704
TRINITY_DN11219_c0_g2	0	30.8333	Inf	0.00665193	0.0797742
TRINITY_DN11223_c0_g1	24.0153	87.7282	3.65302	1.33862e-05	0.000464245
TRINITY_DN11227_c0_g1	3.11971	15.4694	4.95861	0.00858672	0.0961755
TRINITY_DN11228_c0_g1	4.20548	44.2496	10.5219	0.000206466	0.00488865
TRINITY_DN11243_c0_g3	0	11.0562	Inf	0.00115737	0.020299
TRINITY_DN11243_c0_g2	5.97534	17.5019	2.92902	0.0465938	0.319869
TRINITY_DN11243_c0_g1	0	13.4614	Inf	2.20822e-05	0.000721743
TRINITY_DN11246_c0_g1	33.2207	116.673	3.51207	1.26214e-05	0.000440514
TRINITY_DN11256_c1_g1	1301.68	3423.19	2.62982	2.28044e-14	3.7427e-12
TRINITY_DN11258_c0_g1	3.60422	29.6218	8.21865	5.84722e-05	0.00167725
TRINITY_DN11263_c0_g1	0.685093	18.063	26.3657	0.000337458	0.00740042
TRINITY_DN11284_c0_g1	1.98674	10.762	5.41691	0.0231069	0.197946
TRINITY_DN11291_c0_g1	203.636	784.92	3.85452	8.35544e-23	3.30105e-20
TRINITY_DN11301_c1_g1	31.9392	66.0519	2.06805	0.0160114	0.152333
TRINITY_DN11323_c0_g1	0	16.0862	Inf	0.0149362	0.145075
TRINITY_DN11351_c1_g1	77.6107	724.291	9.33235	0.000208935	0.00493037
TRINITY_DN11362_c0_g1	0.575897	8.76803	15.225	0.0423679	0.298976
TRINITY_DN11363_c0_g1	4.33501	28.102	6.48256	0.0025495	0.0381355
TRINITY_DN11385_c1_g2	1.65561	13.0381	7.87509	0.00788432	0.0901931
TRINITY_DN11404_c0_g1	1.72769	16.1209	9.33087	0.012295	0.126095
TRINITY_DN11406_c0_g1	12.0086	43.6208	3.63245	0.00141678	0.0238631
TRINITY_DN11412_c0_g2	0	11.1391	Inf	0.00797543	0.0909503
TRINITY_DN11419_c0_g2	2.0578	10.0796	4.89826	0.0318436	0.246854
TRINITY_DN11423_c0_g1	9.08749	37.0081	4.07243	0.000895364	0.0165402
TRINITY_DN11428_c0_g1	0.575897	7.39906	12.8479	0.0196399	0.176223
TRINITY_DN11454_c0_g1	103.707	249.496	2.40578	8.98203e-07	4.26271e-05
TRINITY_DN11456_c1_g1	0.950194	8.43108	8.873	0.0193209	0.174308
TRINITY_DN11467_c0_g1	0	23.5399	Inf	3.08246e-08	2.00556e-06
TRINITY_DN11489_c1_g1	1.32449	10.7218	8.095	0.0200731	0.179125
TRINITY_DN11496_c0_g2	58.3098	140.762	2.41404	0.000114765	0.00299597
TRINITY_DN11497_c0_g1	1.26099	52.2408	41.4284	0.000708381	0.0136933
TRINITY_DN11498_c0_g2	0	18.1332	Inf	0.00540823	0.0679471
TRINITY_DN11499_c0_g2	0	8.70101	Inf	0.000776929	0.0147724
TRINITY_DN11503_c0_g1	13.7632	35.7013	2.59397	0.021299	0.186802
TRINITY_DN11509_c0_g1	242.495	500.926	2.06572	3.83556e-07	1.97964e-05
TRINITY_DN11545_c1_g1	0	10.7583	Inf	0.000159826	0.00394775
TRINITY_DN11551_c0_g1	5.31158	28.6117	5.38667	0.000918224	0.0168973
TRINITY_DN11565_c0_g1	13.6439	40.3399	2.95662	0.00733482	0.0854632
TRINITY_DN11574_c0_g2	3.69057	13.1556	3.56465	0.0424025	0.298976
TRINITY_DN11577_c1_g1	9.48564	62.107	6.54747	0.00188179	0.0299723
TRINITY_DN11584_c0_g1	0	9.03308	Inf	0.00298292	0.0431451
TRINITY_DN11592_c0_g1	2.38994	30.0899	12.5902	0.00145184	0.024312
TRINITY_DN11596_c0_g1	1.76985	32.3608	18.2845	3.68317e-06	0.000148577
TRINITY_DN11602_c0_g1	80.18	195.393	2.43693	8.36741e-06	0.000307146
TRINITY_DN11628_c0_g1	0	4.70383	Inf	0.023386	0.19918
TRINITY_DN11630_c0_g4	7.01037	33.2711	4.74599	0.000817051	0.0153714
TRINITY_DN11634_c0_g1	77.0079	181.874	2.36176	0.000435931	0.00917407
TRINITY_DN11657_c0_g1	9.82282	28.5077	2.90219	0.0208784	0.184294
TRINITY_DN11670_c0_g1	10.4658	39.5042	3.77462	0.00439428	0.0579989
TRINITY_DN11673_c0_g1	10.6645	34.6047	3.24485	0.0113628	0.118845
TRINITY_DN11674_c0_g1	10.9244	43.7412	4.004	0.000502495	0.0103528
TRINITY_DN11676_c0_g1	12.1188	29.874	2.46509	0.0462555	0.318302
TRINITY_DN11698_c0_g2	0	9.77688	Inf	0.000342493	0.00749369
TRINITY_DN11698_c1_g1	12.0721	75.8003	6.27894	1.3067e-07	7.47404e-06
TRINITY_DN11703_c1_g1	0	26.4984	Inf	5.14229e-09	3.94526e-07
TRINITY_DN11705_c0_g1	53.9148	209.376	3.88345	1.38783e-10	1.41827e-08
TRINITY_DN11716_c0_g1	17.7422	75.5053	4.25568	5.68183e-06	0.000217091
TRINITY_DN11720_c0_g1	3.05369	20.1995	6.61478	0.00114928	0.0201848
TRINITY_DN11727_c0_g1	14.8226	37.5985	2.53656	0.0199977	0.178619
TRINITY_DN11736_c0_g1	13.3372	41.2923	3.09603	0.00420619	0.0560104
TRINITY_DN11754_c0_g2	0	19.1482	Inf	0.00426648	0.0566438
TRINITY_DN11779_c0_g1	0.863845	30.1969	34.9564	1.12338e-07	6.5278e-06
TRINITY_DN11790_c0_g1	3.40615	28.2858	8.30432	0.00010336	0.00273456
TRINITY_DN11797_c0_g2	0	13.4591	Inf	0.00476401	0.0616786
TRINITY_DN11840_c0_g2	0	70.6272	Inf	7.11377e-18	1.79945e-15
TRINITY_DN11845_c0_g1	65.8488	190.961	2.89999	3.8573e-07	1.98743e-05
TRINITY_DN11846_c0_g1	3483.3	13108.1	3.76312	3.17245e-05	0.000981246
TRINITY_DN11849_c0_g1	8.20937	29.1614	3.5522	0.00572664	0.0709535
TRINITY_DN11853_c0_g1	3.87184	13.4231	3.46686	0.0489915	0.330454
TRINITY_DN11880_c0_g2	1.59211	9.73609	6.1152	0.0253697	0.210645
TRINITY_DN11883_c0_g1	6.2821	19.8346	3.15732	0.0340963	0.25918
TRINITY_DN11925_c0_g1	10.1321	53.5216	5.28237	0.00716777	0.084221
TRINITY_DN11964_c0_g1	2.76574	19.5476	7.06777	0.000957082	0.0174576
TRINITY_DN11991_c0_g1	127.991	931.176	7.27534	7.51465e-09	5.58643e-07
TRINITY_DN12000_c1_g1	4.55945	20.1404	4.41729	0.00720029	0.0844349
TRINITY_DN12000_c3_g1	1.65561	12.7261	7.68666	0.00525943	0.0666296
TRINITY_DN12009_c1_g1	0.995889	9.35902	9.39765	0.0345437	0.261414
TRINITY_DN12010_c0_g2	0.331123	36.9317	111.535	0.0049428	0.0634894
TRINITY_DN12011_c0_g1	0	15.1168	Inf	6.82829e-06	0.000254881
TRINITY_DN12043_c0_g1	7.71579	25.9129	3.35842	0.0124547	0.12733
TRINITY_DN12051_c0_g1	4.77281	15.0547	3.15426	0.0428807	0.301155
TRINITY_DN12067_c0_g1	0	12.4234	Inf	4.6148e-05	0.00136564
TRINITY_DN12078_c1_g1	9.02349	45.7225	5.06705	0.000112138	0.00293839
TRINITY_DN12120_c1_g1	0	26.4919	Inf	0.00597394	0.0732948
TRINITY_DN12122_c4_g1	0.287948	13.4688	46.775	0.000124089	0.00320079
TRINITY_DN12122_c1_g2	1.41588	9.4089	6.64526	0.0184189	0.168121
TRINITY_DN12122_c1_g1	4.55693	16.1829	3.55127	0.0302987	0.239604
TRINITY_DN12128_c1_g2	0	6.68447	Inf	0.00412377	0.0551406
TRINITY_DN12145_c0_g1	16.8856	181.643	10.7573	3.06049e-20	9.45852e-18
TRINITY_DN12172_c0_g1	4.81951	16.8348	3.49304	0.0306665	0.241491
TRINITY_DN12183_c0_g1	83.2312	437.279	5.25379	5.44006e-11	5.88087e-09
TRINITY_DN12199_c0_g2	0	23.1143	Inf	0.0118109	0.122479
TRINITY_DN12200_c0_g1	1746.97	3494.12	2.0001	3.97879e-13	5.68945e-11
TRINITY_DN12203_c1_g1	5.70621	25.568	4.48074	0.00345268	0.0481672
TRINITY_DN12223_c1_g2	2.72005	17.5073	6.43641	0.00236856	0.0360697
TRINITY_DN12223_c1_g1	37.2449	88.0735	2.36471	0.00166533	0.0271863
TRINITY_DN12228_c0_g2	0	9.79937	Inf	0.000457168	0.00954758
TRINITY_DN12230_c0_g1	5.99163	26.9321	4.49496	0.00289523	0.0421792
TRINITY_DN12250_c1_g1	1352.38	2820.28	2.08542	1.78769e-13	2.66053e-11
TRINITY_DN12279_c1_g1	0.863845	12.0481	13.9471	0.00221946	0.0342757
TRINITY_DN12297_c1_g1	0	7.42156	Inf	0.00228825	0.0350696
TRINITY_DN12304_c1_g1	0.331123	8.44085	25.4916	0.00402192	0.0542876
TRINITY_DN12322_c0_g4	0	8.70953	Inf	0.000774635	0.0147352
TRINITY_DN12322_c0_g1	13.3189	57.0275	4.28171	0.000109853	0.00288246
TRINITY_DN12327_c0_g1	0	4.34869	Inf	0.0314258	0.24468
TRINITY_DN12345_c0_g1	75.2691	153.969	2.04558	0.0007813	0.0148224
TRINITY_DN12349_c0_g1	0	6.70094	Inf	0.00409826	0.0549433
TRINITY_DN12373_c0_g1	9.6187	28.6538	2.97896	0.0175891	0.162835
TRINITY_DN12392_c0_g1	8.80156	30.7806	3.49718	0.0316231	0.245642
TRINITY_DN12404_c0_g1	108.219	660.252	6.10106	1.87358e-32	1.61349e-29
TRINITY_DN12407_c1_g2	4.79667	20.4634	4.26617	0.00855336	0.0959281
TRINITY_DN12411_c0_g2	0	23.9159	Inf	0.00162834	0.0266955
TRINITY_DN12417_c0_g1	17.436	39.6315	2.27297	0.0327177	0.251242
TRINITY_DN12427_c0_g1	4.15727	42.5736	10.2408	8.70805e-07	4.15326e-05
TRINITY_DN12437_c0_g1	76.6613	201.404	2.62719	0.00462531	0.0602888
TRINITY_DN12441_c0_g2	0	5.38922	Inf	0.0128627	0.130078
TRINITY_DN12443_c0_g2	0	63.4576	Inf	0.000854883	0.0159151
TRINITY_DN12446_c0_g2	9.02601	27.2659	3.02082	0.021451	0.187706
TRINITY_DN12448_c0_g1	64.1201	192.433	3.00114	1.37611e-07	7.84759e-06
TRINITY_DN12450_c0_g1	116.426	253.853	2.18038	0.0121044	0.124746
TRINITY_DN12452_c0_g1	1.56927	9.36084	5.96511	0.0430607	0.30178
TRINITY_DN12456_c0_g1	1657.8	4131.15	2.49195	6.84608e-22	2.44055e-19
TRINITY_DN12473_c2_g1	0	4.68497	Inf	0.0235611	0.200093
TRINITY_DN12513_c0_g1	14.2823	34.2483	2.39795	0.0322311	0.248827
TRINITY_DN12529_c0_g2	0	10.3972	Inf	0.0184937	0.168663
TRINITY_DN12531_c0_g1	83.0696	166.249	2.00133	0.000810529	0.0152787
TRINITY_DN12539_c0_g1	8.89295	30.0007	3.37354	0.00864599	0.0966981
TRINITY_DN12548_c0_g2	0	21.127	Inf	0.00792879	0.0905801
TRINITY_DN12558_c0_g1	229.676	529.037	2.30341	5.97591e-09	4.517e-07
TRINITY_DN12567_c0_g1	3.35692	13.7424	4.09374	0.0245593	0.205991
TRINITY_DN12575_c0_g1	2.25688	15.4603	6.85032	0.00381486	0.0521474
TRINITY_DN12585_c0_g1	19.1205	53.7607	2.81168	0.0036825	0.0507271
TRINITY_DN12593_c0_g2	10.3891	27.1954	2.61767	0.0287467	0.230711
TRINITY_DN12596_c0_g1	88.1035	218.657	2.48182	2.59028e-06	0.000110106
TRINITY_DN12619_c0_g1	4.29537	29.9545	6.97367	0.000196611	0.00468135
TRINITY_DN12645_c0_g1	0	26.8907	Inf	4.16246e-09	3.29919e-07
TRINITY_DN12657_c0_g1	6.32881	26.9157	4.25288	0.00489431	0.0629825
TRINITY_DN12668_c0_g1	0.287948	8.0205	27.8539	0.00527688	0.0667623
TRINITY_DN12676_c0_g2	0	40.2496	Inf	0.00302939	0.0436447
TRINITY_DN12689_c1_g1	5.17348	42.2073	8.15839	5.6496e-06	0.000216291
TRINITY_DN12705_c0_g1	3.22992	24.1943	7.49068	0.00033729	0.00739886
TRINITY_DN12711_c0_g1	10.0493	49.1876	4.89463	0.00113698	0.0200211
TRINITY_DN12713_c0_g1	58.6639	132.064	2.2512	0.00046396	0.00965716
TRINITY_DN12717_c0_g2	7.41004	31.6103	4.26588	0.00178756	0.0287047
TRINITY_DN12717_c0_g1	0.863845	12.0962	14.0027	0.00219911	0.0340025
TRINITY_DN12730_c0_g1	3.51283	31.9655	9.09966	2.26292e-05	0.000736541
TRINITY_DN12736_c0_g1	64.4136	176.71	2.74336	1.68543e-05	0.000566329
TRINITY_DN12738_c0_g1	6.81231	26.5513	3.89755	0.00678862	0.0809449
TRINITY_DN12745_c1_g1	17.8637	43.3679	2.42771	0.0174023	0.16185
TRINITY_DN12748_c0_g1	0	7.37293	Inf	0.00806348	0.091736
TRINITY_DN12773_c0_g1	19.9991	91.7321	4.58681	3.33736e-07	1.74127e-05
TRINITY_DN12794_c0_g1	26.7254	255.032	9.54266	0.0179258	0.16481
TRINITY_DN12796_c1_g1	14.5032	34.2526	2.36172	0.0320444	0.24791
TRINITY_DN12798_c0_g1	0	6.39692	Inf	0.0144011	0.141418
TRINITY_DN12805_c0_g1	0	7.38384	Inf	0.00232026	0.0354539
TRINITY_DN12812_c0_g2	0.685093	6.70821	9.79167	0.0300654	0.238177
TRINITY_DN12828_c0_g1	123.611	570.898	4.61851	1.24612e-15	2.41794e-13
TRINITY_DN12870_c0_g2	0.929867	11.4778	12.3435	0.00319506	0.0453659
TRINITY_DN12896_c1_g1	0.353971	12.3972	35.0234	0.000501256	0.0103387
TRINITY_DN12897_c1_g1	0.863845	9.70258	11.2318	0.0089166	0.0989163
TRINITY_DN12903_c0_g1	2.59154	11.7587	4.53733	0.0429639	0.301416
TRINITY_DN12904_c0_g1	38.0802	96.5093	2.53437	0.00956804	0.104287
TRINITY_DN12927_c0_g2	0	10.0882	Inf	0.000266312	0.00603979
TRINITY_DN12939_c0_g1	1730.4	4409.42	2.54821	8.90028e-20	2.66469e-17
TRINITY_DN12946_c1_g3	0.331123	22.2222	67.1116	5.41331e-07	2.70648e-05
TRINITY_DN12965_c0_g1	0	5.35514	Inf	0.0130405	0.131305
TRINITY_DN12987_c0_g1	1.06191	14.0884	13.267	0.000656086	0.0128773
TRINITY_DN12998_c0_g1	10.7898	28.3321	2.62582	0.0478116	0.325417
TRINITY_DN13001_c0_g1	18.8011	50.0109	2.66	0.00620968	0.0755582
TRINITY_DN13005_c0_g1	27.6566	87.5361	3.16511	6.32723e-05	0.00179878
TRINITY_DN13015_c0_g1	3.27058	16.5295	5.05401	0.00819169	0.0928089
TRINITY_DN13027_c0_g1	327.289	721.176	2.20349	1.64131e-09	1.42629e-07
TRINITY_DN13034_c0_g3	1.76985	34.5957	19.5472	1.02726e-07	6.06117e-06
TRINITY_DN13043_c0_g2	0	26.5175	Inf	0.0037028	0.0509334
TRINITY_DN13047_c0_g1	2.83176	18.5077	6.53573	0.00149398	0.024909
TRINITY_DN13050_c0_g3	1.61496	10.0894	6.24747	0.0212106	0.186347
TRINITY_DN13067_c0_g1	6.6564	25.186	3.78373	0.00812855	0.0922708
TRINITY_DN13073_c0_g1	14.747	61.144	4.14621	4.21417e-05	0.00126161
TRINITY_DN13076_c0_g1	3.51787	16.4407	4.67347	0.0116331	0.121079
TRINITY_DN13100_c0_g3	0	14.128	Inf	1.37251e-05	0.000473248
TRINITY_DN13109_c1_g1	0.662246	7.39724	11.1699	0.0192617	0.17397
TRINITY_DN13152_c0_g1	2.89376	11.7788	4.07041	0.0418464	0.296761
TRINITY_DN13211_c1_g2	0.287948	5.39229	18.7266	0.0381025	0.279434
TRINITY_DN13212_c2_g1	4.42136	19.0768	4.3147	0.00880903	0.0981169
TRINITY_DN13223_c0_g2	0	4.36209	Inf	0.0312718	0.244002
TRINITY_DN13238_c0_g1	5.39894	45.328	8.39572	0.0344398	0.260808
TRINITY_DN13241_c1_g1	0	16.4972	Inf	2.70527e-06	0.00011424
TRINITY_DN13247_c0_g2	0	10.073	Inf	0.0129533	0.130718
TRINITY_DN13253_c0_g1	3.73728	21.8981	5.85936	0.002002	0.0315468
TRINITY_DN13258_c1_g1	0	7.0871	Inf	0.0030302	0.0436447
TRINITY_DN13261_c0_g1	0	6.05145	Inf	0.00719985	0.0844349
TRINITY_DN13264_c0_g1	0	4.7337	Inf	0.0407891	0.292723
TRINITY_DN13269_c0_g1	20.2079	164.27	8.12897	0.000428516	0.00905032
TRINITY_DN13309_c0_g1	49.8719	182.835	3.6661	3.84867e-09	3.09205e-07
TRINITY_DN13312_c0_g1	4.47058	16.7386	3.74415	0.0241997	0.20407
TRINITY_DN13322_c1_g1	21.6263	77.4622	3.58185	4.68221e-05	0.00138239
TRINITY_DN13327_c0_g1	443.547	936.304	2.11095	8.22817e-10	7.44566e-08
TRINITY_DN13352_c0_g1	28.0862	58.7162	2.09058	0.0220208	0.191315
TRINITY_DN13403_c0_g2	12.8958	41.6498	3.22971	0.00275517	0.0405317
TRINITY_DN13424_c1_g1	16.4076	62.8144	3.82836	7.37614e-05	0.00205281
TRINITY_DN13434_c0_g1	8.49077	62.7369	7.38883	0.000235231	0.00545515
TRINITY_DN13437_c0_g1	0	12.1145	Inf	5.85427e-05	0.00167864
TRINITY_DN13443_c0_g1	3.16743	18.5339	5.85139	0.00536208	0.0675615
TRINITY_DN13445_c0_g1	6.38525	76.799	12.0276	0.00013705	0.00347475
TRINITY_DN13457_c1_g1	0	11.3445	Inf	0.0304155	0.240162
TRINITY_DN13458_c1_g1	12.0548	29.5085	2.44786	0.033211	0.253987
TRINITY_DN13461_c0_g1	59.5987	179.082	3.00479	2.3281e-05	0.000753536
TRINITY_DN13464_c0_g2	0.575897	17.4794	30.3516	3.55646e-05	0.00108643
TRINITY_DN13478_c0_g1	1.43974	18.0929	12.5667	0.00034624	0.00756874
TRINITY_DN13483_c2_g1	0	5.0225	Inf	0.017521	0.162504
TRINITY_DN13492_c0_g1	0.995889	9.35778	9.3964	0.0106429	0.112784
TRINITY_DN13495_c0_g1	1.92576	12.7432	6.61724	0.00870138	0.0972183
TRINITY_DN13504_c0_g1	1.21782	10.7754	8.84812	0.00899835	0.099596
TRINITY_DN13516_c0_g1	34.8442	98.7455	2.83391	0.000129488	0.00331355
TRINITY_DN13519_c0_g1	3.23345	41.4146	12.8081	4.89129e-07	2.47128e-05
TRINITY_DN13563_c0_g1	34.7735	345.6	9.93861	3.06745e-11	3.41722e-09
TRINITY_DN13581_c1_g1	3.7398	14.7568	3.94587	0.0299949	0.237766
TRINITY_DN13605_c3_g1	0	5.04011	Inf	0.0173955	0.161825
TRINITY_DN13607_c0_g2	0.950194	7.06278	7.43299	0.0435612	0.30438
TRINITY_DN13615_c0_g2	3.03084	12.1297	4.00209	0.0359083	0.26843
TRINITY_DN13649_c0_g1	0	9.80244	Inf	0.000810736	0.0152788
TRINITY_DN13658_c0_g2	11.8374	39.0472	3.29862	0.00392729	0.0533606
TRINITY_DN13703_c0_g1	13.2543	50.9834	3.84654	0.00159988	0.0263308
TRINITY_DN13705_c0_g1	0	36.9296	Inf	1.34884e-11	1.57354e-09
TRINITY_DN13724_c0_g1	2.61085	70.0823	26.8427	5.45378e-13	7.66982e-11
TRINITY_DN13725_c1_g1	17.109	42.869	2.50563	0.0131277	0.131802
TRINITY_DN13758_c0_g1	9.2449	43.4103	4.6956	0.00101419	0.0182386
TRINITY_DN13760_c0_g1	14.0858	53.3837	3.78991	0.000278096	0.00627086
TRINITY_DN13770_c0_g1	0	18.8191	Inf	5.8103e-07	2.88613e-05
TRINITY_DN13774_c0_g1	6.23792	29.179	4.67768	0.00131251	0.0224447
TRINITY_DN13808_c0_g1	6.43195	19.4082	3.01747	0.0376165	0.277322
TRINITY_DN13815_c0_g1	36.6918	77.7992	2.12034	0.0366919	0.272848
TRINITY_DN13818_c0_g1	37.819	80.3661	2.12502	0.0114994	0.120045
TRINITY_DN13821_c0_g2	4.96936	15.7778	3.17501	0.0429503	0.301416
TRINITY_DN13824_c1_g2	7.6701	30.1435	3.93	0.00797224	0.090941
TRINITY_DN13830_c0_g1	43.3578	125.275	2.88932	0.00403428	0.054371
TRINITY_DN13849_c0_g1	5.74938	19.1231	3.32611	0.0278467	0.2254
TRINITY_DN13850_c0_g2	389.318	851.684	2.18763	4.19522e-10	3.98936e-08
TRINITY_DN13864_c0_g1	2283.01	4710.07	2.0631	3.42955e-15	6.34922e-13
TRINITY_DN13865_c0_g1	6.72848	24.5044	3.6419	0.012568	0.128095
TRINITY_DN13868_c0_g2	7.93923	42.736	5.3829	6.81152e-05	0.00191655
TRINITY_DN13868_c0_g1	947.123	4419.31	4.66604	7.55995e-27	4.29209e-24
TRINITY_DN13869_c0_g1	8.76242	32.5072	3.70985	0.00331436	0.046688
TRINITY_DN13872_c0_g2	3.71443	17.1345	4.61295	0.0123439	0.126484
TRINITY_DN13878_c0_g1	5.17954	17.1796	3.31682	0.0432174	0.302419
TRINITY_DN13881_c1_g1	6.10083	19.4825	3.19342	0.0307962	0.242204
TRINITY_DN13881_c1_g3	2.0578	21.1286	10.2676	0.000145331	0.0036533
TRINITY_DN13891_c0_g2	0	9.80914	Inf	0.00266352	0.0394179
TRINITY_DN13901_c0_g1	0	6.71252	Inf	0.0253506	0.210575
TRINITY_DN13919_c0_g3	0	7.45995	Inf	0.0325064	0.250146
TRINITY_DN13920_c0_g1	2.38892	17.1089	7.16177	0.00172551	0.0279425
TRINITY_DN13921_c0_g3	1.85721	15.4884	8.33959	0.00233481	0.0356122
TRINITY_DN13929_c0_g1	2.6972	12.1315	4.49782	0.0259405	0.214293
TRINITY_DN13930_c1_g1	10.1301	30.9305	3.05333	0.0111954	0.117383
TRINITY_DN13930_c0_g3	3.86932	13.7607	3.55635	0.0432649	0.302626
TRINITY_DN13932_c0_g1	11.9594	58.0127	4.8508	6.70359e-05	0.00189174
TRINITY_DN13959_c0_g1	4.03128	34.2394	8.49343	0.0145425	0.142315
TRINITY_DN13966_c0_g2	3.008	13.1313	4.36545	0.0235394	0.199984
TRINITY_DN14008_c0_g2	0	7.76397	Inf	0.00172626	0.0279488
TRINITY_DN14019_c0_g1	2.63118	10.7906	4.10106	0.0470617	0.322076
TRINITY_DN14025_c0_g1	2.34575	35.6435	15.1949	3.61485e-07	1.87329e-05
TRINITY_DN14028_c0_g1	167.761	479.542	2.85849	2.96914e-12	3.81828e-10
TRINITY_DN14036_c0_g1	1746.6	4816.09	2.75741	3.23811e-27	1.90912e-24
TRINITY_DN14063_c0_g1	521.832	1106.65	2.1207	1.8124e-10	1.82568e-08
TRINITY_DN14080_c0_g1	16.4004	61.4817	3.74879	0.0248046	0.207526
TRINITY_DN14086_c0_g1	14.3087	38.2633	2.67413	0.0152986	0.147566
TRINITY_DN14127_c0_g1	0	37.2984	Inf	0.00132988	0.0226506
TRINITY_DN14136_c0_g1	1.03906	14.8614	14.3027	0.00220661	0.0341048
TRINITY_DN14143_c0_g1	0	8.73146	Inf	0.000768777	0.0146541
TRINITY_DN14151_c0_g2	17.4326	120.344	6.9034	1.37013e-11	1.59353e-09
TRINITY_DN14185_c0_g1	83.6995	206.437	2.4664	0.002971	0.042997
TRINITY_DN14204_c0_g1	0	31.2718	Inf	0.000651265	0.0128089
TRINITY_DN14232_c0_g2	0	18.827	Inf	5.79849e-07	2.88214e-05
TRINITY_DN14238_c0_g1	6.6386	26.181	3.94375	0.00595164	0.0731031
TRINITY_DN14266_c0_g1	260.821	960.593	3.68296	6.74299e-24	2.98738e-21
TRINITY_DN14282_c0_g1	24.2625	57.5645	2.37257	0.00937003	0.102771
TRINITY_DN14301_c0_g1	16.8734	47.8254	2.83437	0.0381405	0.279525
TRINITY_DN14304_c0_g1	27.1618	190.014	6.99561	4.19317e-07	2.13829e-05
TRINITY_DN14308_c0_g1	13.4428	61.6183	4.58373	1.54851e-05	0.00052679
TRINITY_DN14309_c0_g1	0	11.7496	Inf	7.56606e-05	0.00209805
TRINITY_DN14314_c0_g1	3.31123	13.3909	4.04408	0.0282699	0.228032
TRINITY_DN14322_c0_g1	34.7573	74.7539	2.15074	0.00712418	0.0839147
TRINITY_DN14334_c0_g1	0.575897	7.03722	12.2196	0.0246995	0.206851
TRINITY_DN14344_c0_g1	29.2558	114.431	3.91141	4.2972e-07	2.18843e-05
TRINITY_DN14348_c0_g1	597.092	1818.77	3.04604	7.89145e-24	3.45623e-21
TRINITY_DN14363_c0_g1	2.21118	29.8114	13.4821	5.04184e-06	0.000195662
TRINITY_DN14364_c0_g3	1.76985	32.0689	18.1196	0.000375647	0.00811321
TRINITY_DN14367_c0_g1	0.90702	8.36473	9.22221	0.0197157	0.1768
TRINITY_DN14373_c0_g1	1.94356	13.7844	7.09233	0.00527013	0.066699
TRINITY_DN14375_c0_g2	1.70131	20.8148	12.2346	8.60411e-05	0.00234767
TRINITY_DN14377_c0_g1	0	33.4345	Inf	0.00168585	0.0274744
TRINITY_DN14380_c0_g1	4.90989	36.7717	7.48931	0.00110268	0.0195185
TRINITY_DN14385_c0_g1	7.85389	23.5387	2.99707	0.0294078	0.234422
TRINITY_DN14388_c0_g1	2.50165	27.0173	10.7998	0.00150092	0.0250028
TRINITY_DN14397_c1_g1	15.1273	40.4222	2.67213	0.0109166	0.114999
TRINITY_DN14402_c1_g1	7.53452	54.817	7.27545	8.42414e-07	4.03543e-05
TRINITY_DN14404_c0_g2	0.995889	19.1748	19.2539	3.86008e-05	0.0011657
TRINITY_DN14462_c0_g1	9.24945	32.6095	3.52556	0.00498978	0.0639641
TRINITY_DN14470_c3_g1	4.95156	15.4622	3.12269	0.0480933	0.326638
TRINITY_DN14478_c0_g1	6.4385	274.555	42.6427	4.70679e-06	0.000184151
TRINITY_DN14483_c0_g1	3.38331	17.4928	5.17033	0.00787076	0.0900649
TRINITY_DN14488_c0_g1	14.0055	35.2359	2.51587	0.0261441	0.215527
TRINITY_DN14503_c0_g1	25.587	74.029	2.89322	0.000575292	0.0115579
TRINITY_DN14517_c0_g1	2.43311	15.2087	6.25072	0.0213115	0.186869
TRINITY_DN14536_c1_g2	0.993369	7.1005	7.1479	0.0429295	0.30134
TRINITY_DN14537_c0_g1	49.8338	119.161	2.39117	0.000405325	0.00864392
TRINITY_DN14546_c1_g1	2.10199	11.3816	5.41468	0.0254734	0.211345
TRINITY_DN14573_c0_g1	0.353971	11.0301	31.161	0.000991815	0.0179505
TRINITY_DN14575_c0_g1	1.30416	10.74	8.23519	0.00892495	0.0989803
TRINITY_DN14578_c1_g1	89.8602	305.852	3.40365	1.2392e-11	1.45896e-09
TRINITY_DN14589_c1_g1	31.6548	250.857	7.92478	1.31472e-21	4.55958e-19
TRINITY_DN14596_c0_g1	5.33544	17.8655	3.34847	0.0431186	0.301976
TRINITY_DN14598_c0_g2	55.4538	110.968	2.00108	0.00367041	0.0505969
TRINITY_DN14600_c0_g1	126.376	269.581	2.13318	1.54266e-05	0.000525265
TRINITY_DN14622_c0_g2	1.74701	10.7145	6.13306	0.0147973	0.143967
TRINITY_DN14632_c0_g1	2.30359	18.1903	7.89653	0.00290646	0.0422865
TRINITY_DN14643_c1_g2	0	13.0388	Inf	0.00213749	0.0332602
TRINITY_DN14648_c0_g1	0.353971	11.7167	33.1009	0.000655513	0.0128693
TRINITY_DN14651_c0_g1	0.641919	7.05301	10.9874	0.0242399	0.204341
TRINITY_DN14674_c2_g1	6.0627	32.2422	5.31812	0.000478517	0.0099118
TRINITY_DN14683_c1_g1	0	4.36755	Inf	0.0312095	0.243788
TRINITY_DN14689_c1_g1	6.65942	48.9281	7.34721	0.000485747	0.0100459
TRINITY_DN14694_c0_g1	21.7466	44.955	2.06722	0.0458811	0.31655
TRINITY_DN14719_c0_g1	11.7172	35.6105	3.03918	0.00772654	0.0888657
TRINITY_DN14733_c0_g5	0.331123	7.3601	22.2277	0.00852061	0.0956167
TRINITY_DN14734_c0_g1	4.90586	16.5107	3.36549	0.0342043	0.259583
TRINITY_DN14762_c0_g2	12.8004	42.0629	3.28606	0.00304388	0.0437875
TRINITY_DN14787_c1_g2	2.38892	10.4531	4.37564	0.0390495	0.283688
TRINITY_DN14812_c0_g1	4.49444	23.5606	5.24216	0.00297033	0.0429955
TRINITY_DN14816_c0_g1	2.50165	13.4159	5.36279	0.0146681	0.143214
TRINITY_DN14818_c0_g1	3.78196	18.4736	4.88466	0.00511094	0.0652011
TRINITY_DN14834_c1_g1	6.25572	37.0665	5.92522	9.26546e-05	0.00249965
TRINITY_DN14836_c0_g1	21.2362	105.922	4.98779	4.8628e-08	3.0575e-06
TRINITY_DN14857_c0_g1	0.929867	7.40758	7.96628	0.0356572	0.267307
TRINITY_DN14903_c2_g1	2.23151	26.8049	12.012	1.99528e-05	0.000658951
TRINITY_DN14911_c0_g1	4.53762	19.1711	4.22493	0.0138767	0.137698
TRINITY_DN14915_c1_g2	1.85721	10.0724	5.42338	0.0326067	0.250742
TRINITY_DN14915_c1_g1	0.287948	14.4472	50.1729	6.43647e-05	0.00182442
TRINITY_DN14925_c0_g1	8.18904	25.5771	3.12334	0.0165143	0.155975
TRINITY_DN14936_c0_g1	0.707941	12.4921	17.6457	0.0069561	0.0824927
TRINITY_DN14943_c0_g1	0	11.4267	Inf	9.67014e-05	0.00258427
TRINITY_DN14976_c0_g1	1.43974	11.7831	8.18416	0.00907253	0.100254
TRINITY_DN14996_c0_g2	35.1011	83.2516	2.37177	0.00291435	0.0423853
TRINITY_DN15001_c0_g1	1.48292	30.9441	20.867	0.0174261	0.161957
TRINITY_DN15056_c0_g1	22.4505	90.7972	4.04432	4.02689e-06	0.000160333
TRINITY_DN15064_c0_g1	336.742	2459.28	7.30315	6.11381e-69	2.75643e-65
TRINITY_DN15071_c0_g1	20.9859	59.37	2.82904	0.00178561	0.0286853
TRINITY_DN15076_c0_g2	0.641919	7.02688	10.9467	0.0243852	0.205182
TRINITY_DN15076_c1_g1	0.707941	9.81096	13.8584	0.0155029	0.148918
TRINITY_DN15099_c1_g1	9.86095	38.9986	3.95485	0.00126274	0.0217684
TRINITY_DN15101_c0_g1	0	9.72336	Inf	0.0224893	0.194416
TRINITY_DN15102_c1_g1	0.353971	5.38616	15.2164	0.0374469	0.276638
TRINITY_DN15111_c0_g2	0	7.74454	Inf	0.0106871	0.113152
TRINITY_DN15113_c0_g1	12.7876	50.9966	3.98796	0.000294146	0.00658051
TRINITY_DN15147_c0_g2	3.34164	27.9885	8.37567	7.01955e-05	0.00197002
TRINITY_DN15154_c0_g1	47.1697	132.665	2.81251	1.99142e-05	0.000658244
TRINITY_DN15173_c0_g1	0.90702	11.0301	12.1608	0.00477958	0.0618385
TRINITY_DN15174_c1_g1	0	14.1383	Inf	1.36845e-05	0.000472242
TRINITY_DN15186_c0_g2	0	7.11084	Inf	0.0205024	0.182023
TRINITY_DN15200_c0_g1	0	8.37574	Inf	0.0349771	0.263756
TRINITY_DN15203_c0_g1	3.69309	13.7509	3.72341	0.032865	0.252085
TRINITY_DN15204_c0_g1	10.0387	31.2522	3.11317	0.0102939	0.110131
TRINITY_DN15213_c0_g1	7.92142	24.1474	3.04837	0.0200848	0.179187
TRINITY_DN15217_c0_g2	0	19.8987	Inf	0.00256175	0.0382665
TRINITY_DN15225_c0_g1	3.65345	71.9295	19.6881	8.70758e-12	1.04607e-09
TRINITY_DN15260_c0_g1	1.76985	10.3715	5.86009	0.0175805	0.16283
TRINITY_DN15273_c0_g1	19.566	80.3062	4.10437	0.00480043	0.0619837
TRINITY_DN15275_c0_g1	842.207	1735.65	2.06084	1.8779e-11	2.14504e-09
TRINITY_DN15281_c0_g1	0	9.08478	Inf	0.000584372	0.0116974
TRINITY_DN15295_c0_g1	29.3278	74.0814	2.52597	0.00249798	0.0375408
TRINITY_DN15301_c0_g1	0.353971	8.04856	22.7379	0.00517831	0.0658414
TRINITY_DN15301_c0_g3	0	10.1119	Inf	0.000264297	0.00600564
TRINITY_DN15308_c0_g1	0.575897	19.5001	33.8605	1.10214e-05	0.000391625
TRINITY_DN15311_c0_g1	1.52609	19.0556	12.4865	0.029776	0.236569
TRINITY_DN15315_c0_g1	15.943	49.6272	3.11279	0.0019589	0.0309375
TRINITY_DN15318_c0_g1	1.63781	15.4561	9.43709	0.00130805	0.0223985
TRINITY_DN15355_c0_g1	2.72358	18.0948	6.64375	0.0371104	0.27516
TRINITY_DN15363_c0_g1	0	9.75802	Inf	0.000344602	0.00753554
TRINITY_DN15369_c0_g1	0.662246	7.70672	11.6372	0.015507	0.148939
TRINITY_DN15370_c0_g1	0.707941	6.40113	9.0419	0.037139	0.275238
TRINITY_DN15403_c0_g2	8.73907	286.38	32.77	1.15145e-42	1.69717e-39
TRINITY_DN15406_c0_g3	0.863845	12.4167	14.3737	0.00181045	0.0290055
TRINITY_DN15406_c0_g2	0	12.8535	Inf	0.0132239	0.132645
TRINITY_DN15422_c0_g1	0	5.03159	Inf	0.0174561	0.162153
TRINITY_DN15428_c0_g3	0	8.40245	Inf	0.00100606	0.0181378
TRINITY_DN15444_c0_g2	7.86918	53.3364	6.77789	0.0436435	0.304754
TRINITY_DN15447_c0_g1	0	61.1519	Inf	3.20861e-17	7.42972e-15
TRINITY_DN15454_c0_g2	276.681	612.69	2.21443	6.15177e-09	4.64077e-07
TRINITY_DN15465_c0_g1	542.117	1123.02	2.07155	4.0491e-09	3.21933e-07
TRINITY_DN15484_c0_g2	0.575897	10.7846	18.7266	0.00843962	0.094986
TRINITY_DN15512_c1_g1	0	4.70871	Inf	0.0233408	0.198972
TRINITY_DN15539_c0_g1	132.572	438.528	3.30786	4.67489e-14	7.46473e-12
TRINITY_DN15585_c0_g1	32.8207	68.8828	2.09876	0.0199308	0.178208
TRINITY_DN15636_c1_g1	0.331123	5.74436	17.3481	0.0291312	0.233064
TRINITY_DN15652_c0_g1	6.39634	28.5941	4.47038	0.00217065	0.0336372
TRINITY_DN15665_c0_g1	34.9035	385.755	11.0521	7.11014e-10	6.51083e-08
TRINITY_DN15665_c2_g1	1.92324	10.0651	5.23342	0.0323879	0.249584
TRINITY_DN15677_c0_g1	2196.98	6520.27	2.96783	1.35273e-32	1.19172e-29
TRINITY_DN15679_c0_g1	2.52198	22.1954	8.80077	0.000299478	0.00668224
TRINITY_DN15680_c0_g1	6.52334	21.5727	3.307	0.0201748	0.179802
TRINITY_DN15730_c0_g1	6.90622	21.5618	3.12208	0.0303135	0.239697
TRINITY_DN15732_c0_g3	10.3952	33.7285	3.24463	0.00655089	0.0789527
TRINITY_DN15749_c0_g3	0.707941	7.72682	10.9145	0.015277	0.147413
TRINITY_DN15753_c0_g1	0	4.06535	Inf	0.0410673	0.294059
TRINITY_DN15766_c1_g1	0	5.37218	Inf	0.0129511	0.130713
TRINITY_DN15778_c0_g1	0	4.34198	Inf	0.0315031	0.245033
TRINITY_DN15784_c0_g2	0.353971	5.6963	16.0926	0.029343	0.233996
TRINITY_DN15813_c4_g1	0	5.05658	Inf	0.0172793	0.161157
TRINITY_DN15840_c0_g1	0.641919	46.2932	72.117	5.52758e-07	2.76001e-05
TRINITY_DN15860_c0_g1	8.3399	36.5964	4.38811	0.000803641	0.0151675
TRINITY_DN15864_c0_g1	0	7.04086	Inf	0.00308277	0.0441807
TRINITY_DN15865_c0_g1	0.641919	8.69976	13.5527	0.00805152	0.0916335
TRINITY_DN15865_c0_g2	4.13694	19.5025	4.71424	0.00685174	0.0815707
TRINITY_DN15886_c0_g1	8.68782	22.8278	2.62757	0.0409641	0.293566
TRINITY_DN15895_c0_g1	2.50165	12.0877	4.83187	0.026532	0.217743
TRINITY_DN15911_c0_g1	2.23151	10.709	4.799	0.0342617	0.259896
TRINITY_DN15961_c0_g1	0	9.12136	Inf	0.00402328	0.0542895
TRINITY_DN16006_c0_g1	10.413	222.885	21.4045	3.87377e-12	4.90753e-10
TRINITY_DN16029_c0_g1	3.0715	13.4858	4.39064	0.0202746	0.180502
TRINITY_DN16045_c0_g1	6.96619	25.1533	3.61077	0.00800511	0.0912209
TRINITY_DN16062_c0_g2	7.78686	32.6296	4.19034	0.00166695	0.0272069
TRINITY_DN16065_c1_g1	5.02363	17.7876	3.54078	0.027798	0.225053
TRINITY_DN16069_c0_g2	13.1722	31.9545	2.42591	0.0374452	0.276638
TRINITY_DN16077_c1_g1	1.34986	14.1651	10.4938	0.00137717	0.023301
TRINITY_DN16084_c0_g1	0	5.0292	Inf	0.0174731	0.162255
TRINITY_DN16089_c0_g1	1.43974	18.5662	12.8955	0.000623744	0.0123596
TRINITY_DN16091_c2_g1	0	6.03316	Inf	0.00725095	0.0848343
TRINITY_DN16094_c0_g1	2.47881	15.8277	6.38523	0.00513752	0.0654421
TRINITY_DN16117_c0_g3	0	18.4573	Inf	0.00688081	0.0818785
TRINITY_DN16121_c0_g1	16.7509	53.4748	3.19236	0.00129967	0.0222949
TRINITY_DN16147_c0_g1	3.20959	29.5682	9.21244	3.57073e-05	0.00108948
TRINITY_DN16163_c0_g1	0	5.08214	Inf	0.0292682	0.233697
TRINITY_DN16171_c0_g1	0	11.7703	Inf	0.00655778	0.0789788
TRINITY_DN16176_c0_g1	0	11.0953	Inf	0.000124114	0.00320079
TRINITY_DN16178_c0_g1	0	7.04507	Inf	0.0119958	0.123994
TRINITY_DN16182_c0_g1	26.8222	56.1311	2.09271	0.0293572	0.234066
TRINITY_DN16225_c1_g2	12.5217	44.1385	3.52496	0.013035	0.131301
TRINITY_DN16229_c0_g1	14.8999	57.8034	3.87946	0.000195223	0.00465842
TRINITY_DN16230_c0_g4	0.685093	13.0709	19.0791	0.000492617	0.0101688
TRINITY_DN16239_c0_g1	21.0864	66.9363	3.17438	0.000641018	0.0126528
TRINITY_DN16267_c1_g1	25.0975	91.4498	3.64378	9.11256e-06	0.000331609
TRINITY_DN16272_c0_g1	48.5896	132.565	2.72827	2.68658e-05	0.000851585
TRINITY_DN16274_c0_g1	83.5741	521.681	6.24214	2.61731e-21	8.76e-19
TRINITY_DN16311_c0_g1	818.592	2083.24	2.54491	7.26455e-19	1.98146e-16
TRINITY_DN16334_c0_g1	20.8692	61.7077	2.95688	0.00243803	0.0368857
TRINITY_DN16342_c0_g1	3.73728	24.145	6.46059	0.000806614	0.0152123
TRINITY_DN16363_c1_g1	2.23403	16.1006	7.20699	0.00280861	0.041144
TRINITY_DN16382_c0_g1	9.26725	44.7374	4.82747	0.000149119	0.00373016
TRINITY_DN16383_c0_g1	14.5585	46.788	3.21379	0.00255235	0.0381708
TRINITY_DN16398_c0_g1	0.707941	7.06948	9.98598	0.02379	0.201546
TRINITY_DN16401_c1_g1	0	9.43265	Inf	0.000446432	0.00936163
TRINITY_DN16401_c0_g2	12.4149	31.2656	2.5184	0.0295786	0.235391
TRINITY_DN16404_c1_g1	5.22019	41.4339	7.93723	0.0254962	0.211466
TRINITY_DN16412_c0_g2	5.13283	19.4922	3.79755	0.0156952	0.150201
TRINITY_DN16420_c0_g1	0	12.086	Inf	0.0105727	0.112298
TRINITY_DN16427_c0_g2	3.36298	20.5042	6.09704	0.00236928	0.0360734
TRINITY_DN16434_c0_g1	30.246	112.266	3.71177	1.67015e-06	7.42478e-05
TRINITY_DN16445_c1_g1	0	5.08032	Inf	0.0227718	0.19593
TRINITY_DN16450_c0_g1	0.331123	10.0662	30.4003	0.00122334	0.0212276
TRINITY_DN16457_c0_g1	1.06191	7.42644	6.99347	0.0346975	0.262376
TRINITY_DN16482_c0_g1	54.4851	115.38	2.11765	0.00186645	0.0297719
TRINITY_DN16489_c0_g1	2.69468	16.8493	6.25281	0.00319954	0.0454008
TRINITY_DN16513_c0_g1	138.815	966.195	6.96032	8.9554e-45	1.49214e-41
TRINITY_DN16526_c0_g1	0	5.39047	Inf	0.0183775	0.167862
TRINITY_DN16537_c0_g1	13.0553	37.0104	2.83491	0.0120169	0.124162
TRINITY_DN16540_c0_g1	17.883	88.3995	4.94322	2.16529e-07	1.17952e-05
TRINITY_DN16541_c0_g1	4.26899	26.9125	6.30419	0.000558627	0.0112895
TRINITY_DN16550_c0_g2	4.70931	14.7951	3.14167	0.0481569	0.326925
TRINITY_DN16562_c0_g1	1.01622	10.4117	10.2456	0.00577526	0.0713598
TRINITY_DN16563_c0_g1	0.287948	18.6563	64.7903	0.0261303	0.215513
TRINITY_DN16577_c0_g1	523.243	1067.54	2.04025	2.50491e-09	2.09366e-07
TRINITY_DN16589_c0_g2	2.01211	10.087	5.01317	0.0319819	0.247651
TRINITY_DN16592_c0_g1	2.12382	22.5426	10.6141	7.49994e-05	0.00208197
TRINITY_DN16664_c0_g1	4.70426	39.4955	8.39568	0.00059488	0.0118705
TRINITY_DN16715_c0_g1	3.64235	38.3423	10.5268	1.62085e-06	7.23107e-05
TRINITY_DN16715_c1_g2	16.4985	112.858	6.8405	7.33015e-11	7.79222e-09
TRINITY_DN16739_c0_g1	0	18.1306	Inf	9.01681e-07	4.27392e-05
TRINITY_DN16754_c0_g1	5.47102	31.6945	5.79316	0.0147401	0.143643
TRINITY_DN16757_c0_g1	243.466	525.333	2.15773	6.34973e-08	3.8934e-06
TRINITY_DN16773_c1_g1	1.65814	10.0389	6.05431	0.0212316	0.186467
TRINITY_DN16795_c0_g1	6.61071	28.6318	4.33113	0.00282431	0.0413267
TRINITY_DN16799_c1_g2	17.4284	53.8149	3.08777	0.00161563	0.0265274
TRINITY_DN16799_c1_g1	14.3813	35.6081	2.476	0.0240254	0.202935
TRINITY_DN16840_c0_g1	9.02147	28.479	3.15681	0.010267	0.109931
TRINITY_DN16842_c0_g1	150.733	305.285	2.02534	2.29685e-05	0.000745943
TRINITY_DN16846_c0_g1	2.47779	13.4931	5.44562	0.00947367	0.103656
TRINITY_DN16865_c1_g1	0.331123	8.79235	26.5531	0.00902239	0.0998009
TRINITY_DN16866_c0_g2	2.07813	17.1303	8.24313	0.00100622	0.0181378
TRINITY_DN16867_c1_g1	24.0381	49.9367	2.0774	0.0320878	0.248132
TRINITY_DN16874_c0_g2	14.8125	35.6752	2.40845	0.0306901	0.241628
TRINITY_DN16881_c0_g1	2.62866	12.809	4.87282	0.0193868	0.174788
TRINITY_DN16897_c0_g1	0	6.02895	Inf	0.00726279	0.0849598
TRINITY_DN16902_c0_g1	0.287948	15.4567	53.6788	3.34915e-05	0.00103049
TRINITY_DN16950_c0_g1	0	5.39047	Inf	0.0183775	0.167862
TRINITY_DN16969_c0_g1	2.50165	14.0908	5.6326	0.010882	0.114757
TRINITY_DN16969_c0_g2	0	17.0609	Inf	3.62761e-06	0.000146567
TRINITY_DN16996_c0_g3	2.56768	81.383	31.6952	1.00982e-15	2.01557e-13
TRINITY_DN17003_c0_g2	0	10.4227	Inf	0.00835235	0.0943223
TRINITY_DN17028_c1_g1	5.24102	24.5299	4.68037	0.00195493	0.0308874
TRINITY_DN17041_c0_g1	0.641919	6.76058	10.5318	0.0300032	0.23777
TRINITY_DN17045_c1_g1	12.3403	41.2515	3.34284	0.00210926	0.0329054
TRINITY_DN17049_c0_g1	0	7.68843	Inf	0.0249085	0.207987
TRINITY_DN17054_c0_g1	0.331123	10.4677	31.6128	0.000951947	0.0173968
TRINITY_DN17057_c0_g1	18.7732	49.6878	2.64674	0.00723533	0.0847291
TRINITY_DN17082_c1_g1	0	12.0882	Inf	7.83808e-05	0.00216643
TRINITY_DN17107_c0_g1	1.19497	10.7085	8.96129	0.0148106	0.144074
TRINITY_DN17109_c0_g1	105.213	437.918	4.16219	7.62978e-05	0.00211343
TRINITY_DN17114_c0_g1	5.05823	28.6044	5.65503	0.000453789	0.00948994
TRINITY_DN17116_c0_g1	5.5503	57.6979	10.3954	4.51113e-05	0.0013391
TRINITY_DN17130_c2_g1	0	4.03797	Inf	0.0415087	0.295508
TRINITY_DN17144_c0_g1	17.4294	59.038	3.38726	0.000550526	0.0111627
TRINITY_DN17152_c1_g1	1.41588	8.08685	5.71153	0.0385924	0.28184
TRINITY_DN17168_c0_g1	5.12678	17.8168	3.47525	0.0213511	0.187091
TRINITY_DN17180_c0_g1	0	14.1182	Inf	1.37637e-05	0.000474333
TRINITY_DN17212_c0_g1	0	4.04467	Inf	0.0413994	0.29525
TRINITY_DN17214_c0_g2	0	4.37118	Inf	0.031168	0.243613
TRINITY_DN17217_c0_g1	145.861	388.523	2.66364	0.00406101	0.0545584
TRINITY_DN17248_c0_g2	0	8.40245	Inf	0.00100606	0.0181378
TRINITY_DN17255_c0_g1	13.067	45.3673	3.4719	0.00128826	0.0221238
TRINITY_DN17311_c0_g1	671.836	1441.55	2.14568	9.03061e-12	1.08234e-09
TRINITY_DN17349_c0_g1	1.56927	20.8099	13.2609	8.7878e-05	0.0023876
TRINITY_DN17356_c0_g1	6.36593	30.7721	4.83387	0.0163734	0.154892
TRINITY_DN17388_c0_g1	0	6.03872	Inf	0.0327996	0.251745
TRINITY_DN17389_c1_g2	2.12382	16.2006	7.62804	0.0388909	0.283098
TRINITY_DN17396_c0_g1	1.06191	11.0484	10.4042	0.0038695	0.052753
TRINITY_DN17407_c0_g1	2.38994	13.442	5.62441	0.014795	0.143967
TRINITY_DN17408_c0_g1	4.75349	59.3315	12.4817	4.45301e-09	3.49336e-07
TRINITY_DN17412_c0_g2	3.98356	20.545	5.15745	0.00330592	0.0466033
TRINITY_DN17412_c0_g1	0.287948	15.8332	54.9863	2.67448e-05	0.000848994
TRINITY_DN17425_c0_g1	0.575897	6.38409	11.0855	0.0383955	0.280646
TRINITY_DN17432_c0_g1	3.56104	14.1323	3.96857	0.0290237	0.232447
TRINITY_DN17442_c0_g1	0	5.03954	Inf	0.0173996	0.161844
TRINITY_DN17443_c0_g1	0.287948	7.0713	24.5575	0.0109155	0.114999
TRINITY_DN17453_c0_g1	4.75349	17.4818	3.67767	0.0244906	0.205595
TRINITY_DN17460_c0_g1	0	7.06881	Inf	0.0109567	0.115354
TRINITY_DN17487_c0_g1	5.74686	19.1407	3.33063	0.0278261	0.225257
TRINITY_DN17497_c0_g1	159.894	374.711	2.3435	2.95577e-06	0.000123189
TRINITY_DN17517_c0_g1	0	6.07519	Inf	0.00713432	0.0839825
TRINITY_DN17537_c0_g2	0.575897	11.7283	20.3653	0.00623414	0.0757836
TRINITY_DN17580_c0_g1	0	9.06104	Inf	0.000589092	0.0117752
TRINITY_DN17581_c0_g1	1.28132	16.0575	12.532	0.000506987	0.0104261
TRINITY_DN17582_c0_g2	3.71342	19.5806	5.27292	0.0172443	0.161001
TRINITY_DN17585_c0_g3	0	10.056	Inf	0.0238001	0.201587
TRINITY_DN17590_c1_g1	19.606	43.4597	2.21665	0.0398881	0.28801
TRINITY_DN17593_c0_g1	3.58137	35.3236	9.86314	5.66298e-06	0.000216586
TRINITY_DN17599_c0_g1	0	6.72889	Inf	0.00405546	0.0545318
TRINITY_DN17602_c0_g3	0	13.7766	Inf	0.00351357	0.0488655
TRINITY_DN17604_c0_g1	2.25688	10.7145	4.74748	0.0341542	0.259337
TRINITY_DN17609_c0_g1	35.4292	79.7939	2.25221	0.036469	0.27156
TRINITY_DN17618_c0_g4	0	12.1065	Inf	5.86835e-05	0.00168079
TRINITY_DN17642_c0_g1	9.31295	80.4823	8.64198	1.46742e-06	6.612e-05
TRINITY_DN17653_c1_g1	0.353971	5.05112	14.2699	0.048167	0.326965
TRINITY_DN17667_c0_g1	3.78297	26.1986	6.9254	0.000361944	0.00786315
TRINITY_DN17669_c0_g1	6.85195	22.1814	3.23724	0.0202635	0.180446
TRINITY_DN17689_c0_g1	0.995889	7.67752	7.70921	0.0375522	0.277126
TRINITY_DN17709_c0_g1	2.7896	41.4073	14.8434	1.2971e-07	7.43023e-06
TRINITY_DN17712_c0_g2	0	4.04649	Inf	0.0413699	0.295095
TRINITY_DN17736_c0_g1	5.55132	24.1059	4.34238	0.00685939	0.0816364
TRINITY_DN17738_c1_g1	5.33191	20.1167	3.77289	0.016139	0.153257
TRINITY_DN17788_c0_g2	0	15.8174	Inf	4.27194e-06	0.000169023
TRINITY_DN17791_c0_g1	24.5098	58.217	2.37525	0.009161	0.100932
TRINITY_DN17792_c0_g1	0.993369	7.37838	7.42764	0.0354348	0.266056
TRINITY_DN17826_c3_g1	0	10.4592	Inf	0.000203732	0.0048284
TRINITY_DN17845_c0_g1	6.12721	25.4809	4.15865	0.00587537	0.072317
TRINITY_DN17845_c0_g2	0	21.8658	Inf	8.59836e-08	5.13256e-06
TRINITY_DN17887_c1_g1	0	4.03433	Inf	0.0415684	0.29563
TRINITY_DN17913_c0_g1	59.8122	132.605	2.21702	0.000527732	0.0107935
TRINITY_DN17916_c0_g2	988.655	2480.75	2.50921	2.40217e-19	6.81905e-17
TRINITY_DN17916_c0_g1	1.01622	9.7269	9.57168	0.00863004	0.0965757
TRINITY_DN17949_c0_g1	10.3444	38.9059	3.76104	0.00154772	0.0256432
TRINITY_DN17968_c0_g1	9.02651	33.8579	3.75094	0.00221087	0.0341568
TRINITY_DN17977_c0_g1	59.3144	240.735	4.05863	1.09317e-07	6.37643e-06
TRINITY_DN17995_c0_g3	0	7.03904	Inf	0.00308486	0.0441942
TRINITY_DN18009_c0_g1	2.38994	13.7953	5.77225	0.0127246	0.12921
TRINITY_DN18013_c1_g1	0.331123	12.402	37.4544	0.000244606	0.00563167
TRINITY_DN18013_c0_g1	6.90016	39.9592	5.79106	6.52321e-05	0.00184764
TRINITY_DN18034_c0_g1	1.85721	25.8958	13.9434	1.58299e-05	0.000536474
TRINITY_DN18038_c0_g1	12.2321	31.6207	2.58507	0.0275087	0.223585
TRINITY_DN18050_c0_g1	1.15179	14.446	12.5422	0.00119616	0.0208576
TRINITY_DN18052_c0_g1	0	50.4593	Inf	0.0176539	0.163297
TRINITY_DN18094_c0_g1	6.56652	19.8492	3.0228	0.0336562	0.256828
TRINITY_DN18098_c0_g1	0	4.66974	Inf	0.0237034	0.200967
TRINITY_DN18105_c2_g1	0	8.44573	Inf	0.00825563	0.0933677
TRINITY_DN18115_c0_g2	0	4.33346	Inf	0.035666	0.267321
TRINITY_DN18173_c0_g1	0	5.71028	Inf	0.00964667	0.104795
TRINITY_DN18187_c0_g2	0	4.71666	Inf	0.0232676	0.198701
TRINITY_DN18210_c1_g1	6.59189	19.1566	2.90608	0.0411718	0.294381
TRINITY_DN18213_c0_g1	0	4.37607	Inf	0.0311124	0.243379
TRINITY_DN18246_c0_g1	2.3229	12.137	5.22492	0.0180565	0.165741
TRINITY_DN18266_c0_g1	0	4.03797	Inf	0.0415087	0.295508
TRINITY_DN18279_c0_g1	30.757	91.0168	2.95922	0.000110454	0.00289723
TRINITY_DN18284_c0_g1	0.331123	5.73709	17.3262	0.0291921	0.233308
TRINITY_DN18292_c2_g1	9.71009	33.99	3.50049	0.00414582	0.0553486
TRINITY_DN18302_c0_g1	1.32449	16.1573	12.1989	0.000466307	0.00968828
TRINITY_DN18302_c0_g2	7.05103	21.229	3.01077	0.0332102	0.253987
TRINITY_DN18306_c0_g1	1.01622	11.0801	10.9033	0.00387968	0.0528279
TRINITY_DN18311_c0_g1	4.75955	17.1096	3.59479	0.0352209	0.265151
TRINITY_DN18313_c2_g1	0	5.07056	Inf	0.0212474	0.186488
TRINITY_DN18320_c0_g1	2.34323	14.8286	6.32826	0.00514124	0.0654787
TRINITY_DN18369_c0_g2	0	4.34869	Inf	0.0314258	0.24468
TRINITY_DN18373_c1_g1	17.4249	41.3318	2.372	0.0208196	0.183944
TRINITY_DN18380_c0_g2	1.32449	8.07412	6.09601	0.0391881	0.284456
TRINITY_DN18388_c0_g1	3.49856	13.7947	3.94298	0.0441905	0.307684
TRINITY_DN18458_c0_g1	0	5.34231	Inf	0.0460982	0.317705
TRINITY_DN18459_c0_g5	0	11.8451	Inf	0.00560548	0.069789
TRINITY_DN18459_c0_g2	0	13.0419	Inf	0.00766854	0.0883975
TRINITY_DN18463_c0_g1	0	4.34198	Inf	0.0315031	0.245033
TRINITY_DN18465_c0_g2	0.287948	6.67595	23.1845	0.0163312	0.154608
TRINITY_DN18470_c0_g1	7.14847	38.3167	5.36013	0.000216947	0.00509901
TRINITY_DN18479_c0_g1	1.32701	8.40063	6.33048	0.0325816	0.250648
TRINITY_DN18484_c0_g1	8.2475	25.9494	3.14634	0.014953	0.145183
TRINITY_DN18485_c0_g1	2.34575	16.8013	7.16243	0.00202068	0.0317628
TRINITY_DN18505_c0_g1	0	14.7956	Inf	8.58343e-06	0.000313873
TRINITY_DN18510_c0_g1	0.641919	15.481	24.1168	0.000116046	0.00302528
TRINITY_DN18527_c1_g1	0	4.70871	Inf	0.0233408	0.198972
TRINITY_DN18536_c1_g2	0	8.73998	Inf	0.000766518	0.0146253
TRINITY_DN18536_c1_g1	3.76012	31.6238	8.41031	4.27791e-05	0.00127729
TRINITY_DN18570_c0_g1	3.82362	19.1784	5.01576	0.00564307	0.0701562
TRINITY_DN18588_c0_g5	5.02262	30.0445	5.98185	0.00256604	0.0383157
TRINITY_DN18588_c0_g2	3.64739	20.9293	5.73816	0.00232427	0.0354939
TRINITY_DN18610_c0_g1	0.331123	5.72062	17.2764	0.0293306	0.233927
TRINITY_DN18612_c1_g1	1.63529	8.72294	5.33419	0.0423968	0.298976
TRINITY_DN18617_c0_g1	41.2639	98.5163	2.38747	0.000846331	0.0157866
TRINITY_DN18628_c0_g1	0.995889	9.73791	9.7781	0.0086448	0.0966981
TRINITY_DN18638_c0_g1	0	4.7337	Inf	0.0407891	0.292723
TRINITY_DN18649_c1_g1	2.69468	11.7831	4.37272	0.0301251	0.238576
TRINITY_DN18650_c0_g2	5.33342	27.8314	5.2183	0.000827415	0.015513
TRINITY_DN18657_c0_g1	1.85721	14.8213	7.98039	0.00324004	0.0458602
TRINITY_DN18665_c0_g1	3.34164	15.1545	4.53505	0.0141544	0.139658
TRINITY_DN18687_c0_g1	0	8.75099	Inf	0.00911893	0.100607
TRINITY_DN18689_c0_g1	4.26899	19.1189	4.47855	0.00771686	0.0887809
TRINITY_DN18700_c0_g2	1.74701	8.41346	4.81594	0.0495142	0.33275
TRINITY_DN18717_c0_g1	0	4.02456	Inf	0.0417299	0.296257
TRINITY_DN18757_c0_g1	3.84647	16.4985	4.28925	0.0157397	0.150514
TRINITY_DN18783_c0_g2	4.90838	18.5046	3.77	0.0171216	0.160211
TRINITY_DN18808_c0_g1	0.331123	23.2091	70.0921	3.02126e-07	1.60031e-05
TRINITY_DN18828_c2_g1	1.28384	11.0399	8.59911	0.00747806	0.0867498
TRINITY_DN18832_c0_g1	2.80892	37.0439	13.188	4.06525e-07	2.08276e-05
TRINITY_DN18840_c0_g1	12.4957	33.6628	2.69396	0.0228739	0.196632
TRINITY_DN18860_c0_g1	31.2765	215.523	6.89092	1.61416e-17	3.92754e-15
TRINITY_DN18874_c0_g1	2.7896	17.5073	6.27593	0.00373937	0.0513443
TRINITY_DN18879_c0_g1	30.9022	111.388	3.60455	2.23995e-06	9.67493e-05
TRINITY_DN18947_c0_g1	11.9695	35.9291	3.00172	0.00836989	0.0944648
TRINITY_DN18968_c0_g1	9.3993	28.968	3.08193	0.0135357	0.135084
TRINITY_DN18989_c0_g1	0	4.72393	Inf	0.0232008	0.198352
TRINITY_DN18991_c0_g2	11.4799	44.3463	3.86294	0.000643003	0.0126724
TRINITY_DN19002_c0_g1	3.38229	13.7661	4.07005	0.0244649	0.205469
TRINITY_DN19005_c0_g1	0	6.69912	Inf	0.0110381	0.11602
TRINITY_DN19060_c0_g1	1.61244	15.4945	9.60937	0.0129606	0.130757
TRINITY_DN19063_c0_g1	7.76552	20.4731	2.63641	0.0474142	0.323448
TRINITY_DN19066_c0_g1	1.41588	24.583	17.3623	5.72734e-06	0.000218394
TRINITY_DN19066_c0_g2	3.24773	18.4772	5.68927	0.00360254	0.0498405
TRINITY_DN19068_c1_g1	0.619071	6.0661	9.7987	0.0472816	0.322973
TRINITY_DN19101_c0_g1	19.38	43.759	2.25794	0.0222356	0.192772
TRINITY_DN19104_c0_g3	0	9.08784	Inf	0.000583767	0.0116944
TRINITY_DN19104_c0_g1	1.23814	42.3577	34.2107	8.69102e-10	7.82754e-08
TRINITY_DN19138_c0_g2	1.39303	27.8691	20.006	1.0621e-06	4.96543e-05
TRINITY_DN19162_c1_g1	0	5.02125	Inf	0.0175299	0.162504
TRINITY_DN19180_c0_g1	3.80582	16.7282	4.39543	0.014004	0.138531
TRINITY_DN19192_c0_g1	14.2234	65.8767	4.63159	0.0176305	0.163101
TRINITY_DN19221_c1_g1	0	5.04136	Inf	0.0173867	0.161763
TRINITY_DN19229_c0_g1	5.15921	62.5962	12.1329	3.3341e-09	2.72724e-07
TRINITY_DN19246_c0_g1	6.30646	95.7765	15.187	2.00359e-14	3.3096e-12
TRINITY_DN19271_c0_g1	2.71753	47.5756	17.507	3.95781e-06	0.000158488
TRINITY_DN19289_c0_g2	0	23.0632	Inf	0.0312755	0.244005
TRINITY_DN19299_c0_g1	2123.75	4518.51	2.12761	6.13477e-16	1.25386e-13
TRINITY_DN19308_c1_g1	0	14.4302	Inf	1.09434e-05	0.000389576
TRINITY_DN19318_c0_g1	1.37019	10.7625	7.8548	0.0117211	0.12175
TRINITY_DN19355_c0_g2	0.707941	6.74718	9.53071	0.0296514	0.235824
TRINITY_DN19373_c0_g1	42.8544	353.483	8.24847	1.01167e-12	1.39209e-10
TRINITY_DN19403_c0_g1	3.65093	38.346	10.5031	2.93763e-06	0.000122566
TRINITY_DN19427_c0_g2	7.17132	29.6456	4.13391	0.00336658	0.0472412
TRINITY_DN19435_c0_g1	6.3624	50.2149	7.89244	8.66362e-07	4.13722e-05
TRINITY_DN19446_c0_g2	0	85.1899	Inf	0.000162797	0.00400307
TRINITY_DN19476_c0_g1	3.73626	13.1702	3.52498	0.042233	0.298391
TRINITY_DN19477_c0_g1	51.3889	129.488	2.51977	7.91797e-05	0.00218457
TRINITY_DN19510_c0_g4	0	4.37118	Inf	0.031168	0.243613
TRINITY_DN19531_c0_g1	4.04454	22.1729	5.48218	0.00171785	0.027842
TRINITY_DN19545_c0_g1	3.49502	19.1218	5.47116	0.00401754	0.0542544
TRINITY_DN19572_c0_g1	0.90702	29.3611	32.3709	4.10605e-05	0.0012327
TRINITY_DN19584_c0_g1	4.53409	39.9489	8.81079	4.09027e-06	0.000162687
TRINITY_DN19593_c0_g2	12.0573	47.0032	3.8983	0.000373199	0.00808019
TRINITY_DN19685_c0_g1	0	7.79566	Inf	0.0487482	0.329335
TRINITY_DN19705_c0_g1	0	42.0239	Inf	0.0448644	0.311273
TRINITY_DN19717_c1_g1	6.30545	19.1273	3.03345	0.0433025	0.302785
TRINITY_DN19726_c0_g1	12.7013	43.7072	3.44116	0.00200934	0.0316234
TRINITY_DN19729_c0_g1	9.84364	35.8633	3.6433	0.0149336	0.145068
TRINITY_DN19740_c0_g2	0	38.2196	Inf	0.00420118	0.0559707
TRINITY_DN19744_c0_g1	0	5.39286	Inf	0.0128439	0.130008
TRINITY_DN19774_c0_g2	2.78708	15.1844	5.44813	0.017162	0.160475
TRINITY_DN19789_c1_g2	0	23.917	Inf	2.49066e-08	1.65422e-06
TRINITY_DN19795_c0_g1	0	5.05476	Inf	0.0172921	0.161157
TRINITY_DN19826_c0_g1	12.0543	31.2722	2.59427	0.0298839	0.237156
TRINITY_DN19838_c0_g1	128.929	662.941	5.14191	1.20476e-16	2.62327e-14
TRINITY_DN19842_c2_g1	0.331123	7.03291	21.2396	0.0109004	0.114888
TRINITY_DN19861_c0_g2	5.48428	17.4501	3.18184	0.0383768	0.28056
TRINITY_DN19913_c0_g1	11.5962	59.2316	5.10784	1.58071e-05	0.000536079
TRINITY_DN19924_c1_g1	0	33.3502	Inf	1.03537e-10	1.07967e-08
TRINITY_DN19926_c0_g1	1.34734	8.10695	6.01701	0.0388673	0.283019
TRINITY_DN19947_c0_g3	3.09788	16.8159	5.42821	0.00727892	0.0850317
TRINITY_DN19989_c0_g1	1.94608	9.40345	4.83198	0.0446747	0.310181
TRINITY_DN20001_c0_g1	19.9295	58.5065	2.93567	0.00109877	0.0194627
TRINITY_DN20008_c0_g1	3.59918	15.4665	4.29723	0.0171372	0.160298
TRINITY_DN20010_c0_g2	0.993369	22.2093	22.3576	7.47343e-06	0.000276217
TRINITY_DN20026_c0_g1	16.5239	36.9307	2.23498	0.0405241	0.291227
TRINITY_DN20044_c0_g2	3.35945	75.3861	22.44	8.43807e-09	6.18886e-07
TRINITY_DN20048_c0_g1	20.4517	56.9215	2.78322	0.00573637	0.071051
TRINITY_DN20067_c0_g1	0	4.40163	Inf	0.0373388	0.276163
TRINITY_DN20125_c0_g1	1.65814	21.5045	12.9691	6.18357e-05	0.0017612
TRINITY_DN20143_c0_g1	13.6851	66.1462	4.83346	5.18871e-06	0.000200549
TRINITY_DN20145_c0_g3	0.331123	5.68347	17.1642	0.0457031	0.315665
TRINITY_DN20156_c2_g1	3.18573	13.4743	4.22956	0.0200955	0.179262
TRINITY_DN20245_c0_g1	1.23814	20.8191	16.8148	3.99125e-05	0.00120153
TRINITY_DN20262_c0_g1	0	30.058	Inf	1.97442e-06	8.62769e-05
TRINITY_DN20263_c0_g1	0	14.3718	Inf	0.000223597	0.00522965
TRINITY_DN20268_c0_g1	3.22992	12.4502	3.85464	0.0424536	0.299126
TRINITY_DN20303_c0_g1	5.55737	24.9009	4.48071	0.00576096	0.071275
TRINITY_DN20317_c0_g1	5.90277	29.8424	5.05567	0.00107496	0.019105
TRINITY_DN20320_c0_g3	1.39303	9.77802	7.01922	0.0470322	0.322002
TRINITY_DN20321_c0_g1	4.64076	25.7984	5.5591	0.00087567	0.0162508
TRINITY_DN20325_c0_g1	5.13283	31.9886	6.23216	0.000194913	0.00465392
TRINITY_DN20330_c0_g1	17.6864	71.3721	4.03541	1.78277e-05	0.000595643
TRINITY_DN20339_c0_g1	2.23403	14.1493	6.33353	0.00712845	0.0839521
TRINITY_DN20352_c0_g1	0	10.0608	Inf	0.000268664	0.00608683
TRINITY_DN20363_c0_g1	4.53157	21.8761	4.8275	0.00389435	0.0529619
TRINITY_DN20373_c0_g1	180.118	479.39	2.66154	8.96962e-11	9.45635e-09
TRINITY_DN20378_c0_g2	0	12.7768	Inf	0.00603172	0.0738264
TRINITY_DN20387_c0_g1	2.10098	10.804	5.14238	0.0226893	0.19555
TRINITY_DN20411_c0_g1	1.28384	18.8184	14.6579	0.000113188	0.00296186
TRINITY_DN20433_c0_g2	0	4.0148	Inf	0.0418933	0.296975
TRINITY_DN20435_c1_g1	0	6.72707	Inf	0.00405823	0.0545402
TRINITY_DN20522_c0_g1	8.40341	56.0375	6.66842	1.61862e-06	7.22536e-05
TRINITY_DN20566_c0_g1	202.805	460.789	2.27208	5.04063e-08	3.16671e-06
TRINITY_DN20567_c0_g1	1201.55	2662.42	2.21582	1.94114e-05	0.000642394
TRINITY_DN20579_c0_g2	1.72769	9.73848	5.6367	0.0389292	0.283194
TRINITY_DN20582_c0_g1	0	10.0901	Inf	0.00813048	0.0922791
TRINITY_DN20593_c0_g3	0.331123	6.40056	19.3299	0.01775	0.164009
TRINITY_DN20622_c0_g1	0.707941	11.4005	16.1037	0.0014064	0.0237274
TRINITY_DN20629_c0_g1	18.1024	41.9034	2.3148	0.022729	0.195781
TRINITY_DN20639_c0_g2	0	9.02752	Inf	0.00352211	0.048931
TRINITY_DN20642_c1_g1	1.37019	28.5088	20.8065	7.64855e-07	3.70462e-05
TRINITY_DN20647_c0_g1	61.1061	134.101	2.19456	0.000584045	0.0116946
TRINITY_DN20650_c1_g1	17.1516	44.6435	2.60289	0.011913	0.123288
TRINITY_DN20659_c0_g1	17.9882	94.4461	5.25046	5.12373e-08	3.21365e-06
TRINITY_DN20721_c0_g1	0	6.67595	Inf	0.00558291	0.0696002
TRINITY_DN20731_c0_g1	0	21.417	Inf	0.0206118	0.182656
TRINITY_DN20738_c0_g1	8.30596	100.928	12.1513	4.7571e-09	3.68663e-07
TRINITY_DN20763_c0_g1	0	9.45457	Inf	0.000443205	0.00930669
TRINITY_DN20774_c0_g1	0	5.70051	Inf	0.0110888	0.11644
TRINITY_DN20780_c0_g1	0	6.35489	Inf	0.00546931	0.068496
TRINITY_DN20784_c0_g1	81.3332	300.107	3.68985	1.15504e-07	6.69148e-06
TRINITY_DN20794_c0_g2	3.18675	17.4921	5.48902	0.00547657	0.0685756
TRINITY_DN20798_c0_g1	0.353971	15.1947	42.9265	0.000413082	0.00877757
TRINITY_DN20842_c2_g1	0	5.68596	Inf	0.0106366	0.112742
TRINITY_DN20854_c3_g1	0	5.41115	Inf	0.0127502	0.129336
TRINITY_DN20892_c0_g1	0	134.406	Inf	0.000167121	0.00409363
TRINITY_DN20952_c1_g1	0	4.04524	Inf	0.0413901	0.295212
TRINITY_DN21007_c0_g1	0.287948	6.68811	23.2267	0.0142006	0.14006
TRINITY_DN21041_c0_g2	0	18.0821	Inf	0.0186861	0.169913
TRINITY_DN21045_c0_g1	1.68098	9.72269	5.78393	0.025119	0.209175
TRINITY_DN21075_c0_g1	21.0521	115.668	5.49438	0.0490163	0.330564
TRINITY_DN21078_c0_g1	15.3756	35.928	2.33668	0.0360721	0.269285
TRINITY_DN21083_c0_g1	6.45833	21.7574	3.36889	0.0229229	0.196833
TRINITY_DN21180_c0_g1	0	4.35414	Inf	0.031363	0.24439
TRINITY_DN21194_c1_g1	0.575897	15.1442	26.2967	0.00014426	0.00363113
TRINITY_DN21228_c0_g1	1.57179	13.7181	8.72768	0.00513391	0.0654179
TRINITY_DN21238_c0_g2	6.66043	28.9875	4.3522	0.00190357	0.0302257
TRINITY_DN21260_c1_g1	46.114	150.309	3.25951	3.1684e-07	1.66558e-05
TRINITY_DN21262_c0_g2	2.92165	27.7485	9.49757	0.00314409	0.0447898
TRINITY_DN21308_c0_g1	3.98205	14.8157	3.72063	0.0388223	0.282898
TRINITY_DN21319_c0_g1	0	10.3983	Inf	0.000207674	0.00491022
TRINITY_DN21325_c1_g1	0	9.76711	Inf	0.000343583	0.00751539
TRINITY_DN21327_c0_g1	0	5.75231	Inf	0.0146905	0.14336
TRINITY_DN21344_c0_g1	11.2505	31.659	2.81402	0.015262	0.147347
TRINITY_DN21350_c0_g1	15.882	52.6623	3.31585	0.000955545	0.0174399
TRINITY_DN21360_c1_g1	0.331123	14.4283	43.5739	6.39787e-05	0.00181616
TRINITY_DN21366_c0_g1	0	18.2152	Inf	8.82145e-07	4.20211e-05
TRINITY_DN21371_c0_g1	2.4321	22.5949	9.2903	0.000140908	0.00356315
TRINITY_DN21412_c2_g1	1.94608	10.7723	5.53538	0.0231894	0.198298
TRINITY_DN21442_c0_g2	0	8.40006	Inf	0.00100691	0.0181432
TRINITY_DN21446_c1_g1	57.0219	146.229	2.56443	3.80086e-05	0.001151
TRINITY_DN21450_c0_g2	2.32038	10.0845	4.34607	0.0460118	0.31728
TRINITY_DN21470_c0_g3	0	17.5249	Inf	1.3763e-06	6.24959e-05
TRINITY_DN21480_c0_g2	0.353971	6.35001	17.9394	0.017892	0.164699
TRINITY_DN21498_c0_g1	59.5373	125.085	2.10096	0.00175935	0.0283675
TRINITY_DN21519_c0_g1	9.279	39.4054	4.24673	0.000567211	0.0114266
TRINITY_DN21533_c0_g1	0	8.07651	Inf	0.0013192	0.022519
TRINITY_DN21580_c0_g1	127.701	454.258	3.55721	2.58429e-15	4.85473e-13
TRINITY_DN21595_c0_g1	254.865	546.485	2.14422	5.52979e-08	3.4542e-06
TRINITY_DN21604_c0_g5	0	5.73163	Inf	0.0175566	0.162687
TRINITY_DN21604_c0_g1	0	6.40544	Inf	0.0147714	0.143828
TRINITY_DN21604_c0_g3	0	16.8111	Inf	0.00392971	0.0533657
TRINITY_DN21633_c0_g1	1.06191	13.7478	12.9463	0.000797692	0.0150775
TRINITY_DN21634_c0_g1	560.235	1301.27	2.32273	4.05347e-13	5.77469e-11
TRINITY_DN21685_c0_g1	28.2537	74.0905	2.62233	0.00145523	0.0243423
TRINITY_DN21692_c0_g3	0.331123	6.74105	20.3581	0.0163382	0.154655
TRINITY_DN21694_c0_g1	0	5.39286	Inf	0.0128439	0.130008
TRINITY_DN21700_c0_g1	0.331123	5.06022	15.282	0.048359	0.327599
TRINITY_DN21709_c0_g1	0	4.40651	Inf	0.0440983	0.307286
TRINITY_DN21713_c0_g1	1.65561	13.7503	8.30526	0.00311166	0.0444785
TRINITY_DN21719_c0_g4	597.261	1664.59	2.78704	5.95625e-09	4.50658e-07
TRINITY_DN21719_c0_g3	23.3302	101.362	4.34469	3.27853e-07	1.71524e-05
TRINITY_DN21719_c0_g2	181.168	571.612	3.15515	3.28379e-06	0.000134591
TRINITY_DN21728_c0_g1	4.62145	19.137	4.14092	0.013833	0.137371
TRINITY_DN21739_c0_g2	7.7173	20.8008	2.69535	0.0432397	0.302548
TRINITY_DN21779_c0_g1	2.16801	11.4273	5.27085	0.0251728	0.209509
TRINITY_DN21796_c0_g1	21.0997	46.1033	2.18502	0.0320958	0.248132
TRINITY_DN21820_c0_g1	1.03906	10.4634	10.07	0.00570115	0.0707176
TRINITY_DN21822_c0_g1	1.37019	9.75064	7.11628	0.0153887	0.148174
TRINITY_DN21828_c0_g1	5.81792	20.456	3.51604	0.0180749	0.165871
TRINITY_DN21829_c0_g2	411.117	825.731	2.00851	1.48682e-08	1.03222e-06
TRINITY_DN21834_c0_g1	1.34986	7.71524	5.71558	0.0471592	0.322523
TRINITY_DN21849_c0_g1	93.5224	212.677	2.27408	1.77651e-05	0.000593809
TRINITY_DN21863_c1_g1	2.03243	12.4112	6.10658	0.010121	0.108719
TRINITY_DN21863_c0_g1	229.299	485.781	2.11855	2.87407e-07	1.52445e-05
TRINITY_DN21867_c0_g1	8.38308	24.2405	2.8916	0.0287727	0.230799
TRINITY_DN21884_c0_g1	3.18573	16.4936	5.17733	0.0055377	0.0691491
TRINITY_DN21893_c0_g1	0	14.4145	Inf	0.01518	0.146884
TRINITY_DN21922_c0_g1	206.393	468.088	2.26794	2.90312e-08	1.89209e-06
TRINITY_DN21923_c0_g1	0	10.3886	Inf	0.0251109	0.209135
TRINITY_DN21999_c0_g2	0	20.8406	Inf	0.00111255	0.0196659
TRINITY_DN22004_c0_g1	2.12382	19.8949	9.3675	0.000270175	0.00610901
TRINITY_DN22043_c0_g1	0	4.36755	Inf	0.0312095	0.243788
TRINITY_DN22049_c0_g1	0	7.06824	Inf	0.00305149	0.0438802
TRINITY_DN22071_c0_g1	0.287948	11.7837	40.9228	0.000384768	0.00828153
TRINITY_DN22163_c0_g1	240.34	628.09	2.61334	4.12387e-12	5.18154e-10
TRINITY_DN22230_c0_g1	0	70.705	Inf	2.24855e-19	6.43059e-17
TRINITY_DN22262_c0_g1	0	4.34505	Inf	0.0344118	0.260674
TRINITY_DN22266_c0_g1	0.287948	9.76529	33.9133	0.00155157	0.0256847
TRINITY_DN22270_c0_g1	0.685093	6.06303	8.84993	0.046634	0.320033
TRINITY_DN22318_c1_g1	0	6.69242	Inf	0.00887234	0.0985822
TRINITY_DN22339_c0_g1	2.80892	10.7614	3.83116	0.0464617	0.31932
TRINITY_DN22363_c1_g1	1.41588	8.0656	5.69652	0.0387126	0.282355
TRINITY_DN22388_c0_g1	0	7.71103	Inf	0.0017599	0.0283675
TRINITY_DN22426_c0_g1	7.09319	32.1812	4.53691	0.00142746	0.023991
TRINITY_DN22438_c0_g1	0	4.38823	Inf	0.0309746	0.242896
TRINITY_DN22446_c0_g1	27.5076	160.395	5.83093	1.21242e-12	1.63602e-10
TRINITY_DN22462_c0_g1	7.89706	27.2306	3.44819	0.0103862	0.110917
TRINITY_DN22476_c0_g1	102.047	401.575	3.93519	0.00268808	0.0397047
TRINITY_DN22540_c0_g1	0.331123	18.5236	55.9416	4.93942e-06	0.000192455
TRINITY_DN22544_c0_g1	2.67687	10.7407	4.01242	0.0470788	0.322145
TRINITY_DN22553_c0_g1	0	5.71823	Inf	0.00961648	0.104606
TRINITY_DN22559_c0_g1	0	5.01397	Inf	0.0175821	0.16283
TRINITY_DN22560_c0_g1	2.60833	17.4745	6.6995	0.00240666	0.0365533
TRINITY_DN22588_c0_g1	0	7.79078	Inf	0.0219719	0.190999
TRINITY_DN22611_c0_g1	0	4.06353	Inf	0.0410962	0.294225
TRINITY_DN22633_c0_g1	15.5092	43.9813	2.83582	0.00543653	0.0681969
TRINITY_DN22635_c0_g2	2.54231	12.109	4.763	0.0263765	0.216866
TRINITY_DN22652_c0_g1	0	6.00941	Inf	0.0344717	0.260949
TRINITY_DN22730_c0_g1	7.49387	32.635	4.3549	0.00129701	0.0222542
TRINITY_DN22747_c0_g1	3.91249	14.0939	3.60227	0.0380903	0.279395
TRINITY_DN22748_c0_g1	3.4747	13.1082	3.77247	0.0482622	0.327374
TRINITY_DN22779_c0_g2	2.52198	30.2018	11.9754	8.43419e-06	0.000309301
TRINITY_DN22782_c0_g1	0	8.40427	Inf	0.00100542	0.0181365
TRINITY_DN22794_c0_g1	0	23.195	Inf	2.56474e-07	1.37754e-05
TRINITY_DN22799_c0_g1	5.53099	21.1536	3.82456	0.0147627	0.143773
TRINITY_DN22808_c0_g1	25.9699	52.3925	2.01743	0.038684	0.282213
TRINITY_DN22811_c1_g1	3.34013	39.3129	11.7699	1.11981e-06	5.20482e-05
TRINITY_DN22818_c0_g2	297.384	779.736	2.62199	2.82866e-13	4.09739e-11
TRINITY_DN22828_c1_g1	18.6681	51.0314	2.73362	0.00439167	0.0579744
TRINITY_DN22838_c0_g1	1331.77	3626.8	2.72329	2.66366e-25	1.36104e-22
TRINITY_DN22840_c0_g1	48.7867	113.664	2.32981	0.00606622	0.0741776
TRINITY_DN22864_c0_g1	2.67788	12.8138	4.78506	0.0278614	0.225447
TRINITY_DN22872_c1_g1	3.75911	17.8911	4.7594	0.00728974	0.0850933
TRINITY_DN22941_c0_g1	0.353971	16.1165	45.5307	2.15263e-05	0.000706241
TRINITY_DN22963_c0_g1	5.90175	18.8093	3.18707	0.0307119	0.241725
TRINITY_DN22964_c0_g1	31.2689	80.4782	2.57375	0.00142265	0.0239383
TRINITY_DN22973_c0_g1	0	6.01191	Inf	0.0162284	0.153863
TRINITY_DN22992_c0_g1	8.49732	51.7211	6.08675	6.74484e-06	0.000252298
TRINITY_DN22997_c0_g1	0	14.4929	Inf	1.075e-05	0.000383581
TRINITY_DN23000_c0_g2	9.41861	24.2539	2.57511	0.0392032	0.284494
TRINITY_DN23025_c0_g1	0.353971	5.03465	14.2234	0.048397	0.327656
TRINITY_DN23046_c0_g2	1.98926	52.1831	26.2325	4.50372e-07	2.28601e-05
TRINITY_DN23052_c0_g1	2.98767	13.4621	4.50589	0.0204652	0.181777
TRINITY_DN23093_c0_g1	0.685093	6.04599	8.82506	0.0468079	0.320951
TRINITY_DN23093_c0_g2	0	5.6963	Inf	0.00970009	0.105158
TRINITY_DN23101_c0_g1	1.98926	9.40345	4.72711	0.0444645	0.309114
TRINITY_DN23138_c0_g2	0	4.68497	Inf	0.0235611	0.200093
TRINITY_DN23141_c0_g1	0	4.70144	Inf	0.0234081	0.199301
TRINITY_DN23160_c0_g1	102.535	231.358	2.25639	1.41262e-05	0.000485518
TRINITY_DN23165_c0_g5	0	12.7683	Inf	0.0072981	0.0851779
TRINITY_DN23165_c0_g2	0	6.05576	Inf	0.0167804	0.157751
TRINITY_DN23244_c0_g1	1044.64	2089.63	2.00034	1.61635e-11	1.86855e-09
TRINITY_DN23372_c0_g1	903.487	1920.64	2.12581	2.93554e-06	0.000122546
TRINITY_DN23378_c0_g1	10.894	31.2681	2.87022	0.0320267	0.247873
TRINITY_DN23397_c0_g2	0	5.75959	Inf	0.0329391	0.252412
TRINITY_DN23399_c0_g3	0	16.482	Inf	2.71638e-06	0.000114646
TRINITY_DN23488_c0_g1	4.64682	15.7997	3.40011	0.0436178	0.304665
TRINITY_DN23501_c0_g2	2.12382	13.105	6.17049	0.0089291	0.0990103
TRINITY_DN23513_c0_g2	0	41.7301	Inf	4.60308e-09	3.5854e-07
TRINITY_DN23533_c0_g2	0.287948	6.36035	22.0885	0.0181824	0.166437
TRINITY_DN23536_c0_g1	0.685093	6.72344	9.81389	0.0299626	0.237608
TRINITY_DN23548_c0_g2	0	5.72311	Inf	0.0170864	0.159993
TRINITY_DN23548_c0_g1	0	20.4617	Inf	0.00731016	0.0852407
TRINITY_DN23581_c0_g1	0.685093	13.0734	19.0827	0.000492349	0.010166
TRINITY_DN23604_c0_g1	5.46395	30.8117	5.63909	0.000402094	0.00858932
TRINITY_DN23609_c0_g2	0	35.6607	Inf	0.000942421	0.0172473
TRINITY_DN23626_c0_g1	0.863845	8.37689	9.69721	0.01983	0.177514
TRINITY_DN23634_c0_g2	4.79667	17.1065	3.56634	0.0274731	0.223367
TRINITY_DN23663_c0_g1	4.62397	15.4719	3.34603	0.0488647	0.330005
TRINITY_DN23709_c0_g2	0	4.3755	Inf	0.0311189	0.243379
TRINITY_DN23727_c0_g1	5.06328	15.4877	3.05884	0.0477672	0.325258
TRINITY_DN23732_c0_g1	1.37019	9.4156	6.87177	0.0185282	0.168878
TRINITY_DN23733_c0_g1	133.839	383.213	2.86324	3.08495e-06	0.000127602
TRINITY_DN23739_c0_g1	0.662246	6.35853	9.60146	0.037875	0.278435
[truncated: 1,094 more rows]

## Sheet: CA-down
ID	A(Mean)	C(Mean)	foldchange(C/A)	pvalue	padj
TRINITY_DN1_c0_g1	22720	5389.28	0.237204	1.10767e-17	2.76538e-15
TRINITY_DN22_c5_g1	161.146	79.8222	0.495342	0.00074192	0.0142625
TRINITY_DN22_c30_g1	175.338	78.4048	0.447165	0.00113151	0.0199505
TRINITY_DN27_c1_g1	582.996	216.244	0.370919	2.77673e-12	3.58891e-10
TRINITY_DN27_c1_g2	13.1848	2.67819	0.203128	0.018738	0.170324
TRINITY_DN29_c0_g1	2211.54	622.597	0.281523	1.3157e-31	1.05554e-28
TRINITY_DN39_c1_g1	52.8317	16.825	0.318464	0.00147542	0.024637
TRINITY_DN41_c4_g1	193.556	47.1426	0.24356	1.11641e-10	1.15788e-08
TRINITY_DN53_c1_g1	1079.95	512.618	0.474667	3.18267e-10	3.0878e-08
TRINITY_DN56_c2_g1	50.4366	15.4658	0.306639	0.00141224	0.023805
TRINITY_DN74_c25_g1	93.738	22.1491	0.236288	0.000283054	0.0063658
TRINITY_DN78_c3_g1	40.5387	14.4375	0.356142	0.00856221	0.0959711
TRINITY_DN97_c0_g1	285.827	87.7586	0.307034	7.25529e-10	6.62002e-08
TRINITY_DN99_c1_g1	207.045	70.4049	0.340047	1.2497e-07	7.19631e-06
TRINITY_DN101_c0_g1	775.087	359.24	0.463483	0.00268077	0.039612
TRINITY_DN109_c0_g2	15.1979	4.34323	0.285778	0.0359252	0.268502
TRINITY_DN109_c9_g1	8.2932	0.334462	0.0403297	0.00540686	0.067947
TRINITY_DN111_c0_g2	100.739	38.6683	0.383847	0.000393402	0.00843918
TRINITY_DN111_c0_g3	194.778	49.7276	0.255305	3.88848e-10	3.72075e-08
TRINITY_DN125_c1_g2	26.1283	9.75859	0.373487	0.0325967	0.25069
TRINITY_DN127_c0_g1	360.218	173.358	0.481257	3.41268e-06	0.000138761
TRINITY_DN129_c3_g1	450.708	195.988	0.434845	0.0071005	0.0837258
TRINITY_DN142_c2_g1	214.744	57.1472	0.266118	1.8962e-10	1.90478e-08
TRINITY_DN163_c0_g1	468.742	131.144	0.279779	3.06523e-06	0.000127129
TRINITY_DN163_c0_g3	509.443	199.942	0.392472	0.0017397	0.0281369
TRINITY_DN189_c0_g2	14806.8	5271.26	0.356002	7.69895e-14	1.18969e-11
TRINITY_DN204_c0_g1	778.674	314.081	0.403353	3.07992e-12	3.95411e-10
TRINITY_DN226_c0_g1	78.6301	29.5153	0.375368	0.00114238	0.0201005
TRINITY_DN237_c0_g1	3558.51	0	0	1.38351e-06	6.27079e-05
TRINITY_DN237_c0_g2	957.407	0	0	2.109e-08	1.41669e-06
TRINITY_DN238_c0_g1	136055	62521.6	0.459531	2.72676e-11	3.06891e-09
TRINITY_DN240_c0_g1	24113.8	6753.68	0.280076	1.38703e-09	1.22054e-07
TRINITY_DN241_c1_g1	27.4387	5.04988	0.184042	0.00444686	0.0585316
TRINITY_DN245_c0_g1	7554.12	2052.69	0.271731	5.10061e-10	4.77333e-08
TRINITY_DN251_c2_g2	203.157	23.5065	0.115706	0.00561224	0.0698385
TRINITY_DN258_c1_g1	43.8205	17.8114	0.406462	0.029743	0.236356
TRINITY_DN258_c0_g1	320.59	136.569	0.425992	4.53375e-07	2.29973e-05
TRINITY_DN258_c1_g2	99.9876	30.6027	0.306065	2.42455e-05	0.000781453
TRINITY_DN262_c1_g1	2070.66	755.476	0.364848	3.60848e-16	7.55662e-14
TRINITY_DN282_c1_g1	637.742	292.782	0.459091	0.000163745	0.0040225
TRINITY_DN309_c0_g2	11.7629	2.02018	0.171742	0.017246	0.161001
TRINITY_DN312_c1_g2	699.385	165.356	0.23643	0.00515013	0.06557
TRINITY_DN324_c2_g1	56.0383	16.4692	0.293892	0.000699659	0.013552
TRINITY_DN331_c0_g1	4500.9	1945.93	0.432342	4.07445e-19	1.13558e-16
TRINITY_DN347_c0_g1	2616.44	723.961	0.276697	2.37613e-10	2.36127e-08
TRINITY_DN350_c2_g3	26.5626	8.40188	0.316305	0.0159982	0.152264
TRINITY_DN350_c1_g1	795.693	392.851	0.493722	2.51446e-08	1.66714e-06
TRINITY_DN356_c1_g2	818.366	398.407	0.486831	7.6524e-09	5.67781e-07
TRINITY_DN356_c1_g1	1150.73	480.167	0.417274	0.00146214	0.0244418
TRINITY_DN375_c1_g2	55.5744	22.2635	0.400607	0.00702688	0.0830998
TRINITY_DN377_c0_g2	765.552	284.387	0.37148	1.94659e-13	2.87469e-11
TRINITY_DN377_c0_g1	310.753	113.603	0.365573	0.000476523	0.00987913
TRINITY_DN380_c0_g1	1357.15	617.329	0.454871	3.20331e-12	4.09196e-10
TRINITY_DN387_c0_g1	165.2	63.0198	0.381477	0.00353979	0.0491266
TRINITY_DN391_c2_g1	133.874	38.6927	0.289023	5.53537e-07	2.7621e-05
TRINITY_DN391_c2_g2	99.5214	34.8577	0.350253	0.000128247	0.00328745
TRINITY_DN406_c0_g1	20410.9	9495.72	0.465228	2.3172e-16	4.89261e-14
TRINITY_DN429_c0_g4	82.9637	34.9849	0.421689	0.0230892	0.197884
TRINITY_DN437_c0_g2	25.3093	9.76893	0.385981	0.044018	0.306845
TRINITY_DN447_c0_g2	11356.6	3758.45	0.33095	4.22787e-36	4.56402e-33
TRINITY_DN458_c0_g1	4349.49	1828.4	0.42037	2.10879e-20	6.59706e-18
TRINITY_DN459_c0_g2	268.789	124.552	0.463382	0.00381969	0.052204
TRINITY_DN488_c3_g1	832.519	330.351	0.396809	0.000955184	0.0174399
TRINITY_DN494_c3_g1	19.6913	6.37681	0.323839	0.0322476	0.248929
TRINITY_DN504_c0_g2	96.2336	27.472	0.285472	1.07771e-05	0.000384191
TRINITY_DN506_c0_g1	219.453	72.5075	0.330401	2.05719e-08	1.38797e-06
TRINITY_DN513_c0_g2	143	64.695	0.452411	0.000306681	0.00681914
TRINITY_DN530_c0_g1	21522.7	10575.6	0.49137	1.28238e-09	1.13365e-07
TRINITY_DN543_c1_g1	1739.36	708.171	0.407145	1.57919e-16	3.41913e-14
TRINITY_DN562_c1_g1	14.7566	3.34223	0.226491	0.0191493	0.173241
TRINITY_DN564_c0_g2	177.815	80.9449	0.455221	0.000156808	0.00389455
TRINITY_DN565_c1_g1	61.1699	26.6171	0.435134	0.00899866	0.099596
TRINITY_DN582_c0_g2	1423.78	353.243	0.248102	1.79579e-31	1.40447e-28
TRINITY_DN594_c0_g2	61.7069	19.8498	0.321679	0.00074872	0.0143644
TRINITY_DN603_c0_g1	7048.52	2803.53	0.397747	8.42862e-25	4.25008e-22
TRINITY_DN622_c0_g2	731.124	222.313	0.30407	4.16961e-18	1.07966e-15
TRINITY_DN630_c3_g1	16.43	4.73734	0.288335	0.0321773	0.248486
TRINITY_DN631_c0_g2	233.099	84.0465	0.360562	9.13152e-08	5.42547e-06
TRINITY_DN633_c1_g2	51.3528	9.03978	0.176033	0.00107594	0.0191069
TRINITY_DN652_c0_g1	1727.74	727.774	0.42123	1.89343e-15	3.60105e-13
TRINITY_DN674_c0_g2	17534.7	7211.98	0.411298	2.38443e-24	1.12812e-21
TRINITY_DN677_c2_g1	8.90723	0.332644	0.0373454	0.00345221	0.0481672
TRINITY_DN689_c0_g3	48.192	19.8212	0.411297	0.0122643	0.125836
TRINITY_DN693_c0_g1	4916.62	928.937	0.188938	3.73993e-64	1.50867e-60
TRINITY_DN696_c9_g1	6.14401	0.341165	0.0555281	0.0234212	0.199361
TRINITY_DN700_c0_g1	41798.5	3574.67	0.0855213	5.57868e-70	2.67236e-66
TRINITY_DN702_c0_g1	706.164	334.553	0.473761	0.0262815	0.216317
TRINITY_DN703_c0_g1	815.02	387.992	0.476053	1.4726e-06	6.63148e-05
TRINITY_DN708_c0_g1	3356.49	62.9568	0.0187567	2.63605e-202	2.0204e-197
TRINITY_DN709_c0_g2	332.775	139.203	0.418312	1.20494e-07	6.95948e-06
TRINITY_DN716_c0_g2	10172.4	4161.26	0.409073	3.48754e-24	1.62002e-21
TRINITY_DN737_c0_g3	108.527	31.5482	0.290694	5.10678e-06	0.000197781
TRINITY_DN739_c1_g1	523.656	180.285	0.344281	2.61187e-09	2.17122e-07
TRINITY_DN751_c0_g1	20572.6	8555.07	0.415847	1.9102e-23	7.91393e-21
TRINITY_DN776_c0_g2	140.127	47.0336	0.335649	0.00532013	0.0671654
TRINITY_DN776_c0_g1	75.6621	34.5189	0.456224	0.0075989	0.0877532
TRINITY_DN781_c0_g1	1594.94	608.139	0.381292	6.23112e-18	1.59727e-15
TRINITY_DN791_c2_g1	358.693	45.4136	0.126608	4.45558e-22	1.64975e-19
TRINITY_DN792_c0_g2	253.477	113.208	0.446623	6.09626e-06	0.000231131
TRINITY_DN794_c1_g1	582.771	283.492	0.486456	1.05133e-07	6.19361e-06
TRINITY_DN800_c0_g1	2439.79	1120.3	0.459177	0.000167638	0.00410113
TRINITY_DN803_c0_g1	7353.34	2396.73	0.325937	3.79138e-35	3.9269e-32
TRINITY_DN821_c1_g1	31.2749	2.36623	0.0756589	3.02949e-06	0.000126056
TRINITY_DN834_c3_g1	42.7144	9.11341	0.213357	0.00113503	0.0199987
TRINITY_DN872_c0_g1	2988.2	1165.59	0.390065	0.000148098	0.00370826
TRINITY_DN874_c0_g1	915.529	364.501	0.398132	2.25515e-12	2.94959e-10
TRINITY_DN877_c0_g1	2129.87	588.77	0.276435	4.45739e-05	0.00132417
TRINITY_DN917_c1_g1	176.539	33.5022	0.189772	0.000150263	0.00375389
TRINITY_DN920_c0_g1	12968.6	3106.92	0.239573	2.19992e-43	3.37226e-40
TRINITY_DN925_c0_g1	470.079	19.4472	0.0413701	6.07576e-48	1.22546e-44
TRINITY_DN928_c0_g1	15037.7	2014.44	0.133959	3.44613e-104	5.28257e-100
TRINITY_DN929_c0_g1	4554.48	2213.39	0.485981	0.00269321	0.0397682
TRINITY_DN945_c2_g1	20.6721	5.68347	0.274934	0.0153012	0.147573
TRINITY_DN961_c0_g2	773.285	89.0397	0.115145	0.0337943	0.257574
TRINITY_DN961_c0_g1	1143.11	440.375	0.385241	1.85588e-15	3.5384e-13
TRINITY_DN972_c4_g1	6.71637	0.332644	0.0495273	0.0448559	0.311242
TRINITY_DN973_c0_g1	956.448	390.393	0.40817	0.011635	0.121081
TRINITY_DN974_c1_g1	153.448	62.0017	0.404056	0.000116298	0.00302877
TRINITY_DN979_c1_g1	118774	58371.3	0.491449	3.98714e-10	3.80093e-08
TRINITY_DN989_c1_g2	5.13283	0.334462	0.0651614	0.0482961	0.327493
TRINITY_DN989_c0_g1	98.4926	38.9991	0.39596	0.000566255	0.0114152
TRINITY_DN997_c0_g1	951.413	421.728	0.443265	2.65074e-11	2.98773e-09
TRINITY_DN1006_c1_g1	74.851	11.7514	0.156997	1.08922e-07	6.35819e-06
TRINITY_DN1023_c0_g1	15321.8	6328.01	0.413008	4.74537e-24	2.15212e-21
TRINITY_DN1026_c0_g1	327.163	149.666	0.457467	1.63679e-06	7.29373e-05
TRINITY_DN1035_c0_g1	112740	37831.3	0.335563	4.51809e-23	1.81303e-20
TRINITY_DN1044_c0_g1	639.92	203.925	0.318673	0.000591585	0.011813
TRINITY_DN1046_c13_g1	20.2439	1.34944	0.066659	0.0142566	0.140454
TRINITY_DN1052_c0_g1	48.446	14.7847	0.30518	0.00152385	0.0253133
TRINITY_DN1062_c0_g1	304.731	89.6631	0.294237	1.23551e-11	1.45685e-09
TRINITY_DN1074_c0_g1	2257.43	1028.31	0.45552	1.89716e-08	1.28679e-06
TRINITY_DN1078_c0_g1	972.523	328.349	0.337626	1.48818e-05	0.000508977
TRINITY_DN1090_c1_g1	329.032	134.807	0.409707	1.81109e-05	0.000603527
TRINITY_DN1104_c0_g1	2164.21	941.11	0.434851	1.1286e-15	2.21232e-13
TRINITY_DN1128_c0_g2	228.746	57.5171	0.251445	5.84463e-07	2.90131e-05
TRINITY_DN1129_c2_g1	72.8917	30.1928	0.414215	0.00309645	0.0443189
TRINITY_DN1135_c0_g1	3530.73	1438.76	0.407496	4.89928e-12	6.09587e-10
TRINITY_DN1135_c1_g1	374.152	60.9921	0.163014	1.43102e-12	1.91749e-10
TRINITY_DN1146_c0_g1	632.909	311.923	0.49284	0.0241438	0.203722
TRINITY_DN1149_c1_g1	8.42727	1.34455	0.159548	0.0324455	0.249878
TRINITY_DN1161_c0_g1	241.26	101.174	0.419358	0.00242157	0.0367204
TRINITY_DN1164_c0_g2	1377.88	455.652	0.33069	1.37212e-08	9.59545e-07
TRINITY_DN1176_c0_g2	396.09	162.819	0.411065	2.54128e-08	1.68346e-06
TRINITY_DN1187_c0_g1	2703.93	1302.65	0.481761	0.000434966	0.00915626
TRINITY_DN1196_c1_g1	51.7242	11.1111	0.214814	0.00164519	0.0269205
TRINITY_DN1209_c2_g1	35.1179	10.7645	0.306524	0.00540864	0.0679471
TRINITY_DN1226_c0_g2	315.627	114.825	0.363798	5.65387e-09	4.29475e-07
TRINITY_DN1229_c0_g1	3145.67	871.19	0.276949	1.44464e-36	1.58178e-33
TRINITY_DN1237_c0_g1	1140.8	480.076	0.420824	2.741e-13	3.98641e-11
TRINITY_DN1266_c1_g1	628.135	307.571	0.489658	1.17429e-07	6.79783e-06
TRINITY_DN1268_c0_g1	1401.12	537.569	0.383672	7.47739e-17	1.68066e-14
TRINITY_DN1310_c0_g1	718.83	331.193	0.460739	3.85606e-09	3.09474e-07
TRINITY_DN1315_c0_g1	885.959	305.53	0.344858	3.69845e-08	2.38208e-06
TRINITY_DN1328_c1_g2	468.745	227.198	0.484695	7.79779e-07	3.76124e-05
TRINITY_DN1331_c5_g1	10.1108	0.675627	0.0668225	0.00346296	0.0482675
TRINITY_DN1332_c0_g2	41.0455	7.04086	0.171538	7.20543e-05	0.00201261
TRINITY_DN1335_c1_g1	22712.6	9414.89	0.414524	1.75414e-23	7.30685e-21
TRINITY_DN1335_c4_g1	3656.11	1623.63	0.444086	1.70676e-17	4.12664e-15
TRINITY_DN1336_c4_g1	86.4249	41.7192	0.482723	0.00621706	0.0756269
TRINITY_DN1348_c0_g1	417.753	109.258	0.261538	4.75719e-16	9.82789e-14
TRINITY_DN1350_c0_g1	255.795	98.1528	0.383717	1.68971e-07	9.41189e-06
TRINITY_DN1367_c0_g1	1811.3	694.126	0.38322	8.3063e-19	2.25757e-16
TRINITY_DN1368_c4_g1	19.0373	1.66504	0.0874618	0.000297906	0.00665297
TRINITY_DN1370_c1_g1	84.165	31.3587	0.372586	0.000555583	0.0112385
TRINITY_DN1379_c0_g1	852.182	406.185	0.476641	0.000559157	0.0112959
TRINITY_DN1379_c2_g1	1064.17	401.316	0.377116	3.56882e-06	0.000144573
TRINITY_DN1379_c0_g2	333.226	22.1424	0.0664486	0.00179427	0.0288053
TRINITY_DN1387_c0_g1	417.769	187.689	0.449265	2.215e-07	1.20403e-05
TRINITY_DN1442_c0_g1	191.155	56.7094	0.296666	1.30464e-08	9.21606e-07
TRINITY_DN1442_c0_g2	567.307	185.44	0.326877	1.31895e-14	2.23652e-12
TRINITY_DN1443_c0_g1	9092.6	3748.4	0.412247	1.92626e-23	7.93752e-21
TRINITY_DN1444_c0_g2	495.777	227.377	0.458627	7.80168e-08	4.71206e-06
TRINITY_DN1463_c0_g1	919.638	418.787	0.455383	0.0231858	0.19829
TRINITY_DN1467_c0_g2	388.319	95.7292	0.246522	1.8511e-15	3.5381e-13
TRINITY_DN1468_c0_g1	539.026	159.235	0.295411	4.36136e-16	9.05897e-14
TRINITY_DN1479_c1_g1	274.618	109.392	0.398343	3.32114e-06	0.000135832
TRINITY_DN1482_c2_g1	15.0623	4.34074	0.288185	0.0396835	0.286829
TRINITY_DN1483_c0_g1	86.0156	26.8956	0.312682	8.79524e-05	0.00238792
TRINITY_DN1483_c0_g2	44.3668	19.8821	0.448129	0.0244081	0.205307
TRINITY_DN1487_c1_g1	61.0203	25.5577	0.41884	0.00669411	0.0801546
TRINITY_DN1494_c1_g1	1939.51	719.884	0.371169	2.06463e-17	4.92971e-15
TRINITY_DN1505_c0_g1	2176.43	900.278	0.413649	5.42522e-11	5.8731e-09
TRINITY_DN1521_c0_g1	759.703	365.535	0.481156	1.30552e-06	5.95605e-05
TRINITY_DN1541_c0_g4	84.535	30.9249	0.365824	0.00437714	0.0578325
TRINITY_DN1542_c2_g1	7.41004	0.99975	0.134918	0.0387104	0.282355
TRINITY_DN1567_c0_g2	987.574	476.552	0.482549	1.35648e-09	1.19531e-07
TRINITY_DN1576_c0_g1	182155	46788.9	0.256863	2.64323e-26	1.42669e-23
TRINITY_DN1580_c1_g1	53.7841	23.1506	0.430436	0.0219016	0.190501
TRINITY_DN1584_c1_g1	18.7225	5.03954	0.26917	0.019171	0.173417
TRINITY_DN1602_c0_g1	257.442	85.4271	0.33183	3.39694e-05	0.00104243
TRINITY_DN1604_c2_g1	15932.6	6012.16	0.377348	7.57118e-29	5.09029e-26
TRINITY_DN1610_c0_g1	219.071	107.104	0.488902	0.0277879	0.225043
TRINITY_DN1619_c1_g1	3157.73	764.239	0.242021	5.35906e-25	2.72017e-22
TRINITY_DN1619_c0_g1	245.319	80.2736	0.327221	5.83815e-09	4.42597e-07
TRINITY_DN1620_c0_g1	1086.38	175.191	0.161261	1.41107e-41	2.00281e-38
TRINITY_DN1624_c2_g1	97.1265	44.0556	0.45359	0.0023292	0.0355479
TRINITY_DN1631_c7_g1	19.4466	6.70333	0.344705	0.0430061	0.301583
TRINITY_DN1631_c2_g1	68.9264	12.4185	0.18017	5.07952e-05	0.00148256
TRINITY_DN1636_c1_g1	130.776	65.0638	0.497522	0.00251903	0.0377903
TRINITY_DN1652_c0_g2	27.1395	6.70639	0.247108	0.00412029	0.0551262
TRINITY_DN1663_c1_g1	39905.7	18947.2	0.474801	1.08427e-15	2.14185e-13
TRINITY_DN1672_c0_g1	5784.53	2600.02	0.449479	6.53186e-06	0.00024565
TRINITY_DN1673_c0_g1	164.505	77.4376	0.470732	0.000317095	0.00701204
TRINITY_DN1674_c4_g2	13108.8	4647.08	0.354502	8.81782e-15	1.52905e-12
TRINITY_DN1680_c3_g1	40.0106	10.8004	0.269938	0.00292309	0.0424801
TRINITY_DN1690_c1_g1	86.4826	15.0571	0.174106	3.50501e-05	0.00107199
TRINITY_DN1692_c0_g1	2242.46	879.835	0.392353	0.00120932	0.0210369
TRINITY_DN1698_c0_g1	86.6713	11.0484	0.127475	5.06056e-08	3.17663e-06
TRINITY_DN1720_c2_g1	212.776	72.3261	0.339916	0.0396183	0.286547
TRINITY_DN1723_c0_g1	59.0431	24.2558	0.410814	0.00570114	0.0707176
TRINITY_DN1731_c0_g1	165.618	79.7721	0.481664	0.000533986	0.0108965
TRINITY_DN1752_c0_g2	133.848	33.7633	0.252251	4.10842e-08	2.6219e-06
TRINITY_DN1757_c0_g1	547.673	224.502	0.409919	0.0401734	0.289416
TRINITY_DN1757_c1_g1	14.3326	4.02638	0.280926	0.035519	0.266427
TRINITY_DN1765_c0_g1	2578.75	1275.58	0.494651	2.11388e-12	2.77429e-10
TRINITY_DN1774_c1_g1	19.4573	5.04136	0.259098	0.0166688	0.157028
TRINITY_DN1777_c3_g1	10.5308	2.02688	0.192472	0.0283442	0.228477
TRINITY_DN1835_c0_g1	9309.68	4351.78	0.467447	0.000412049	0.00876048
TRINITY_DN1846_c0_g1	125.207	22.2398	0.177624	0.0254092	0.210927
TRINITY_DN1851_c1_g1	27025.2	6218.19	0.230089	3.67578e-58	1.12692e-54
TRINITY_DN1856_c1_g1	27.7505	9.38937	0.338349	0.0224574	0.194331
TRINITY_DN1866_c0_g1	160.736	64.083	0.398684	2.58932e-05	0.000824849
TRINITY_DN1873_c0_g1	83.609	21.923	0.262209	0.000472183	0.00979974
TRINITY_DN1874_c0_g1	59.2972	21.4862	0.362348	0.0195067	0.175521
TRINITY_DN1880_c0_g2	286.279	140.684	0.491421	3.10773e-05	0.000965511
TRINITY_DN1885_c0_g1	49.7805	23.2852	0.467757	0.0349595	0.263675
TRINITY_DN1888_c0_g1	2152.47	308.986	0.14355	5.69632e-21	1.85785e-18
TRINITY_DN1893_c0_g1	104.519	0	0	0.00956643	0.104284
TRINITY_DN1908_c1_g1	395.525	96.0069	0.242733	1.02716e-06	4.81214e-05
TRINITY_DN1908_c0_g2	157.595	25.2146	0.159996	1.17889e-08	8.42091e-07
TRINITY_DN1924_c1_g1	584.744	255.263	0.436538	2.43389e-09	2.04114e-07
TRINITY_DN1926_c1_g2	77.9482	34.5214	0.442876	0.0497383	0.333829
TRINITY_DN1941_c11_g1	17.7076	0	0	0.011142	0.116872
TRINITY_DN1941_c0_g1	1268.18	533.356	0.420567	0.000129524	0.00331355
TRINITY_DN1943_c0_g1	692.328	336.187	0.48559	4.23922e-08	2.70087e-06
TRINITY_DN1951_c1_g2	21.6446	7.73659	0.357437	0.0489613	0.330396
TRINITY_DN1963_c0_g1	203.562	27.5979	0.135575	1.04204e-11	1.2421e-09
TRINITY_DN1973_c0_g1	122.986	53.899	0.438255	0.000558559	0.0112895
TRINITY_DN1977_c1_g1	66.8132	25.194	0.377082	0.00219881	0.0340025
TRINITY_DN1981_c0_g2	496.491	104.242	0.209958	2.58388e-22	9.80402e-20
TRINITY_DN1990_c0_g3	568.49	241.01	0.423948	0.000351276	0.0076618
TRINITY_DN1999_c0_g1	6465.77	1961.51	0.303369	2.29082e-24	1.09056e-21
TRINITY_DN2001_c0_g1	28101.9	13726.5	0.488454	1.58305e-15	3.04681e-13
TRINITY_DN2007_c0_g2	242.036	82.5411	0.341028	2.78148e-05	0.000875868
TRINITY_DN2026_c0_g2	82.7862	28.5989	0.345455	0.000288667	0.00647306
TRINITY_DN2036_c3_g1	64.8532	4.36266	0.0672698	0.0444689	0.309116
TRINITY_DN2038_c1_g1	20.9772	5.35878	0.255457	0.0305461	0.240716
TRINITY_DN2063_c0_g2	804.387	226.651	0.281769	5.14279e-21	1.68448e-18
TRINITY_DN2070_c2_g2	11520.9	2803.59	0.243349	3.22421e-39	4.05114e-36
TRINITY_DN2074_c0_g1	2203.74	616.187	0.27961	2.84116e-32	2.39399e-29
TRINITY_DN2080_c1_g2	27463.2	6089.64	0.221738	1.05913e-21	3.7237e-19
TRINITY_DN2083_c0_g1	1183.26	448.576	0.379101	0.00281239	0.0411916
TRINITY_DN2089_c0_g1	76.9332	33.2973	0.432808	0.00428489	0.0568488
TRINITY_DN2092_c4_g1	19.5553	3.999	0.204497	0.00837528	0.0945117
TRINITY_DN2092_c3_g2	4.64934	0	0	0.0337059	0.257028
TRINITY_DN2097_c0_g1	2051.39	399.102	0.194552	3.17647e-06	0.000130893
TRINITY_DN2105_c2_g2	17.2953	2.70251	0.156256	0.00337709	0.0473453
TRINITY_DN2106_c0_g1	244.15	53.9691	0.221049	1.49604e-13	2.25273e-11
TRINITY_DN2118_c1_g3	96.3091	45.6179	0.473661	0.00470704	0.0611166
TRINITY_DN2127_c4_g1	609.067	242.242	0.397726	5.21417e-07	2.61887e-05
TRINITY_DN2131_c0_g1	19363.5	8493.16	0.438616	4.32892e-21	1.43632e-18
TRINITY_DN2132_c0_g1	158.289	76.834	0.485403	0.000612829	0.0121748
TRINITY_DN2133_c0_g1	64.1114	18.7897	0.29308	0.00122897	0.0213109
TRINITY_DN2137_c2_g1	20.9844	5.01704	0.239084	0.00888424	0.0986573
TRINITY_DN2139_c0_g3	266.823	118.889	0.445572	4.92891e-06	0.000192155
TRINITY_DN2146_c0_g1	1909.53	760.155	0.398085	2.21416e-16	4.68797e-14
TRINITY_DN2148_c0_g2	49.1726	22.8746	0.465191	0.0259337	0.21426
TRINITY_DN2178_c0_g1	1082.69	313.934	0.289958	0.0201026	0.179305
TRINITY_DN2180_c0_g1	171.983	65.3914	0.380221	5.31563e-06	0.000204938
TRINITY_DN2187_c0_g2	579.422	285.191	0.492199	0.0295388	0.235191
TRINITY_DN2199_c1_g1	167.332	28.5763	0.170776	6.98961e-09	5.22143e-07
TRINITY_DN2200_c1_g1	263.772	72.4994	0.274856	6.6616e-05	0.00188266
TRINITY_DN2205_c0_g2	5925.22	1921.54	0.324299	4.40703e-34	4.27565e-31
TRINITY_DN2210_c0_g1	3405.32	836.978	0.245785	1.82119e-21	6.20377e-19
TRINITY_DN2228_c0_g1	828.498	360.82	0.435511	4.67269e-11	5.10896e-09
TRINITY_DN2229_c2_g1	93.6133	40.3405	0.430927	0.00222117	0.0342925
TRINITY_DN2235_c0_g1	36.5358	8.72533	0.238816	0.000921585	0.0169388
TRINITY_DN2239_c0_g1	206.579	86.1653	0.417105	9.87103e-05	0.00263062
TRINITY_DN2259_c1_g1	869.198	425.436	0.489457	7.12194e-09	5.3151e-07
TRINITY_DN2261_c3_g1	86.904	19.2357	0.221344	1.967e-06	8.60018e-05
TRINITY_DN2266_c0_g1	162.929	26.4412	0.162287	7.06198e-12	8.61887e-10
TRINITY_DN2284_c0_g1	1159.29	155.526	0.134156	1.07038e-51	2.64642e-48
TRINITY_DN2306_c0_g2	2905.74	1019.23	0.350764	0.000303435	0.00676266
TRINITY_DN2316_c0_g1	456.248	166.265	0.364418	7.42355e-09	5.52943e-07
TRINITY_DN2318_c0_g1	27627.3	12091.3	0.437659	2.65697e-20	8.24469e-18
TRINITY_DN2335_c0_g1	17199.6	1227.39	0.0713616	3.10277e-165	7.92707e-161
TRINITY_DN2338_c1_g1	654.461	294.425	0.449874	2.24853e-09	1.90219e-07
TRINITY_DN2339_c0_g1	4562.23	1622.61	0.35566	6.42117e-28	3.96896e-25
TRINITY_DN2341_c0_g1	916.456	313.196	0.341747	1.22981e-06	5.64085e-05
TRINITY_DN2348_c0_g1	21262.4	10123.3	0.476113	2.22037e-17	5.26873e-15
TRINITY_DN2359_c0_g1	30844	13179.8	0.427306	1.06428e-20	3.41306e-18
TRINITY_DN2362_c3_g1	64.7955	11.0971	0.171264	1.23413e-06	5.65728e-05
TRINITY_DN2365_c0_g2	13.841	0	0	2.26441e-05	0.000736656
TRINITY_DN2367_c3_g1	14.1289	3.7059	0.262291	0.0363826	0.271022
TRINITY_DN2372_c0_g2	820.39	250.64	0.305513	2.3825e-19	6.78836e-17
TRINITY_DN2372_c0_g1	3555	399.452	0.112363	0.00500947	0.0641629
TRINITY_DN2377_c0_g2	1531.31	540.07	0.352684	3.38447e-20	1.03761e-17
TRINITY_DN2378_c0_g1	20464.1	8071.64	0.394429	3.6389e-26	1.92347e-23
TRINITY_DN2387_c0_g1	569.132	146.719	0.257795	1.58328e-05	0.000536474
TRINITY_DN2414_c0_g1	1430.8	697.186	0.487271	1.00132e-10	1.04844e-08
TRINITY_DN2431_c0_g2	838.224	263.242	0.314047	1.14254e-08	8.18408e-07
TRINITY_DN2439_c1_g1	393.872	67.9445	0.172504	3.23532e-13	4.66989e-11
TRINITY_DN2439_c1_g3	461.312	63.1634	0.136921	6.72361e-22	2.40809e-19
TRINITY_DN2439_c7_g1	16.7373	1.36466	0.0815342	0.000458685	0.00957145
TRINITY_DN2450_c0_g1	15912.9	3766.92	0.236721	2.12722e-58	7.04049e-55
TRINITY_DN2460_c0_g1	1006.37	496.944	0.4938	5.82518e-09	4.4205e-07
TRINITY_DN2469_c0_g2	748.045	373.935	0.499883	5.7144e-08	3.55215e-06
TRINITY_DN2469_c0_g1	60031.2	15337.3	0.255488	6.20241e-16	1.26432e-13
TRINITY_DN2469_c1_g1	49331.6	21159.6	0.428925	7.64882e-08	4.63068e-06
TRINITY_DN2472_c0_g1	296.834	81.8924	0.275886	5.25824e-05	0.0015289
TRINITY_DN2487_c0_g2	139.551	27.5913	0.197715	1.76386e-07	9.74699e-06
TRINITY_DN2491_c1_g2	5.50461	0.334462	0.0607605	0.0375372	0.277065
TRINITY_DN2495_c0_g1	681.125	289.955	0.4257	1.77476e-10	1.79692e-08
TRINITY_DN2503_c0_g1	715.994	240.877	0.336423	2.0196e-07	1.10803e-05
TRINITY_DN2522_c0_g1	1312.07	533.568	0.40666	3.59384e-15	6.62138e-13
TRINITY_DN2550_c0_g1	861.222	430.305	0.499645	1.57493e-08	1.08748e-06
TRINITY_DN2578_c0_g4	84.6845	20.5011	0.242088	0.0445019	0.30929
TRINITY_DN2578_c0_g3	82.7216	27.8393	0.336542	0.0418219	0.296718
TRINITY_DN2579_c1_g1	81.8671	14.7847	0.180594	2.06479e-07	1.12959e-05
TRINITY_DN2579_c0_g1	366.199	176.567	0.48216	5.30489e-06	0.000204627
TRINITY_DN2593_c1_g1	24.0858	8.4037	0.348906	0.0279283	0.225798
TRINITY_DN2595_c2_g1	43.1606	17.865	0.413918	0.0170128	0.159446
TRINITY_DN2600_c0_g1	95.677	44.4564	0.464651	0.00426141	0.0565862
TRINITY_DN2610_c0_g1	898.996	424.36	0.472037	1.28778e-07	7.38786e-06
TRINITY_DN2627_c2_g1	129.167	55.3819	0.428763	0.0157722	0.15063
TRINITY_DN2674_c1_g2	19.5558	3.71385	0.189911	0.00403157	0.0543631
TRINITY_DN2686_c0_g1	91.1963	28.5929	0.313531	5.36173e-05	0.0015531
TRINITY_DN2693_c0_g1	729.678	232.512	0.31865	1.51768e-09	1.32637e-07
TRINITY_DN2723_c0_g1	200.773	47.8982	0.238569	2.25901e-10	2.25152e-08
TRINITY_DN2753_c0_g1	1277.36	522.202	0.408813	1.51098e-14	2.52307e-12
TRINITY_DN2757_c0_g1	425.662	200.411	0.470821	6.09247e-07	3.01069e-05
TRINITY_DN2788_c1_g1	93.7722	32.2184	0.343582	0.000190659	0.00457229
TRINITY_DN2796_c0_g1	1984.24	921.347	0.464332	2.54466e-08	1.68425e-06
TRINITY_DN2808_c0_g1	68.6406	26.8127	0.390625	0.00296448	0.042927
TRINITY_DN2810_c0_g2	2468.3	863.377	0.349787	4.58044e-24	2.08969e-21
TRINITY_DN2816_c1_g1	678.644	299.831	0.441809	9.7835e-10	8.72941e-08
TRINITY_DN2820_c2_g5	98.9743	33.2457	0.335902	5.85986e-05	0.00167899
TRINITY_DN2834_c1_g1	38.224	10.0985	0.264193	0.00176201	0.0283836
TRINITY_DN2835_c0_g1	361.989	85.7342	0.236842	1.69758e-16	3.66509e-14
TRINITY_DN2836_c0_g1	648.3	318.445	0.4912	0.000861206	0.0160134
TRINITY_DN2839_c0_g1	1552.97	583.362	0.375643	2.79682e-18	7.31611e-16
TRINITY_DN2839_c0_g2	932.717	254.11	0.27244	2.17078e-23	8.89728e-21
TRINITY_DN2845_c0_g1	312.362	83.8996	0.268598	5.34736e-08	3.34297e-06
TRINITY_DN2852_c1_g2	19.1039	3.3453	0.175111	0.0163644	0.154851
TRINITY_DN2853_c1_g1	286.222	136.237	0.475984	1.32726e-05	0.000460932
TRINITY_DN2859_c1_g1	345.424	132.979	0.384974	0.00169806	0.0276439
TRINITY_DN2860_c1_g1	68.2159	9.39493	0.137723	8.06314e-08	4.85467e-06
TRINITY_DN2872_c0_g1	212.439	101.494	0.477756	9.33682e-05	0.00251271
TRINITY_DN2873_c1_g1	13.6475	3.71021	0.271861	0.0344647	0.260945
TRINITY_DN2878_c0_g1	1460.94	609.082	0.41691	6.75978e-15	1.18559e-12
TRINITY_DN2881_c2_g1	98.5967	32.8819	0.333499	9.42688e-05	0.00253162
TRINITY_DN2889_c0_g2	1834.32	713.676	0.389068	1.16629e-06	5.38821e-05
TRINITY_DN2894_c0_g1	99.9058	37.654	0.376895	0.010741	0.113645
TRINITY_DN2901_c0_g1	5663.4	2746.86	0.485019	1.58612e-15	3.04681e-13
TRINITY_DN2907_c0_g1	226.796	106.209	0.468302	5.3815e-05	0.00155765
TRINITY_DN2937_c0_g1	313.259	154.568	0.493421	2.15963e-05	0.000707975
TRINITY_DN2938_c0_g1	80.1034	26.201	0.327089	0.00079118	0.0149802
TRINITY_DN2950_c0_g1	446.726	79.9495	0.178968	3.81161e-24	1.74935e-21
TRINITY_DN2952_c0_g1	24531.5	12170.7	0.496127	5.21066e-14	8.18383e-12
TRINITY_DN2971_c0_g1	756.347	376.544	0.497846	4.35486e-05	0.00129673
TRINITY_DN2973_c0_g1	1649.59	600.361	0.363946	8.20175e-07	3.94121e-05
TRINITY_DN2985_c1_g1	3486.33	1433.42	0.411153	4.28197e-20	1.30491e-17
TRINITY_DN2998_c0_g2	687.045	142.55	0.207483	1.74627e-13	2.61412e-11
TRINITY_DN3000_c3_g1	50.6489	12.0944	0.238788	0.000219894	0.00515784
TRINITY_DN3001_c0_g1	216.385	9.03672	0.0417623	0.0226133	0.195114
TRINITY_DN3005_c2_g1	7.87573	0.673809	0.0855551	0.0165239	0.156047
TRINITY_DN3006_c1_g1	6.70563	0.332644	0.0496067	0.0212404	0.18648
TRINITY_DN3015_c2_g2	52.6864	12.3996	0.235348	0.00016057	0.00396231
TRINITY_DN3017_c0_g1	7545.66	3146.97	0.417057	4.01473e-19	1.12714e-16
TRINITY_DN3023_c1_g2	17.8865	3.74611	0.209437	0.0083025	0.0938009
TRINITY_DN3046_c0_g1	717.077	270.788	0.377628	4.91517e-13	6.93781e-11
TRINITY_DN3060_c0_g1	664.943	225.056	0.338458	1.59775e-14	2.65638e-12
TRINITY_DN3067_c1_g1	203.533	65.7814	0.323198	2.4597e-05	0.000790454
TRINITY_DN3080_c1_g1	401.035	191.121	0.47657	0.0144886	0.142005
TRINITY_DN3080_c2_g1	101.62	49.3913	0.486038	0.00370565	0.0509453
TRINITY_DN3102_c0_g2	21.8736	5.68472	0.259889	0.0109875	0.115631
TRINITY_DN3104_c0_g1	111.456	12.7267	0.114186	0.013576	0.13538
TRINITY_DN3106_c1_g1	608.613	135.158	0.222075	1.15996e-23	4.99468e-21
TRINITY_DN3106_c0_g1	185.184	85.9956	0.46438	0.000135316	0.00343648
TRINITY_DN3116_c0_g1	439.4	108.3	0.246472	1.31157e-08	9.24795e-07
TRINITY_DN3122_c1_g2	5.30805	0.334462	0.0630104	0.0457885	0.316053
TRINITY_DN3122_c0_g2	555.93	263.938	0.474768	9.936e-08	5.87159e-06
TRINITY_DN3129_c0_g1	78.6701	29.9532	0.380745	0.00115437	0.0202557
TRINITY_DN3130_c2_g1	59.8169	14.7871	0.247206	0.0489534	0.330372
TRINITY_DN3139_c0_g2	19.792	1.01009	0.0510354	3.61793e-05	0.00110213
TRINITY_DN3160_c0_g1	258.029	107.373	0.416125	1.41796e-06	6.4116e-05
TRINITY_DN3167_c2_g1	1194.27	586.497	0.491091	3.99095e-06	0.000159399
TRINITY_DN3173_c1_g1	25.6967	5.68778	0.221343	0.0139894	0.138458
TRINITY_DN3179_c0_g1	285.408	142.505	0.499303	4.36949e-05	0.00130008
TRINITY_DN3185_c0_g1	794.305	282.817	0.356056	4.18899e-15	7.60817e-13
TRINITY_DN3202_c0_g1	1101.68	458.185	0.415895	5.64785e-08	3.52221e-06
TRINITY_DN3207_c0_g2	3535.66	1520.46	0.430036	7.6801e-10	6.97443e-08
TRINITY_DN3210_c3_g2	6.99004	0.334462	0.0478484	0.0120445	0.12427
TRINITY_DN3226_c0_g1	680.267	207.809	0.305481	3.54535e-10	3.41803e-08
TRINITY_DN3239_c1_g1	744.731	359.118	0.482212	1.61344e-08	1.11207e-06
TRINITY_DN3241_c0_g1	47.8027	3.67545	0.0768879	0.00159933	0.0263279
TRINITY_DN3243_c0_g1	4680.86	1790.29	0.38247	1.27979e-24	6.28779e-22
TRINITY_DN3263_c0_g1	293.665	124.759	0.424836	1.61925e-05	0.000547693
TRINITY_DN3277_c4_g1	636.231	170.119	0.267386	0.000117273	0.00305105
TRINITY_DN3282_c1_g2	65.5451	10.7194	0.163542	6.90222e-07	3.37817e-05
TRINITY_DN3282_c1_g1	37.7734	10.7748	0.285248	0.00291392	0.0423853
TRINITY_DN3289_c4_g1	14.7566	0	0	1.03865e-05	0.000373044
TRINITY_DN3296_c0_g1	5877.33	2718.3	0.462507	2.01895e-17	4.83571e-15
TRINITY_DN3308_c0_g1	137.156	10.7097	0.0780843	3.2163e-05	0.000992806
TRINITY_DN3310_c1_g1	6210.19	1788.78	0.28804	1.62655e-40	2.14943e-37
TRINITY_DN3311_c0_g1	718.484	263.019	0.366075	5.5393e-14	8.66449e-12
TRINITY_DN3312_c0_g1	368.302	85.3246	0.231671	6.8013e-17	1.54227e-14
TRINITY_DN3315_c1_g2	20.928	4.41992	0.211197	0.00408013	0.0547769
TRINITY_DN3332_c0_g1	625.286	291.808	0.466679	2.53351e-05	0.000810098
TRINITY_DN3339_c0_g1	247.585	122.448	0.494568	8.6124e-05	0.00234826
TRINITY_DN3385_c0_g1	696.734	286.33	0.41096	0.000464426	0.00965969
TRINITY_DN3390_c2_g1	68.5882	20.4281	0.297837	0.000231546	0.00538762
TRINITY_DN3391_c1_g1	49.8623	24.879	0.498954	0.0452778	0.313517
TRINITY_DN3392_c12_g1	29.7885	8.0138	0.269023	0.00485675	0.0625903
TRINITY_DN3392_c3_g1	32.7584	14.4296	0.440485	0.0486502	0.328905
TRINITY_DN3408_c1_g1	23.6349	8.42619	0.356515	0.03783	0.278261
TRINITY_DN3412_c0_g1	190.415	93.9244	0.49326	0.000377622	0.00813852
TRINITY_DN3418_c0_g1	1522.43	747.865	0.491232	6.66994e-11	7.13991e-09
TRINITY_DN3428_c0_g1	591.524	75.2694	0.127246	0.000789372	0.0149539
TRINITY_DN3448_c0_g1	44.9604	19.8042	0.44048	0.0217111	0.189376
TRINITY_DN3453_c0_g1	1917.62	939.595	0.48998	0.000515226	0.0105643
TRINITY_DN3466_c1_g1	556.98	108.064	0.194018	1.25958e-19	3.72743e-17
TRINITY_DN3469_c5_g1	39.5859	11.7008	0.29558	0.00294255	0.0426982
TRINITY_DN3469_c0_g1	1721.87	492.345	0.285936	3.77664e-28	2.39224e-25
TRINITY_DN3482_c3_g1	17.0348	4.06171	0.238436	0.013598	0.135546
TRINITY_DN3500_c2_g1	37.1814	15.8015	0.424985	0.0342789	0.259975
TRINITY_DN3506_c0_g1	846.387	308.048	0.363957	3.69368e-15	6.78902e-13
TRINITY_DN3532_c0_g1	36.0585	11.0825	0.307347	0.00576619	0.0712937
TRINITY_DN3534_c0_g1	235.107	71.2272	0.302956	0.00433276	0.0573846
TRINITY_DN3542_c0_g2	42.7996	2.67149	0.0624186	0.000305018	0.00679005
TRINITY_DN3542_c0_g1	679.05	308.615	0.454481	3.31553e-07	1.73224e-05
TRINITY_DN3543_c0_g2	19.2866	5.02431	0.260508	0.014257	0.140454
TRINITY_DN3543_c0_g3	66.0506	29.9124	0.452871	0.0124784	0.127436
TRINITY_DN3561_c0_g1	688.345	136.212	0.197884	1.16506e-08	8.32988e-07
TRINITY_DN3576_c0_g1	3076.76	1252.98	0.407242	3.19027e-06	0.000131391
TRINITY_DN3578_c1_g1	843.775	354.068	0.419624	5.99143e-12	7.35919e-10
TRINITY_DN3585_c0_g2	45.7244	21.1104	0.461688	0.0367088	0.272875
TRINITY_DN3585_c1_g1	36.9969	16.1353	0.436125	0.0365914	0.272339
TRINITY_DN3600_c0_g1	317.004	128.356	0.404903	1.48149e-07	8.3615e-06
TRINITY_DN3607_c0_g1	288.575	99.3705	0.344349	4.2619e-08	2.71307e-06
TRINITY_DN3619_c0_g1	682.349	146.467	0.214652	3.55793e-26	1.89373e-23
TRINITY_DN3627_c0_g2	10.9146	0	0	0.0175105	0.162461
TRINITY_DN3654_c1_g1	95.0891	46.7161	0.491287	0.00706156	0.0833821
TRINITY_DN3665_c0_g1	98.2945	43.3988	0.441518	0.0019014	0.0302037
TRINITY_DN3674_c0_g1	72.7703	29.221	0.401551	0.0025014	0.0375774
TRINITY_DN3675_c0_g1	1028.22	341.47	0.3321	4.75703e-19	1.31152e-16
TRINITY_DN3676_c1_g1	26.9226	10.3947	0.386094	0.0374888	0.276814
TRINITY_DN3680_c0_g2	27.1741	6.70208	0.246635	0.00443943	0.0584539
TRINITY_DN3706_c2_g1	165.602	37.1449	0.224302	2.52169e-10	2.49387e-08
TRINITY_DN3706_c1_g1	24.6419	5.68108	0.230546	0.00462069	0.0602571
TRINITY_DN3709_c0_g1	1430.13	532.334	0.372227	0.017088	0.159993
TRINITY_DN3710_c0_g2	39.8316	9.0708	0.227729	0.00377525	0.0517166
TRINITY_DN3719_c0_g1	5534.38	2120.04	0.383068	1.89637e-16	4.04867e-14
TRINITY_DN3726_c0_g1	66.5054	29.5201	0.443876	0.00786975	0.0900649
TRINITY_DN3729_c0_g1	2514.91	1138.89	0.452856	2.73075e-15	5.10484e-13
TRINITY_DN3748_c1_g1	154.786	30.2336	0.195325	5.12827e-11	5.56737e-09
TRINITY_DN3748_c0_g1	437.455	90.103	0.205971	5.02444e-10	4.7078e-08
TRINITY_DN3760_c2_g1	267.633	116.889	0.43675	2.80545e-06	0.000117692
TRINITY_DN3773_c0_g1	13891	5191.37	0.373722	1.62706e-29	1.12348e-26
TRINITY_DN3779_c0_g1	66.5509	31.9704	0.480391	0.0203891	0.181333
TRINITY_DN3785_c2_g1	21.7634	5.08032	0.233434	0.00699558	0.0828327
TRINITY_DN3803_c0_g4	1383.2	664.072	0.480097	0.000600726	0.0119714
TRINITY_DN3813_c0_g1	10541.8	2256.39	0.214042	3.08132e-05	0.000958474
TRINITY_DN3817_c0_g1	518.275	240.326	0.463705	0.000188603	0.00453002
TRINITY_DN3817_c0_g2	359.716	61.9224	0.172142	4.41458e-22	1.64975e-19
TRINITY_DN3822_c0_g1	45.1663	16.7441	0.370721	0.00979236	0.105888
TRINITY_DN3825_c0_g1	53.5524	14.0969	0.263236	0.000423925	0.0089657
TRINITY_DN3835_c0_g1	13685.6	1405.2	0.102677	2.13706e-49	4.54986e-46
TRINITY_DN3858_c0_g3	475.023	76.5589	0.161169	1.5229e-27	9.09218e-25
TRINITY_DN3863_c2_g1	1162.28	503.103	0.432859	1.28869e-12	1.7298e-10
TRINITY_DN3863_c1_g2	893.948	204.863	0.229166	5.40695e-28	3.36923e-25
TRINITY_DN3866_c0_g1	680.056	241.631	0.355311	0.00403325	0.054371
TRINITY_DN3875_c2_g1	341.892	90.1423	0.263657	2.46143e-05	0.000790681
TRINITY_DN3883_c2_g1	12.9689	1.00645	0.077605	0.00270423	0.0398933
TRINITY_DN3887_c0_g3	3312.71	1118	0.337489	2.86238e-17	6.66829e-15
TRINITY_DN3887_c1_g1	157.078	59.5142	0.378882	1.21193e-05	0.000425117
TRINITY_DN3887_c0_g2	9158.09	3192.93	0.348646	2.17322e-30	1.58635e-27
TRINITY_DN3912_c0_g1	50.7601	6.70026	0.131999	0.00184971	0.0295418
TRINITY_DN3945_c0_g2	8.31605	0.332644	0.0400003	0.00537381	0.0676165
TRINITY_DN3962_c0_g1	335.896	121.151	0.360681	1.78252e-09	1.53507e-07
TRINITY_DN3970_c1_g1	28.9628	10.405	0.359255	0.0232113	0.198379
TRINITY_DN3976_c2_g1	12.1645	3.34405	0.274902	0.0479383	0.325961
TRINITY_DN3978_c0_g1	488.952	136.148	0.278448	3.0249e-07	1.60113e-05
TRINITY_DN3980_c0_g1	1860.96	686.585	0.368942	9.62199e-13	1.33359e-10
TRINITY_DN3992_c0_g1	511.412	87.9735	0.172021	0.00014575	0.00366022
TRINITY_DN3996_c0_g1	1391.07	462.847	0.332727	1.47251e-17	3.62897e-15
TRINITY_DN4004_c0_g1	500.45	237.857	0.475287	3.43833e-07	1.78786e-05
TRINITY_DN4009_c0_g1	112.644	40.0688	0.355713	0.0473159	0.323047
TRINITY_DN4015_c1_g1	1196.38	466.674	0.390073	3.27448e-06	0.000134282
TRINITY_DN4030_c0_g1	644.346	311.857	0.48399	6.14269e-08	3.78766e-06
TRINITY_DN4032_c0_g1	75.6064	29.6017	0.391524	0.00398587	0.0539557
TRINITY_DN4034_c0_g1	415.138	195.461	0.470835	9.21577e-07	4.35208e-05
TRINITY_DN4060_c0_g1	1652.53	705.659	0.427018	1.0988e-12	1.49322e-10
TRINITY_DN4065_c0_g1	588.489	291.059	0.494587	0.00273598	0.0402878
TRINITY_DN4075_c1_g2	191.695	66.8468	0.348715	4.25208e-07	2.16689e-05
TRINITY_DN4084_c0_g1	927.006	302.861	0.326709	6.05767e-05	0.00173113
TRINITY_DN4087_c0_g1	705.124	188.465	0.26728	4.61023e-06	0.000181206
TRINITY_DN4095_c1_g1	3.91249	0	0	0.0498876	0.334316
TRINITY_DN4099_c0_g1	1368.26	421.556	0.308097	1.31846e-09	1.16421e-07
TRINITY_DN4099_c3_g1	4335.79	2122.56	0.489545	1.45249e-14	2.43602e-12
TRINITY_DN4112_c0_g1	536.554	233.306	0.434824	6.63447e-09	4.97067e-07
TRINITY_DN4113_c0_g1	1907.02	757.209	0.397065	6.52102e-18	1.65498e-15
TRINITY_DN4115_c0_g1	42.1177	19.182	0.455439	0.0389939	0.283477
TRINITY_DN4122_c0_g1	2962.15	987.222	0.333279	1.19312e-13	1.81442e-11
TRINITY_DN4124_c0_g1	52.63	15.1856	0.288536	0.0109938	0.115648
TRINITY_DN4139_c0_g1	159586	61113.6	0.382951	6.51524e-16	1.32456e-13
TRINITY_DN4145_c0_g1	548.584	152.233	0.277502	1.61555e-07	9.03826e-06
TRINITY_DN4148_c4_g1	423.832	96.683	0.228116	1.57205e-05	0.000533581
TRINITY_DN4150_c0_g1	233.526	110.026	0.47115	4.21063e-05	0.00126113
TRINITY_DN4177_c0_g1	338.149	29.5939	0.0875172	0.0019107	0.0303075
TRINITY_DN4187_c0_g1	2858.59	1121.61	0.392364	6.79281e-21	2.20608e-18
TRINITY_DN4188_c0_g3	39.0127	11.0587	0.283464	0.0234233	0.199361
TRINITY_DN4201_c0_g1	532.336	250.41	0.470398	9.60055e-08	5.69531e-06
TRINITY_DN4215_c0_g1	123.853	58.8635	0.475271	0.00678086	0.0808724
TRINITY_DN4220_c0_g1	1021.08	316.534	0.309999	4.36529e-06	0.000172019
TRINITY_DN4249_c0_g1	8261.73	2781.15	0.33663	3.79861e-08	2.44454e-06
TRINITY_DN4252_c2_g1	58.066	19.4258	0.334547	0.00151337	0.0251632
TRINITY_DN4267_c0_g1	29096.3	10924	0.375442	7.21218e-05	0.00201303
TRINITY_DN4279_c0_g1	163.033	69.3689	0.42549	0.00104145	0.0186108
TRINITY_DN4312_c1_g1	18.3075	1.34455	0.0734426	0.000179471	0.00433792
TRINITY_DN4317_c0_g1	870.479	94.4777	0.108535	5.20071e-07	2.61382e-05
TRINITY_DN4329_c0_g1	18655.2	8604.65	0.461246	9.05383e-19	2.44342e-16
TRINITY_DN4330_c1_g1	15.8541	4.34744	0.274216	0.0312625	0.243953
TRINITY_DN4334_c0_g2	44.0878	8.06674	0.18297	0.0363631	0.270917
TRINITY_DN4341_c0_g1	189.881	77.1671	0.406396	0.0361632	0.269807
TRINITY_DN4355_c0_g1	650.353	310.365	0.477226	2.98001e-08	1.94055e-06
TRINITY_DN4369_c0_g1	27.9103	1.68572	0.0603977	0.00277846	0.040796
TRINITY_DN4378_c2_g1	265.071	130.492	0.492292	0.00300471	0.0434029
TRINITY_DN4380_c0_g1	14.1817	3.04185	0.214492	0.0159688	0.152041
TRINITY_DN4383_c1_g2	5.94997	0	0	0.00912756	0.100674
TRINITY_DN4408_c0_g1	227.409	77.1456	0.339237	0.00214784	0.0333782
TRINITY_DN4425_c1_g1	7.19315	0	0	0.024213	0.204159
TRINITY_DN4425_c0_g2	18.5406	4.7203	0.254593	0.0136811	0.13618
TRINITY_DN4439_c0_g1	152.384	55.7887	0.366107	0.00237259	0.0361094
TRINITY_DN4444_c0_g1	1060.94	365.376	0.344389	1.62252e-07	9.0706e-06
TRINITY_DN4453_c0_g1	86.9481	24.1656	0.277931	2.09636e-05	0.000689298
TRINITY_DN4453_c0_g2	91.3885	29.2124	0.319651	0.002451	0.0370235
TRINITY_DN4456_c0_g1	277.06	82.6082	0.29816	4.87659e-11	5.31618e-09
TRINITY_DN4464_c0_g1	3618.7	1804.43	0.498642	0.00578795	0.0714807
TRINITY_DN4477_c1_g1	37.9172	13.4249	0.354059	0.0119584	0.123667
TRINITY_DN4485_c0_g1	45.8802	18.1592	0.395797	0.0101745	0.109158
TRINITY_DN4488_c0_g1	4466.15	1288.63	0.288533	1.01338e-09	9.02095e-08
TRINITY_DN4524_c0_g1	10221	4960.29	0.485303	1.08776e-16	2.39572e-14
TRINITY_DN4531_c0_g1	1057.28	401.25	0.379512	0.000377699	0.00813852
TRINITY_DN4533_c0_g1	106.38	37.7391	0.354757	0.0242973	0.204667
TRINITY_DN4546_c0_g1	656.331	254.106	0.387161	3.38034e-12	4.31092e-10
TRINITY_DN4549_c0_g1	866.549	263.25	0.303791	4.56288e-09	3.56495e-07
TRINITY_DN4551_c0_g1	2084.31	681.986	0.3272	3.6249e-10	3.48595e-08
TRINITY_DN4557_c0_g1	468.832	185.428	0.395511	8.88738e-10	7.98562e-08
TRINITY_DN4559_c0_g1	223.903	84.2775	0.376402	4.00264e-07	2.05618e-05
TRINITY_DN4570_c0_g2	69.4556	30.2244	0.435161	0.00629159	0.0763729
TRINITY_DN4574_c0_g1	635.779	314.735	0.495038	0.000102552	0.00271694
TRINITY_DN4574_c0_g2	80.4611	0	0	6.15753e-11	6.62842e-09
TRINITY_DN4581_c3_g1	86.6742	34.0698	0.393079	0.000831166	0.0155757
TRINITY_DN4581_c0_g1	50.7971	8.06004	0.158671	5.39858e-05	0.00156141
TRINITY_DN4586_c0_g1	2694.72	258.703	0.0960035	5.08496e-06	0.000197036
TRINITY_DN4599_c0_g1	86.5277	12.1772	0.140732	3.72911e-09	3.00544e-07
TRINITY_DN4601_c0_g1	4198.92	1272.48	0.303048	1.39692e-34	1.39048e-31
TRINITY_DN4604_c2_g1	126.304	31.2173	0.247161	6.00026e-08	3.71178e-06
TRINITY_DN4610_c2_g2	27.6027	7.34794	0.266204	0.00599555	0.073497
TRINITY_DN4611_c0_g2	719.443	224.249	0.311698	6.91925e-07	3.38434e-05
TRINITY_DN4614_c0_g1	126.592	53.9013	0.425789	0.000970885	0.017667
TRINITY_DN4616_c0_g1	4316.62	1669.08	0.386663	9.08728e-24	3.95735e-21
TRINITY_DN4658_c3_g1	269.364	108.314	0.402109	0.00025003	0.00573073
TRINITY_DN4663_c0_g1	3408.21	190.044	0.0557606	5.56774e-09	4.24109e-07
TRINITY_DN4683_c0_g1	363.893	129.319	0.355377	7.18965e-07	3.50659e-05
TRINITY_DN4693_c1_g1	76.362	32.674	0.427883	0.00361084	0.0499013
TRINITY_DN4708_c0_g1	604.708	182.497	0.301793	2.77806e-06	0.000116671
TRINITY_DN4710_c0_g1	186.636	60.5919	0.324653	9.73229e-08	5.76009e-06
TRINITY_DN4715_c0_g1	2127.21	962.545	0.452492	3.56944e-14	5.75957e-12
TRINITY_DN4721_c0_g1	1010.32	478.328	0.473443	4.39975e-10	4.1735e-08
TRINITY_DN4724_c0_g1	12228.6	5476.59	0.447853	1.64943e-07	9.19421e-06
TRINITY_DN4728_c1_g1	56.7035	19.1925	0.338471	0.002506	0.0376317
TRINITY_DN4735_c0_g1	442.406	216.466	0.489294	1.49697e-06	6.73331e-05
TRINITY_DN4741_c0_g1	1380.07	663.284	0.480615	7.6874e-11	8.16068e-09
TRINITY_DN4755_c0_g1	1578.84	707.035	0.447819	1.19128e-06	5.48385e-05
TRINITY_DN4762_c1_g3	47.7481	16.3974	0.343415	0.00515444	0.065614
TRINITY_DN4768_c0_g1	2943.76	1003.39	0.340852	2.40145e-26	1.30538e-23
TRINITY_DN4770_c0_g1	170.566	61.5561	0.360893	0.00316296	0.0449936
TRINITY_DN4772_c0_g1	81.6791	31.2734	0.382882	0.000991722	0.0179505
TRINITY_DN4775_c0_g1	3341.5	1176.05	0.351953	2.16886e-26	1.18737e-23
TRINITY_DN4785_c0_g1	5553.77	1871.31	0.336945	3.23178e-08	2.09915e-06
TRINITY_DN4788_c0_g1	43.1078	9.3863	0.21774	0.0441564	0.307558
TRINITY_DN4790_c0_g4	17.8672	6.04963	0.338588	0.0469427	0.321645
TRINITY_DN4795_c1_g1	40.0175	18.4791	0.461776	0.0437119	0.305147
TRINITY_DN4799_c0_g1	271.724	62.2324	0.229028	0.000504484	0.010383
TRINITY_DN4811_c0_g2	40.0516	14.8121	0.369825	0.0113026	0.118361
TRINITY_DN4816_c1_g1	1006.72	449.148	0.44615	0.0146468	0.143098
TRINITY_DN4839_c0_g2	50.3858	21.2035	0.420822	0.0136634	0.13604
TRINITY_DN4843_c0_g1	256.129	83.3685	0.325494	2.57535e-09	2.14319e-07
TRINITY_DN4861_c0_g1	351.685	160.443	0.456213	1.03911e-06	4.86514e-05
TRINITY_DN4867_c0_g1	14034	5160.14	0.367689	6.28111e-15	1.11182e-12
TRINITY_DN4871_c0_g1	106.861	15.1709	0.141968	0.000908232	0.0167335
TRINITY_DN4874_c0_g1	147.204	67.5072	0.458598	0.000408071	0.00868312
TRINITY_DN4893_c0_g1	1072.34	385.489	0.359485	2.36232e-10	2.35143e-08
TRINITY_DN4907_c0_g1	1790.38	142.587	0.079641	1.22283e-75	8.52034e-72
TRINITY_DN4921_c0_g1	617.448	255.066	0.413097	0.0013994	0.0236249
TRINITY_DN4929_c0_g2	33.6538	4.99693	0.148481	8.65376e-05	0.00235787
TRINITY_DN4939_c0_g1	79.7006	33.5258	0.420647	0.00252844	0.0379153
TRINITY_DN4940_c0_g1	28.3224	7.03904	0.248533	0.00415624	0.0554394
TRINITY_DN4948_c0_g1	4141.87	1207.37	0.291503	1.32209e-31	1.05554e-28
TRINITY_DN4952_c0_g1	104.792	46.8135	0.446727	0.00161053	0.026472
TRINITY_DN4953_c0_g1	568.179	273.684	0.481687	7.68964e-07	3.72079e-05
TRINITY_DN4968_c0_g1	9.29363	0.997932	0.107378	0.0111355	0.116832
TRINITY_DN4973_c0_g1	2253.5	982.969	0.436196	2.98634e-10	2.91577e-08
TRINITY_DN4975_c0_g1	861.041	406.46	0.472056	1.99207e-09	1.69647e-07
TRINITY_DN4987_c0_g1	205.714	69.1033	0.335919	7.50087e-08	4.55189e-06
TRINITY_DN4989_c0_g1	2247.13	947.265	0.421544	6.94838e-06	0.000258398
TRINITY_DN5017_c8_g1	227.09	111.72	0.491963	0.00698524	0.0827358
TRINITY_DN5033_c0_g1	167.862	22.9355	0.136633	6.67469e-06	0.000250162
TRINITY_DN5040_c2_g1	5881.72	2659.32	0.452133	1.95154e-18	5.15779e-16
TRINITY_DN5040_c15_g1	7.38719	0.997932	0.135089	0.0389004	0.283098
TRINITY_DN5050_c0_g1	184.547	83.5936	0.452965	0.0381802	0.279605
TRINITY_DN5051_c1_g1	212.176	66.3637	0.312776	9.94625e-09	7.20539e-07
TRINITY_DN5051_c2_g1	52.1039	12.3637	0.23729	0.000179339	0.00433646
TRINITY_DN5052_c0_g1	263.64	77.7944	0.295077	0.0175581	0.162687
TRINITY_DN5071_c0_g1	157.893	69.7588	0.441812	0.00137321	0.0232493
TRINITY_DN5087_c0_g1	371.477	120.365	0.324017	1.54653e-11	1.79054e-09
TRINITY_DN5100_c2_g1	345.641	138.153	0.399701	0.00581287	0.0717149
TRINITY_DN5101_c1_g1	702.239	337.653	0.480824	0.026651	0.218446
TRINITY_DN5101_c0_g1	743.142	349.801	0.470705	0.000395543	0.00847773
TRINITY_DN5102_c1_g1	372.48	115.659	0.31051	5.00303e-05	0.00146564
TRINITY_DN5102_c1_g2	40.3675	14.842	0.367672	0.0105085	0.111849
TRINITY_DN5103_c0_g1	22.9483	3.70896	0.161623	0.00111789	0.0197466
TRINITY_DN5108_c0_g1	95.4302	44.0732	0.461837	0.00366001	0.0504807
TRINITY_DN5122_c0_g1	53.168	11.0721	0.208248	0.00114691	0.020161
TRINITY_DN5144_c0_g1	810.281	154.518	0.190697	9.10413e-32	7.50308e-29
TRINITY_DN5157_c0_g1	4490.43	2179.12	0.485282	4.11241e-15	7.48726e-13
TRINITY_DN5158_c2_g1	6.41768	0	0	0.0059387	0.0729676
TRINITY_DN5160_c0_g1	46.7369	21.1791	0.453157	0.0425407	0.299506
TRINITY_DN5188_c1_g1	7.97988	0.997932	0.125056	0.0305175	0.24059
TRINITY_DN5190_c0_g1	148.827	69.1271	0.46448	0.000508085	0.0104431
TRINITY_DN5191_c0_g1	101.243	7.36134	0.07271	2.27537e-05	0.000739904
TRINITY_DN5196_c0_g1	2104.67	529.546	0.251606	7.24742e-36	7.71498e-33
TRINITY_DN5201_c0_g1	776.189	369.402	0.475918	5.43154e-09	4.14641e-07
TRINITY_DN5210_c0_g1	34.607	11.367	0.328461	0.00960915	0.10457
TRINITY_DN5227_c1_g1	6613.61	2469.57	0.373406	2.57474e-14	4.2077e-12
TRINITY_DN5230_c0_g3	15.4163	3.70044	0.240034	0.0202786	0.180517
TRINITY_DN5240_c0_g1	173.826	60.4791	0.347928	9.41832e-07	4.43953e-05
TRINITY_DN5248_c0_g1	299.579	131.355	0.438465	1.46314e-06	6.5966e-05
TRINITY_DN5258_c0_g1	138.694	57.4203	0.414007	0.000133631	0.00340114
TRINITY_DN5263_c0_g1	574.377	127.02	0.221144	1.31323e-06	5.98765e-05
TRINITY_DN5282_c0_g3	961.52	178.864	0.186022	1.30557e-31	1.05554e-28
TRINITY_DN5303_c0_g1	53.7901	25.5387	0.474785	0.0282587	0.227988
TRINITY_DN5333_c0_g1	25.224	7.75057	0.30727	0.0178989	0.164699
TRINITY_DN5335_c2_g1	117.585	56.6425	0.481715	0.00462598	0.0602888
TRINITY_DN5337_c1_g1	126.989	15.8192	0.124571	1.06122e-08	7.64176e-07
TRINITY_DN5362_c0_g1	1617.17	279.436	0.172794	6.26534e-05	0.00178184
TRINITY_DN5374_c0_g1	307.667	148.292	0.481991	1.3668e-05	0.000471886
TRINITY_DN5384_c0_g2	154.181	69.8278	0.452895	0.000527953	0.0107935
TRINITY_DN5385_c0_g1	1512.78	439.435	0.290481	3.69968e-09	2.98486e-07
TRINITY_DN5385_c1_g1	162.826	67.5948	0.415134	0.00264658	0.0392329
TRINITY_DN5386_c0_g1	5102.25	1221.98	0.239498	3.15795e-28	2.01701e-25
TRINITY_DN5399_c1_g1	372.104	132.672	0.356546	2.40555e-07	1.2984e-05
TRINITY_DN5403_c0_g1	475.307	190.571	0.400943	1.01284e-09	9.02095e-08
TRINITY_DN5408_c0_g1	226.454	37.376	0.165049	1.04953e-16	2.31819e-14
TRINITY_DN5434_c0_g1	330.309	99.8	0.302142	1.44069e-08	1.00384e-06
TRINITY_DN5464_c1_g1	2440.64	677.548	0.27761	0.000781266	0.0148224
TRINITY_DN5491_c0_g2	34.5704	9.39493	0.271762	0.00334375	0.0470069
TRINITY_DN5514_c0_g1	14.1995	1.00827	0.0710075	0.000677147	0.0131992
TRINITY_DN5519_c0_g1	31.3719	6.05326	0.192952	0.00063991	0.0126342
TRINITY_DN5527_c0_g1	611.597	305.693	0.499828	2.70683e-07	1.44273e-05
TRINITY_DN5547_c0_g1	70.4864	32.3025	0.45828	0.00841373	0.0948339
TRINITY_DN5550_c0_g1	143.95	67.4636	0.468661	0.0225649	0.194828
TRINITY_DN5562_c1_g1	38.5967	4.36209	0.113017	0.0022451	0.0345603
TRINITY_DN5578_c0_g1	59.289	21.8013	0.367712	0.00378321	0.0517978
TRINITY_DN5597_c2_g1	8.05045	1.02349	0.127135	0.0233174	0.198905
TRINITY_DN5621_c0_g1	164.637	18.1617	0.110313	2.52636e-13	3.68824e-11
TRINITY_DN5638_c0_g1	127.427	45.9984	0.360977	3.11353e-05	0.000966139
TRINITY_DN5683_c0_g1	267.681	45.7676	0.170978	0.00067135	0.0130964
TRINITY_DN5684_c0_g1	9.20123	0.665288	0.0723042	0.00630417	0.0764772
TRINITY_DN5692_c4_g1	8.68883	0.332644	0.0382841	0.00367961	0.0507038
TRINITY_DN5692_c1_g1	4202.83	950.113	0.226065	2.7254e-08	1.7869e-06
TRINITY_DN5693_c0_g1	50.2926	6.40783	0.127411	5.98349e-06	0.000227144
TRINITY_DN5699_c1_g1	26.4707	10.4409	0.394433	0.0381352	0.279513
TRINITY_DN5708_c0_g1	620.299	70.7829	0.114111	2.97232e-41	4.06809e-38
TRINITY_DN5716_c0_g1	3457.45	1476.37	0.42701	1.34645e-18	3.59576e-16
TRINITY_DN5734_c2_g1	12784	3307.29	0.258706	8.33879e-48	1.63879e-44
TRINITY_DN5735_c0_g1	58.9154	12.7176	0.215862	0.0303483	0.239841
TRINITY_DN5740_c0_g1	50.593	25.1959	0.498011	0.0441971	0.307701
TRINITY_DN5747_c0_g1	349.654	126.516	0.361831	1.56464e-09	1.3643e-07
TRINITY_DN5758_c0_g1	516.034	253.373	0.491	6.60492e-07	3.25222e-05
TRINITY_DN5762_c0_g3	5.19734	0.334462	0.0643526	0.0486699	0.329009
TRINITY_DN5764_c0_g1	85.0476	41.9582	0.493349	0.00883559	0.0983164
TRINITY_DN5772_c0_g1	118.779	54.4222	0.45818	0.0012762	0.021971
TRINITY_DN5773_c0_g3	6.0627	0.668925	0.110335	0.0494639	0.332529
TRINITY_DN5775_c0_g1	181.082	76.468	0.422285	3.28641e-05	0.00101281
TRINITY_DN5792_c0_g1	216.376	73.2431	0.338499	6.19043e-08	3.81403e-06
TRINITY_DN5794_c0_g1	145.593	21.192	0.145556	1.01172e-11	1.20783e-09
TRINITY_DN5798_c0_g1	1202.78	239.22	0.198889	1.65582e-17	4.01614e-15
TRINITY_DN5800_c1_g2	49.3915	11.1263	0.225268	0.000147354	0.00369324
TRINITY_DN5800_c2_g2	47.0017	13.0868	0.278434	0.00104712	0.0186904
TRINITY_DN5824_c0_g1	341.29	132.42	0.387998	1.51314e-08	1.0486e-06
TRINITY_DN5832_c0_g2	567.86	280.472	0.49391	3.40869e-07	1.77486e-05
TRINITY_DN5843_c0_g2	1065.06	314.164	0.294972	6.31287e-23	2.50699e-20
TRINITY_DN5847_c0_g2	7.82751	0.667106	0.0852259	0.0167441	0.157602
TRINITY_DN5851_c0_g1	137.874	49.3	0.357572	0.000241692	0.00557294
TRINITY_DN5863_c0_g1	95.5883	29.1291	0.304735	0.0109949	0.115648
TRINITY_DN5867_c0_g1	51.7525	21.515	0.415728	0.0124929	0.127516
TRINITY_DN5867_c2_g1	25.4743	7.36555	0.289136	0.0125216	0.127724
TRINITY_DN5881_c0_g1	62.9467	25.2695	0.401443	0.00461465	0.0601922
TRINITY_DN5884_c0_g1	3750.26	1478.08	0.394127	4.85802e-05	0.00142769
TRINITY_DN5885_c0_g2	96.5113	43.8046	0.453881	0.00245959	0.0371093
TRINITY_DN5889_c0_g1	2717.52	1106.41	0.407138	2.6773e-05	0.000849343
TRINITY_DN5892_c2_g1	347.874	144.142	0.41435	9.12967e-08	5.42547e-06
TRINITY_DN5893_c0_g1	113.205	34.6291	0.305896	8.2972e-06	0.000304714
TRINITY_DN5895_c0_g1	839.338	387.751	0.461972	1.09793e-09	9.7623e-08
TRINITY_DN5898_c0_g1	211.194	85.7748	0.406142	5.28508e-05	0.00153519
TRINITY_DN5904_c0_g1	215.658	18.2085	0.0844325	3.54344e-24	1.63606e-21
TRINITY_DN5905_c0_g1	1731.36	513.648	0.296674	1.77888e-15	3.40856e-13
TRINITY_DN5907_c0_g1	84.2888	11.1293	0.132037	1.31046e-08	9.24795e-07
TRINITY_DN5913_c0_g1	72.9822	25.607	0.350867	0.000845639	0.0157775
TRINITY_DN5924_c0_g1	389.633	140.353	0.36022	0.0151936	0.146922
TRINITY_DN5927_c0_g1	406.044	103.626	0.255208	3.42099e-06	0.000139025
TRINITY_DN5933_c0_g1	5513.29	1806.86	0.327728	4.91715e-06	0.000191794
TRINITY_DN5941_c0_g1	37.2442	10.7462	0.288533	0.00322074	0.0456527
TRINITY_DN5977_c0_g1	76.4298	35.705	0.46716	0.00739079	0.0860031
TRINITY_DN5993_c0_g1	110.867	42.7834	0.385898	0.000178248	0.00431539
TRINITY_DN6007_c0_g1	1056.65	475.686	0.450183	1.81131e-11	2.07206e-09
TRINITY_DN6008_c0_g1	157.149	39.0904	0.248748	0.00286663	0.041866
TRINITY_DN6037_c0_g1	131.473	60.8928	0.463157	0.000767033	0.0146278
TRINITY_DN6050_c2_g1	28.9693	5.38127	0.185758	0.000797361	0.0150749
TRINITY_DN6058_c3_g1	9.6187	1.67174	0.173801	0.0298635	0.237092
TRINITY_DN6101_c0_g1	1833.89	575.013	0.313548	3.79992e-16	7.93583e-14
TRINITY_DN6106_c1_g1	27.2716	4.7203	0.173085	0.000653821	0.012846
TRINITY_DN6118_c0_g1	1367.36	581.095	0.424974	2.48548e-06	0.000106128
TRINITY_DN6124_c0_g2	28.4081	5.71335	0.201117	0.00116257	0.0203715
TRINITY_DN6137_c0_g1	479.387	163.765	0.341614	0.00422109	0.0561482
TRINITY_DN6138_c0_g1	57.3297	25.2171	0.439861	0.0115706	0.120614
TRINITY_DN6182_c1_g1	13.0442	2.69399	0.206528	0.0210711	0.185546
TRINITY_DN6185_c1_g1	180.993	45.971	0.253993	1.62533e-09	1.414e-07
TRINITY_DN6188_c0_g1	13145.7	5027.91	0.382477	4.27293e-28	2.68441e-25
TRINITY_DN6190_c1_g1	627.185	289.926	0.462265	1.07996e-08	7.76488e-07
TRINITY_DN6197_c0_g1	231.53	58.5874	0.253045	1.07979e-11	1.2851e-09
TRINITY_DN6212_c1_g1	11.1102	1.34273	0.120856	0.0157779	0.150653
TRINITY_DN6216_c0_g1	428.381	67.0471	0.156513	1.55977e-17	3.81945e-15
TRINITY_DN6243_c0_g1	10779.8	4621.18	0.42869	8.1837e-11	8.65158e-09
TRINITY_DN6250_c0_g1	302.809	108.232	0.357425	6.31911e-09	4.73903e-07
TRINITY_DN6261_c0_g1	7924.06	3907.89	0.493168	1.25795e-15	2.43475e-13
TRINITY_DN6279_c0_g1	285.499	52.5312	0.183998	0.00829485	0.0937559
TRINITY_DN6279_c0_g2	48.6339	17.1253	0.352126	0.0261412	0.215527
TRINITY_DN6296_c0_g1	26.9755	4.69713	0.174125	0.00149818	0.0249626
TRINITY_DN6302_c0_g1	190.613	55.9075	0.293305	1.21634e-08	8.67222e-07
TRINITY_DN6313_c0_g1	207.899	51.507	0.24775	1.02646e-05	0.000369182
TRINITY_DN6319_c0_g1	517.088	189.991	0.367425	1.73777e-11	1.99389e-09
TRINITY_DN6321_c0_g1	30.3365	9.76165	0.321779	0.0110728	0.116337
TRINITY_DN6331_c0_g1	207.514	71.2401	0.343302	1.70889e-07	9.49803e-06
TRINITY_DN6349_c0_g2	3261	1269.32	0.389241	5.38442e-22	1.96519e-19
TRINITY_DN6349_c0_g1	207.717	59.9357	0.288545	1.86777e-09	1.60488e-07
TRINITY_DN6361_c1_g1	25.9887	8.04856	0.309694	0.0136323	0.135772
TRINITY_DN6398_c0_g2	154.113	45.6951	0.296503	6.34027e-05	0.00180182
TRINITY_DN6398_c1_g1	393.156	76.2153	0.193855	0.0016269	0.0266781
TRINITY_DN6409_c1_g1	15.3706	4.01298	0.261081	0.0272255	0.221872
TRINITY_DN6419_c0_g1	199.508	76.7077	0.384484	1.73254e-06	7.64922e-05
TRINITY_DN6420_c0_g1	183.352	46.4206	0.253177	6.60873e-10	6.07345e-08
TRINITY_DN6427_c0_g1	633.511	236.945	0.374019	2.08107e-06	9.06271e-05
TRINITY_DN6428_c2_g2	17.9621	5.05476	0.281412	0.022044	0.191496
TRINITY_DN6428_c1_g5	47.9909	17.0706	0.355706	0.00537608	0.0676267
TRINITY_DN6428_c1_g4	36.9176	12.0749	0.327078	0.00631759	0.0766036
TRINITY_DN6437_c1_g1	1616.52	538.444	0.333089	1.38321e-22	5.38153e-20
TRINITY_DN6437_c0_g1	230.248	50.7469	0.220401	2.55747e-13	3.72656e-11
TRINITY_DN6451_c0_g1	111.777	29.6035	0.264844	7.39727e-07	3.59977e-05
TRINITY_DN6456_c0_g2	274.711	27.5541	0.100302	1.43028e-24	6.93823e-22
TRINITY_DN6466_c0_g1	12.5657	2.36134	0.18792	0.0169551	0.158983
TRINITY_DN6471_c6_g1	31.8124	11.4456	0.359783	0.0194052	0.174889
TRINITY_DN6478_c1_g1	7.81324	1.01679	0.130137	0.0277235	0.224735
TRINITY_DN6488_c0_g2	71.8715	30.5387	0.424907	0.00681093	0.0811604
TRINITY_DN6515_c0_g1	61.5962	22.1472	0.359555	0.00187406	0.0298747
TRINITY_DN6522_c0_g1	2005.23	591.377	0.294918	4.40071e-08	2.78984e-06
TRINITY_DN6523_c0_g1	178.654	45.8357	0.256562	1.3568e-09	1.19531e-07
TRINITY_DN6531_c1_g1	13.0919	3.07048	0.234533	0.0487458	0.329335
TRINITY_DN6558_c0_g1	36.3387	7.42156	0.204233	0.000432124	0.00910894
TRINITY_DN6564_c0_g1	3895.49	1676.55	0.430382	2.17903e-05	0.000713724
TRINITY_DN6585_c0_g2	39.8008	18.4755	0.464199	0.0462713	0.318354
TRINITY_DN6596_c0_g1	455.164	226.649	0.497949	1.69203e-06	7.50062e-05
TRINITY_DN6598_c0_g1	228.428	104.054	0.455523	1.88875e-05	0.000626887
TRINITY_DN6600_c0_g1	118.741	58.2036	0.490172	0.0034286	0.0479371
TRINITY_DN6603_c0_g2	75.4822	37.2951	0.494092	0.0128459	0.130011
TRINITY_DN6605_c0_g2	14.8414	3.68522	0.248306	0.0234859	0.19967
TRINITY_DN6614_c0_g1	393.248	93.3207	0.237307	1.38402e-14	2.34168e-12
TRINITY_DN6642_c0_g1	520.016	115.797	0.22268	1.4091e-21	4.84306e-19
TRINITY_DN6649_c0_g1	253.053	58.1015	0.229602	1.2641e-13	1.91476e-11
TRINITY_DN6652_c0_g1	167.207	82.2572	0.491949	0.000689049	0.0133819
TRINITY_DN6655_c0_g1	1079.06	510.471	0.473072	2.04291e-10	2.04947e-08
TRINITY_DN6680_c0_g1	506.31	135.02	0.266675	2.20771e-06	9.56529e-05
TRINITY_DN6694_c0_g1	3215.09	1586.42	0.493428	1.54515e-13	2.31758e-11
TRINITY_DN6710_c0_g1	59.6038	19.48	0.326825	0.0138106	0.13722
TRINITY_DN6715_c0_g1	269.427	84.0788	0.312065	4.67197e-10	4.42078e-08
TRINITY_DN6724_c0_g1	11.2616	1.67901	0.149093	0.0131253	0.131795
TRINITY_DN6750_c0_g1	7623.58	3376.41	0.44289	1.1922e-11	1.41012e-09
TRINITY_DN6752_c0_g1	42.0626	15.7388	0.374176	0.0308961	0.242724
TRINITY_DN6766_c0_g1	150.451	45.284	0.300988	3.05139e-07	1.61292e-05
TRINITY_DN6776_c0_g1	736.572	223.6	0.303569	9.61641e-10	8.6104e-08
TRINITY_DN6788_c0_g2	6029.44	2938.48	0.487355	1.1037e-15	2.17462e-13
TRINITY_DN6796_c0_g1	240.008	78.6702	0.327782	6.29438e-09	4.7251e-07
TRINITY_DN6803_c0_g1	2950.4	903.423	0.306204	5.06865e-06	0.000196603
TRINITY_DN6805_c0_g1	30.1693	6.39136	0.21185	0.00132054	0.0225368
TRINITY_DN6807_c0_g2	13.8003	2.34919	0.170227	0.0105697	0.112298
TRINITY_DN6827_c0_g1	150.037	56.3998	0.375906	0.00162676	0.0266781
TRINITY_DN6832_c0_g1	288.89	53.3538	0.184686	2.01241e-05	0.00066369
TRINITY_DN6839_c0_g1	330.192	162.827	0.493129	7.86773e-05	0.00217384
TRINITY_DN6842_c0_g1	42.3273	18.7472	0.442911	0.0286454	0.230139
TRINITY_DN6846_c0_g2	43.4778	4.69167	0.10791	0.000208835	0.00492953
TRINITY_DN6851_c0_g1	122.484	9.75552	0.0796472	3.06219e-07	1.61751e-05
TRINITY_DN6855_c0_g2	4411.36	1011.89	0.229383	2.44588e-50	5.51367e-47
TRINITY_DN6901_c0_g1	115.666	57.8273	0.49995	0.00491883	0.0632345
TRINITY_DN6924_c0_g1	40197.9	13276.9	0.330289	1.321e-32	1.17731e-29
TRINITY_DN6938_c0_g1	171.914	41.0253	0.238639	6.02401e-10	5.57622e-08
TRINITY_DN6988_c0_g1	8579.42	2060.49	0.240167	4.05864e-55	1.03691e-51
TRINITY_DN7015_c0_g1	55.958	22.1966	0.396666	0.0069424	0.0823972
TRINITY_DN7033_c0_g1	325.789	118.254	0.362977	2.98116e-09	2.45689e-07
TRINITY_DN7033_c0_g3	61.4864	25.194	0.40975	0.00622584	0.0757187
TRINITY_DN7054_c0_g1	82.574	29.1802	0.353383	0.000456851	0.00954357
TRINITY_DN7067_c0_g1	126.962	57.7609	0.454945	0.00884965	0.0984301
TRINITY_DN7068_c0_g1	363.477	172.328	0.474111	3.82055e-06	0.000153232
TRINITY_DN7081_c0_g1	12009	5557.94	0.462815	8.55158e-12	1.02894e-09
TRINITY_DN7089_c0_g1	623.342	295.073	0.473372	2.76305e-08	1.81003e-06
TRINITY_DN7093_c0_g1	157.184	54.4265	0.346261	0.0098045	0.105987
TRINITY_DN7094_c0_g1	9922.68	4230.65	0.426361	2.01724e-22	7.7694e-20
TRINITY_DN7095_c0_g1	488.874	116.143	0.237573	1.60739e-12	2.14258e-10
TRINITY_DN7098_c0_g1	288.117	142.013	0.492901	0.000351132	0.00766082
TRINITY_DN7101_c0_g1	1136.02	388.857	0.342297	0.0467217	0.320561
TRINITY_DN7109_c0_g1	200.883	33.5855	0.16719	7.49948e-08	4.55189e-06
TRINITY_DN7111_c0_g1	805.97	328.972	0.40817	0.00640553	0.0775595
TRINITY_DN7118_c0_g1	688.463	216.578	0.314581	2.40978e-07	1.29977e-05
TRINITY_DN7127_c0_g2	14268.2	4975.85	0.348737	2.90063e-33	2.67854e-30
TRINITY_DN7129_c0_g5	196.936	72.0246	0.365726	8.90507e-07	4.23668e-05
TRINITY_DN7156_c0_g2	162.347	7.39724	0.0455643	7.99252e-12	9.67751e-10
TRINITY_DN7162_c0_g1	13.8252	4.04342	0.292468	0.0443025	0.308155
TRINITY_DN7165_c0_g1	83.8797	37.5894	0.448134	0.0048573	0.0625903
TRINITY_DN7166_c2_g1	670.518	242.003	0.36092	0.0135626	0.135282
TRINITY_DN7170_c1_g1	35.1849	13.7563	0.390973	0.0207893	0.183698
TRINITY_DN7177_c0_g1	189.623	69.6917	0.367527	1.1218e-06	5.20779e-05
TRINITY_DN7212_c0_g1	63.9271	31.8991	0.498992	0.0247231	0.207003
TRINITY_DN7269_c0_g1	2029.85	273.735	0.134855	4.84576e-10	4.5571e-08
TRINITY_DN7271_c0_g2	351.989	167.44	0.475697	0.00192918	0.0305499
TRINITY_DN7291_c0_g1	167.171	73.2522	0.438186	0.000203724	0.0048284
TRINITY_DN7293_c0_g1	22.5821	3.69192	0.163489	0.00517785	0.0658414
TRINITY_DN7297_c0_g1	653.828	302.511	0.462676	8.47114e-09	6.20718e-07
TRINITY_DN7301_c1_g2	4.29032	0	0	0.0321255	0.248161
TRINITY_DN7302_c0_g1	124.826	18.5119	0.148301	0.0122005	0.125458
TRINITY_DN7344_c0_g2	449.729	125.431	0.278903	1.05285e-15	2.08516e-13
TRINITY_DN7345_c0_g1	163.196	71.3416	0.437154	0.0366461	0.272641
TRINITY_DN7348_c0_g1	300.533	134.674	0.448119	3.29844e-06	0.000134975
TRINITY_DN7363_c0_g1	413.149	169.054	0.409183	0.00023299	0.0054163
TRINITY_DN7371_c0_g1	942.44	164.047	0.174066	0.00026727	0.00605883
TRINITY_DN7383_c0_g1	2729.13	1159.73	0.424944	1.4093e-17	3.48438e-15
TRINITY_DN7394_c0_g1	43.7194	18.4566	0.422162	0.021006	0.185036
TRINITY_DN7405_c0_g1	298.96	115.992	0.387986	7.7082e-08	4.65927e-06
TRINITY_DN7407_c0_g1	248.871	103.82	0.417166	2.41007e-06	0.000103142
TRINITY_DN7408_c0_g1	1292.53	447.725	0.346394	1.70084e-19	4.97561e-17
TRINITY_DN7418_c0_g3	41.1251	4.69474	0.114157	3.98132e-06	0.00015918
TRINITY_DN7423_c2_g1	78.9479	37.2433	0.471745	0.0088337	0.0983097
TRINITY_DN7442_c0_g2	73.6053	14.1517	0.192265	1.2034e-06	5.53298e-05
TRINITY_DN7451_c0_g1	238.138	74.741	0.313856	0.0159361	0.151779
TRINITY_DN7455_c0_g1	73.0966	33.2943	0.455484	0.00928493	0.101969
TRINITY_DN7461_c0_g1	3975.95	1194.46	0.300421	1.21036e-34	1.22063e-31
TRINITY_DN7465_c0_g3	40.8789	6.04963	0.147989	2.32099e-05	0.000751806
TRINITY_DN7467_c0_g1	495.817	168.306	0.339451	1.18144e-12	1.59985e-10
TRINITY_DN7473_c0_g1	872.608	362.425	0.415335	8.67511e-05	0.00236116
TRINITY_DN7476_c0_g1	1368.18	669.843	0.489585	4.50048e-07	2.28588e-05
TRINITY_DN7482_c0_g2	34521.8	13203	0.382454	8.62329e-26	4.52693e-23
TRINITY_DN7486_c0_g2	49.6197	11.0946	0.223593	0.00843625	0.0949818
TRINITY_DN7490_c1_g2	12.1671	1.66686	0.136997	0.00726753	0.0849865
TRINITY_DN7513_c0_g1	55.6183	22.5499	0.405441	0.00676758	0.0807898
TRINITY_DN7527_c0_g1	723.588	273.39	0.377826	9.70444e-09	7.03686e-07
TRINITY_DN7530_c1_g1	4182.93	1570.65	0.37549	3.96527e-10	3.7895e-08
TRINITY_DN7537_c1_g1	30.2313	10.0815	0.333477	0.0142103	0.14012
TRINITY_DN7558_c0_g1	68.6395	27.5505	0.40138	0.0030317	0.0436447
TRINITY_DN7560_c0_g1	106.329	26.2923	0.247274	7.75642e-07	3.74679e-05
TRINITY_DN7571_c0_g1	40.5494	11.4918	0.283402	0.0021393	0.0332792
TRINITY_DN7619_c1_g2	36.349	14.1535	0.389379	0.0213314	0.187001
TRINITY_DN7624_c0_g1	44.0007	16.1573	0.367206	0.0104158	0.111095
TRINITY_DN7638_c0_g1	94.1136	42.3858	0.450369	0.00825378	0.0933606
TRINITY_DN7679_c1_g1	887.088	413.474	0.466102	8.53574e-10	7.69673e-08
TRINITY_DN7688_c0_g1	518.846	250.206	0.482235	2.25883e-07	1.22525e-05
TRINITY_DN7695_c0_g1	707.689	337.65	0.477116	1.29983e-08	9.19902e-07
TRINITY_DN7711_c0_g1	190.596	81.991	0.430181	3.0434e-05	0.000947446
TRINITY_DN7715_c0_g1	30.632	8.4104	0.274562	0.00459216	0.05995
TRINITY_DN7721_c0_g1	24.3002	6.73196	0.277033	0.0093388	0.102502
TRINITY_DN7722_c1_g1	568.169	143.983	0.253417	0.0113042	0.118362
TRINITY_DN7729_c2_g1	6.47765	0	0	0.00556023	0.0693514
TRINITY_DN7764_c0_g1	813.678	356.965	0.438706	1.19316e-10	1.23247e-08
TRINITY_DN7804_c0_g1	88.1079	40.3198	0.457619	0.00397358	0.0538273
TRINITY_DN7806_c0_g1	43.7051	11.4066	0.26099	0.000804072	0.0151719
TRINITY_DN7813_c0_g1	223.508	86.9471	0.389011	1.10789e-05	0.000393302
TRINITY_DN7823_c0_g1	123.241	44.7746	0.363308	0.0103762	0.110841
TRINITY_DN7853_c0_g1	1237.75	577.152	0.46629	8.9016e-09	6.49156e-07
TRINITY_DN7865_c0_g1	11.3037	1.33058	0.117711	0.0214144	0.187492
TRINITY_DN7879_c0_g1	56.8764	17.4507	0.306817	0.0230179	0.197471
TRINITY_DN7885_c1_g1	696.273	93.6324	0.134477	4.84144e-39	5.98503e-36
TRINITY_DN7894_c0_g3	5.35476	0.332644	0.0621212	0.0393467	0.285175
TRINITY_DN7908_c1_g1	36.3327	12.4551	0.342806	0.0110776	0.116366
TRINITY_DN7917_c0_g1	126.929	47.7695	0.376349	0.000266012	0.00603566
TRINITY_DN7945_c0_g1	198.888	76.0947	0.3826	5.0765e-05	0.00148256
TRINITY_DN7952_c0_g1	132.397	53.7796	0.406199	0.000120471	0.00312369
TRINITY_DN7960_c0_g1	150.689	56.3858	0.374186	1.31361e-05	0.000456915
TRINITY_DN7969_c0_g1	102.305	48.9804	0.478766	0.00645508	0.0780608
TRINITY_DN7982_c0_g2	46.7976	17.4775	0.373469	0.0125148	0.127706
TRINITY_DN7994_c0_g1	70.5738	20.8483	0.295412	0.000138594	0.00350926
TRINITY_DN8009_c0_g1	8140.48	1678.72	0.206219	2.41571e-31	1.85152e-28
TRINITY_DN8019_c1_g1	13.3153	3.35621	0.252056	0.0322775	0.24905
TRINITY_DN8027_c0_g2	1583.38	137.525	0.0868558	9.29915e-07	4.38875e-05
TRINITY_DN8027_c0_g1	57.6263	7.69331	0.133503	0.000710408	0.0137255
TRINITY_DN8038_c0_g1	321.188	138.076	0.429892	5.24385e-07	2.63205e-05
TRINITY_DN8048_c0_g2	27.9007	9.72383	0.348516	0.0276366	0.224315
TRINITY_DN8050_c0_g2	65.9113	0	0	0.000109243	0.00287139
TRINITY_DN8069_c0_g1	457.427	157.032	0.343294	0.00373434	0.0512993
TRINITY_DN8080_c0_g1	192.158	56.2808	0.292889	8.60676e-09	6.29451e-07
TRINITY_DN8090_c0_g2	43.7494	15.1399	0.346059	0.00694362	0.0823972
TRINITY_DN8112_c0_g1	79.3592	35.2938	0.444735	0.00526172	0.0666353
TRINITY_DN8118_c0_g1	943.8	402.316	0.426273	4.7659e-06	0.000186274
TRINITY_DN8155_c0_g1	64.6107	15.7602	0.243925	4.60874e-05	0.00136437
TRINITY_DN8158_c0_g1	47.6354	11.4218	0.239776	0.000277654	0.00626459
TRINITY_DN8166_c0_g1	174.704	37.6222	0.215349	3.75342e-11	4.15124e-09
TRINITY_DN8170_c0_g1	159.994	46.4317	0.290209	0.000884126	0.016372
TRINITY_DN8177_c0_g1	135.398	66.9826	0.494708	0.00215386	0.0334514
TRINITY_DN8193_c0_g1	23.485	3.33553	0.142028	0.000626871	0.0124151
TRINITY_DN8195_c0_g2	715.141	170.675	0.23866	0.0036904	0.0507994
TRINITY_DN8195_c0_g1	76.2208	15.495	0.203291	3.85642e-05	0.00116506
TRINITY_DN8200_c0_g1	324.239	160.385	0.494651	6.5764e-05	0.00186144
TRINITY_DN8222_c1_g1	65.4935	12.0931	0.184646	3.3282e-06	0.000135975
TRINITY_DN8227_c0_g1	42.8489	12.7962	0.298636	0.00602972	0.0738255
TRINITY_DN8246_c0_g1	176.215	68.9402	0.391227	8.91766e-06	0.000325009
TRINITY_DN8253_c0_g1	143.087	44.7647	0.312849	8.52808e-07	4.07503e-05
TRINITY_DN8259_c0_g1	208.655	38.6165	0.185074	0.000124773	0.00321237
TRINITY_DN8260_c2_g1	11.259	2.70251	0.24003	0.0428911	0.301181
TRINITY_DN8265_c0_g1	28.3514	0.668925	0.023594	0.00552804	0.0690631
TRINITY_DN8267_c0_g1	752.982	195.447	0.259564	9.38681e-09	6.81945e-07
TRINITY_DN8271_c0_g1	102.458	41.7131	0.407125	0.00058408	0.0116946
TRINITY_DN8291_c0_g1	30.5183	8.42744	0.276144	0.00533166	0.0672556
TRINITY_DN8301_c0_g1	45.0097	13.7308	0.305062	0.00244015	0.0369104
TRINITY_DN8301_c1_g1	35.6659	11.3834	0.319168	0.00660038	0.0793049
TRINITY_DN8321_c0_g1	2488.31	697.577	0.280342	1.9045e-33	1.8021e-30
TRINITY_DN8328_c1_g2	12.1864	1.33785	0.109782	0.00460405	0.0600691
TRINITY_DN8329_c0_g1	67.6699	32.7106	0.483384	0.0139649	0.138323
TRINITY_DN8340_c0_g1	65.0095	11.3938	0.175263	1.85851e-06	8.14903e-05
TRINITY_DN8358_c0_g1	282.508	120.994	0.428287	2.90462e-06	0.000121454
TRINITY_DN8379_c0_g2	267.113	115.236	0.431413	2.22394e-06	9.61385e-05
TRINITY_DN8385_c0_g1	11.3378	1.70582	0.150454	0.0252514	0.210026
TRINITY_DN8389_c0_g1	221.437	75.2245	0.33971	0.0172506	0.161025
TRINITY_DN8394_c0_g1	375.077	91.5995	0.244216	2.40625e-16	5.06668e-14
TRINITY_DN8402_c0_g1	10.1321	2.34919	0.231856	0.0457483	0.315862
TRINITY_DN8405_c0_g2	186.512	35.3199	0.189371	0.0204964	0.182002
TRINITY_DN8415_c1_g1	161.24	74.0307	0.459134	0.000214535	0.00505317
TRINITY_DN8430_c0_g1	111.788	49.4199	0.442085	0.0203254	0.180845
TRINITY_DN8449_c2_g1	66238.4	27975.7	0.422349	7.16133e-18	1.80553e-15
TRINITY_DN8450_c0_g1	27.9612	8.06435	0.288412	0.00728939	0.0850933
TRINITY_DN8455_c0_g1	198.756	95.885	0.482425	0.00018526	0.00445956
TRINITY_DN8457_c0_g1	32401.8	7472.95	0.230634	1.24532e-56	3.53509e-53
TRINITY_DN8461_c0_g1	32.1307	12.4757	0.388281	0.0277953	0.225053
TRINITY_DN8481_c1_g1	19.4476	5.72426	0.294343	0.0211904	0.186233
TRINITY_DN8494_c0_g1	100.407	38.9955	0.388374	0.0112954	0.118302
TRINITY_DN8495_c0_g1	45.7968	19.0993	0.417045	0.0161485	0.153257
TRINITY_DN8527_c0_g1	2142.41	959.562	0.44789	1.27748e-07	7.33429e-06
TRINITY_DN8532_c0_g1	129.709	61.3809	0.473221	0.0063114	0.0765407
TRINITY_DN8535_c0_g1	18.0282	6.0636	0.336341	0.0429283	0.30134
TRINITY_DN8548_c0_g1	55.2699	24.5469	0.444129	0.0148287	0.144231
TRINITY_DN8593_c0_g2	66.6642	7.04756	0.105717	0.0263421	0.216677
TRINITY_DN8602_c0_g1	31.0821	11.021	0.354577	0.0259499	0.214347
TRINITY_DN8603_c1_g1	22.994	4.69894	0.204355	0.00330197	0.0465562
TRINITY_DN8608_c0_g1	317.039	146.601	0.462408	3.32296e-06	0.000135834
TRINITY_DN8623_c0_g1	332.43	159.321	0.479262	7.94816e-06	0.000292738
TRINITY_DN8626_c1_g1	149.067	45.0395	0.302142	4.13825e-07	2.11592e-05
TRINITY_DN8646_c1_g1	366.282	157.474	0.429926	1.8433e-06	8.09163e-05
TRINITY_DN8658_c0_g1	184.471	56.8585	0.308225	8.69388e-07	4.14908e-05
TRINITY_DN8661_c0_g1	298.239	77.351	0.259359	0.000772109	0.014699
TRINITY_DN8671_c0_g1	21.3019	2.01291	0.0944941	0.0159868	0.152174
TRINITY_DN8682_c0_g1	412.701	68.38	0.165689	6.6195e-06	0.000248458
TRINITY_DN8692_c0_g1	46.2697	20.4962	0.442973	0.026887	0.219814
TRINITY_DN8706_c0_g1	84.6051	31.2297	0.369123	0.00437655	0.0578325
TRINITY_DN8712_c0_g2	158.97	72.2282	0.454351	0.000323637	0.00713818
TRINITY_DN8725_c0_g1	88.0374	21.7672	0.247249	5.72142e-06	0.000218368
TRINITY_DN8728_c0_g1	70.1764	30.2049	0.430413	0.00704768	0.0832613
TRINITY_DN8731_c0_g1	230.501	77.055	0.334294	3.13867e-07	1.65169e-05
TRINITY_DN8757_c0_g1	12.7572	0.334462	0.0262175	0.000219849	0.00515784
TRINITY_DN8770_c3_g1	28.4091	11.0533	0.389075	0.032203	0.24866
TRINITY_DN8777_c0_g1	6.2354	0.667106	0.106987	0.0475061	0.323971
TRINITY_DN8785_c0_g1	674.785	206.993	0.306755	0.0147585	0.14376
TRINITY_DN8791_c0_g2	56.9196	3.72907	0.0655147	0.000127185	0.00326679
TRINITY_DN8793_c0_g1	216.061	100.103	0.463309	0.000816687	0.0153683
TRINITY_DN8796_c0_g1	47.6941	7.0804	0.148454	0.0478889	0.32574
TRINITY_DN8799_c1_g1	30.9357	12.1279	0.392035	0.0324262	0.249804
TRINITY_DN8800_c0_g1	991.52	251.712	0.253865	1.97163e-17	4.73717e-15
TRINITY_DN8806_c0_g1	7.05505	0	0	0.00385381	0.0525953
TRINITY_DN8834_c0_g1	105.179	36.3721	0.345812	0.00890923	0.0988632
TRINITY_DN8837_c0_g1	139.362	45.7238	0.328094	0.018806	0.170807
TRINITY_DN8848_c0_g1	26.9248	9.73916	0.361717	0.0371172	0.275184
TRINITY_DN8875_c0_g1	40.527	6.75388	0.166651	6.75624e-05	0.00190386
TRINITY_DN8885_c0_g2	123.942	47.4356	0.382723	7.04411e-05	0.00197619
TRINITY_DN8901_c0_g1	118.199	17.4519	0.147649	1.75513e-07	9.71277e-06
TRINITY_DN8903_c1_g2	19.3684	5.04442	0.260445	0.0167745	0.157751
TRINITY_DN8914_c0_g1	193.172	48.3964	0.250536	0.000134849	0.00342916
TRINITY_DN8920_c0_g1	36718.9	16484.6	0.448942	0.000170447	0.00415782
TRINITY_DN8931_c0_g1	5483.85	2230.96	0.406823	1.83686e-22	7.11042e-20
TRINITY_DN8931_c2_g1	9.48817	1.02349	0.107871	0.0120354	0.124237
TRINITY_DN8944_c0_g2	36.1731	8.06253	0.222888	0.000658425	0.0129067
TRINITY_DN8944_c3_g1	19.2917	5.99668	0.310843	0.0290854	0.23282
TRINITY_DN8944_c1_g1	886.927	268.44	0.302664	0.000414905	0.0088041
TRINITY_DN8950_c1_g1	204.587	96.9285	0.473776	0.011024	0.115887
TRINITY_DN8952_c1_g1	7.07993	1.02349	0.144563	0.0411911	0.294423
TRINITY_DN8953_c0_g1	50.6453	9.72326	0.191988	0.0217326	0.189477
TRINITY_DN8963_c0_g1	25.3413	6.02043	0.237574	0.00528636	0.0668325
TRINITY_DN8984_c0_g1	287.782	139.58	0.485021	0.000147327	0.00369324
TRINITY_DN9001_c0_g1	256.578	111.357	0.434007	4.28831e-06	0.000169334
TRINITY_DN9003_c0_g1	47.7034	22.8966	0.479977	0.0412193	0.294569
TRINITY_DN9007_c0_g1	74.943	23.8555	0.318315	0.000963108	0.017553
TRINITY_DN9013_c0_g3	23.0432	5.35207	0.232262	0.00552811	0.0690631
TRINITY_DN9016_c0_g1	53.9867	6.75934	0.125204	2.0373e-06	8.88726e-05
TRINITY_DN9030_c0_g1	8339.11	1308.49	0.15691	4.69145e-46	8.17218e-43
TRINITY_DN9055_c0_g1	45.1166	12.4082	0.275024	0.00367783	0.0506901
TRINITY_DN9062_c0_g1	141.067	61.5076	0.436016	0.000365962	0.00794369
TRINITY_DN9107_c0_g2	170.794	82.2883	0.4818	0.000338463	0.00742035
TRINITY_DN9132_c0_g1	2223.49	884.582	0.397835	8.92963e-19	2.41841e-16
TRINITY_DN9135_c0_g2	2307.65	965.534	0.418406	2.28367e-17	5.40222e-15
TRINITY_DN9156_c0_g1	49.5851	5.7255	0.115468	2.44567e-06	0.000104545
TRINITY_DN9160_c0_g1	234.013	104.569	0.446851	1.35501e-05	0.000468446
TRINITY_DN9161_c0_g2	11.6918	0.665288	0.0569021	0.00198787	0.0313434
TRINITY_DN9168_c0_g1	321.276	149.006	0.463794	4.21835e-06	0.000167175
TRINITY_DN9169_c0_g1	344.266	111.972	0.325247	0.000885403	0.0163849
TRINITY_DN9176_c0_g1	23.1218	0	0	1.28964e-07	7.393e-06
TRINITY_DN9177_c0_g1	65.5523	15.1308	0.23082	2.48279e-05	0.000796873
TRINITY_DN9195_c0_g1	243.323	102.188	0.419969	2.62053e-06	0.000110906
TRINITY_DN9197_c1_g1	124.823	56.8413	0.455375	0.00763044	0.0880659
TRINITY_DN9203_c1_g1	27.011	3.69067	0.136636	0.0351379	0.264604
TRINITY_DN9208_c0_g1	80.4161	38.4622	0.47829	0.00772888	0.0888792
TRINITY_DN9217_c0_g1	258.347	92.5935	0.358408	4.85555e-07	2.45646e-05
TRINITY_DN9221_c0_g1	45.6726	18.4913	0.404866	0.0167423	0.157602
TRINITY_DN9236_c1_g1	109.451	32.8605	0.300231	6.1488e-06	0.000232499
TRINITY_DN9254_c0_g1	44.6467	19.5384	0.437623	0.0240999	0.203474
TRINITY_DN9289_c0_g1	3771.46	485.277	0.128671	4.51237e-10	4.27504e-08
TRINITY_DN9294_c1_g1	58.3501	27.2039	0.466219	0.0224641	0.194331
TRINITY_DN9301_c1_g1	7.58778	0	0	0.00236459	0.0360327
TRINITY_DN9302_c1_g1	9.86348	2.01348	0.204135	0.0386678	0.282212
TRINITY_DN9307_c1_g1	145.985	62.9769	0.431392	0.000222284	0.00520519
TRINITY_DN9310_c0_g1	591.861	272.726	0.460794	1.65602e-08	1.13733e-06
TRINITY_DN9314_c0_g1	179.418	64.1443	0.357514	1.31817e-06	6.00663e-05
TRINITY_DN9316_c0_g1	67.053	15.832	0.236111	2.49698e-05	0.000800131
TRINITY_DN9335_c1_g1	484.465	210.375	0.434241	1.34664e-08	9.45175e-07
TRINITY_DN9346_c0_g1	419.837	194.518	0.463319	0.000351566	0.00766594
TRINITY_DN9352_c0_g1	87.1837	27.2129	0.312133	7.36542e-05	0.00205132
TRINITY_DN9364_c0_g1	6308.29	2169.05	0.343841	5.86e-07	2.90705e-05
TRINITY_DN9368_c0_g1	81.3291	13.5504	0.166611	7.80874e-08	4.7126e-06
TRINITY_DN9378_c0_g1	499.267	140.555	0.281522	0.00013089	0.00334179
TRINITY_DN9379_c0_g1	29.0196	11.8884	0.409668	0.0429192	0.301323
TRINITY_DN9380_c0_g1	79.7563	30.6227	0.383953	0.00125358	0.0216488
TRINITY_DN9383_c0_g2	186.854	77.7057	0.415864	2.05535e-05	0.000677056
TRINITY_DN9417_c0_g1	42.7157	7.74693	0.18136	6.93271e-05	0.00194708
TRINITY_DN9429_c1_g1	12.0736	2.02018	0.167321	0.0147978	0.143967
TRINITY_DN9450_c0_g1	143.869	63.9597	0.444568	0.000276962	0.0062508
TRINITY_DN9453_c0_g1	25.3833	7.09868	0.27966	0.0259126	0.214109
TRINITY_DN9467_c0_g1	14.2944	2.00132	0.140007	0.00407614	0.054733
TRINITY_DN9468_c2_g1	30.7158	7.38384	0.240392	0.00226328	0.0347703
TRINITY_DN9470_c1_g4	11.9823	2.01836	0.168446	0.0149884	0.145471
TRINITY_DN9471_c0_g1	1087.77	335.392	0.308329	1.88113e-09	1.61455e-07
TRINITY_DN9504_c0_g1	133.096	42.3516	0.318202	0.0033745	0.0473177
TRINITY_DN9508_c1_g1	74.1207	2.02143	0.0272721	0.000114901	0.00299848
TRINITY_DN9508_c2_g1	18.5016	4.67645	0.252759	0.0402058	0.289595
TRINITY_DN9516_c0_g1	15.5072	5.02068	0.323764	0.0473082	0.323023
TRINITY_DN9536_c0_g1	148.528	71.8637	0.48384	0.000723283	0.0139497
TRINITY_DN9549_c0_g1	135.959	18.5796	0.136655	2.75646e-12	3.56873e-10
TRINITY_DN9552_c0_g1	38.4834	16.7746	0.435891	0.0316304	0.245674
TRINITY_DN9558_c0_g1	43.5488	14.1176	0.324179	0.00445393	0.0585844
TRINITY_DN9572_c0_g1	109.907	31.957	0.290764	4.02443e-06	0.000160319
TRINITY_DN9578_c4_g1	9.9767	1.00157	0.100391	0.0183146	0.167409
TRINITY_DN9588_c0_g1	245.406	53.5564	0.218236	4.12084e-09	3.27297e-07
TRINITY_DN9589_c0_g1	3751.13	883.997	0.235662	5.21531e-47	9.51732e-44
TRINITY_DN9593_c0_g1	1822.98	590.98	0.324183	7.29142e-24	3.21179e-21
TRINITY_DN9603_c0_g1	22.972	1.68878	0.0735148	0.00237333	0.0361135
TRINITY_DN9607_c1_g1	36.9553	11.4005	0.308493	0.00540558	0.067942
TRINITY_DN9609_c0_g1	155.679	67.5676	0.434018	0.000120283	0.00312088
TRINITY_DN9637_c1_g2	22.2347	1.33239	0.0599242	2.00712e-05	0.000662502
TRINITY_DN9643_c0_g2	4234.71	2025.45	0.478297	4.82342e-15	8.65787e-13
TRINITY_DN9643_c0_g1	26.7064	7.42587	0.278056	0.00921037	0.101398
TRINITY_DN9648_c1_g1	32.0408	10.7754	0.336302	0.0139578	0.138292
TRINITY_DN9652_c0_g1	4200.77	1990.62	0.473871	2.38661e-15	4.51658e-13
TRINITY_DN9659_c0_g1	116.126	26.251	0.226056	4.01757e-08	2.57464e-06
TRINITY_DN9671_c0_g1	319.637	67.2989	0.210548	3.08397e-17	7.16276e-15
TRINITY_DN9679_c0_g1	25.162	9.01718	0.358365	0.0324789	0.250034
TRINITY_DN9688_c0_g1	44.1891	20.1112	0.455118	0.033199	0.253946
TRINITY_DN9697_c0_g1	53.3152	11.119	0.208553	0.000613228	0.0121795
TRINITY_DN9701_c0_g1	7366.19	3293.01	0.447043	2.7506e-06	0.000115644
TRINITY_DN9715_c0_g1	69.4841	31.9424	0.459707	0.0107766	0.113927
TRINITY_DN9734_c0_g1	216.826	59.9364	0.276427	0.00338531	0.0474432
TRINITY_DN9734_c0_g2	115.694	34.8673	0.301375	5.12581e-06	0.000198418
TRINITY_DN9743_c0_g1	11.4749	0.332644	0.0289888	0.00058805	0.0117618
TRINITY_DN9753_c0_g1	89.7722	31.9174	0.355538	0.000296923	0.00663489
TRINITY_DN9754_c0_g1	3113.13	1144.53	0.367648	0.00750736	0.0869712
TRINITY_DN9755_c1_g1	24.619	9.06956	0.368396	0.0380935	0.279395
TRINITY_DN9755_c0_g1	4.35887	0	0	0.0312575	0.243952
TRINITY_DN9756_c0_g1	3024.76	1085.04	0.358719	1.27308e-24	6.28779e-22
TRINITY_DN9761_c0_g1	58.7655	13.481	0.229402	0.00101304	0.0182265
TRINITY_DN9773_c0_g1	226.541	83.7809	0.369827	1.62586e-06	7.24922e-05
TRINITY_DN9781_c0_g2	68.9581	28.4638	0.412769	0.00495831	0.0636459
TRINITY_DN9781_c0_g1	43.0275	19.7981	0.460127	0.0343844	0.260492
TRINITY_DN9784_c0_g1	433.783	216.313	0.498665	3.38095e-05	0.00103902
TRINITY_DN9790_c0_g1	45.3383	20.7443	0.457543	0.0337602	0.257365
TRINITY_DN9791_c0_g1	19.0469	1.36466	0.0716473	0.000113254	0.00296257
TRINITY_DN9792_c1_g1	59.0701	11.7898	0.19959	1.59399e-05	0.000539864
TRINITY_DN9794_c0_g1	7.05607	0.673809	0.0954935	0.0262206	0.215978
TRINITY_DN9800_c0_g3	11.7207	2.00677	0.171216	0.0155694	0.149388
TRINITY_DN9811_c0_g1	293.697	127.161	0.432968	1.1239e-06	5.21437e-05
TRINITY_DN9823_c0_g1	1085.68	426.734	0.393055	1.07222e-14	1.83849e-12
TRINITY_DN9854_c0_g1	111.728	19.8602	0.177755	0.00275661	0.0405373
TRINITY_DN9861_c0_g1	392.64	148.357	0.377846	9.68797e-10	8.66435e-08
TRINITY_DN9866_c1_g1	166.016	64.8108	0.390389	1.569e-05	0.000533225
TRINITY_DN9871_c0_g1	270.152	107.546	0.398093	0.03034	0.239841
TRINITY_DN9873_c0_g2	70.9457	29.3001	0.412993	0.00406038	0.0545584
TRINITY_DN9874_c0_g5	23.1787	0	0	0.0217012	0.189311
TRINITY_DN9876_c0_g1	129.535	46.7039	0.36055	0.000234694	0.0054487
TRINITY_DN9878_c0_g1	33.4673	12.7219	0.38013	0.0211242	0.185822
TRINITY_DN9884_c1_g1	53.6245	24.2192	0.451644	0.0227113	0.195651
TRINITY_DN9887_c0_g1	1693.76	432.811	0.255534	7.98488e-33	7.28572e-30
TRINITY_DN9929_c1_g1	332.491	5.34413	0.016073	0.00409996	0.0549499
TRINITY_DN9932_c0_g3	429.892	196.731	0.457628	2.78164e-07	1.47952e-05
TRINITY_DN9950_c0_g2	76.6068	25.2561	0.329685	0.0177903	0.164281
TRINITY_DN9952_c0_g1	17.7631	6.03929	0.339991	0.0472479	0.322899
TRINITY_DN9957_c1_g1	11.1245	0	0	0.000132596	0.00337857
TRINITY_DN9965_c0_g1	10.839	1.66686	0.153783	0.0157313	0.150471
TRINITY_DN9967_c0_g1	3782.18	1574.41	0.41627	2.54373e-09	2.12148e-07
TRINITY_DN9973_c1_g2	9.46532	1.66322	0.175717	0.0343215	0.260143
TRINITY_DN9978_c0_g2	6108.19	1244.16	0.203687	1.58031e-31	1.24869e-28
TRINITY_DN9991_c1_g1	23.546	8.37813	0.355819	0.0380747	0.279311
TRINITY_DN10012_c0_g1	28.1329	11.4224	0.406015	0.0423739	0.298976
TRINITY_DN10030_c0_g1	46.7289	11.7276	0.250972	0.000511531	0.0105026
TRINITY_DN10038_c0_g1	71.189	21.8493	0.30692	0.000238	0.00550564
TRINITY_DN10056_c0_g1	175.112	74.3378	0.424515	4.91849e-05	0.00144436
TRINITY_DN10059_c0_g1	40.9795	12.1242	0.295861	0.0122398	0.125652
TRINITY_DN10070_c0_g1	605.015	295.327	0.488133	1.38992e-07	7.90955e-06
TRINITY_DN10073_c0_g1	14.0375	3.71078	0.264347	0.0366415	0.272641
TRINITY_DN10094_c0_g2	150.982	74.7333	0.49498	0.0473045	0.323023
TRINITY_DN10096_c0_g1	29.7493	7.07494	0.237818	0.00254638	0.0380963
TRINITY_DN10098_c0_g1	484.48	140.276	0.28954	2.67847e-09	2.21937e-07
TRINITY_DN10126_c0_g1	126.738	30.9535	0.244232	6.15271e-05	0.00175307
TRINITY_DN10139_c2_g1	4.66462	0	0	0.0258397	0.213737
TRINITY_DN10141_c0_g1	25.0476	7.04631	0.281317	0.0103394	0.11051
TRINITY_DN10163_c0_g1	65.3141	25.1783	0.385495	0.00246098	0.037123
TRINITY_DN10180_c0_g1	77.961	29.2295	0.374925	0.000863464	0.0160515
TRINITY_DN10182_c0_g2	124.031	38.8955	0.313595	0.000970055	0.0176603
TRINITY_DN10201_c1_g1	19.213	2.35589	0.122619	0.00410389	0.0549573
TRINITY_DN10205_c0_g1	210.544	78.3477	0.37212	6.69136e-07	3.28545e-05
TRINITY_DN10214_c1_g1	12.1204	1.69242	0.139634	0.00815067	0.0924398
TRINITY_DN10244_c0_g1	30.858	9.71962	0.314979	0.0100814	0.108393
TRINITY_DN10259_c0_g2	9.26977	1.35796	0.146493	0.0221046	0.19187
TRINITY_DN10260_c1_g1	8.06472	0	0	0.0209056	0.18442
TRINITY_DN10284_c1_g1	66.7955	23.638	0.353886	0.00118573	0.0207159
TRINITY_DN10293_c0_g1	107.327	48.4567	0.451486	0.00164094	0.0268681
TRINITY_DN10306_c0_g1	1209.3	369.649	0.305671	5.68276e-12	7.01378e-10
TRINITY_DN10315_c0_g1	58.608	21.49	0.366673	0.00309888	0.0443453
TRINITY_DN10318_c0_g1	5824.7	1837.29	0.315431	1.08622e-10	1.12809e-08
TRINITY_DN10320_c0_g1	224.122	73.0231	0.325819	1.62718e-08	1.12053e-06
TRINITY_DN10322_c7_g2	10.7263	2.351	0.219181	0.0402543	0.289835
TRINITY_DN10323_c0_g1	351.601	120.706	0.343305	3.62583e-05	0.00110366
TRINITY_DN10326_c0_g3	16.2954	2.67513	0.164164	0.00468853	0.0609072
TRINITY_DN10346_c0_g1	56.8025	25.8634	0.455322	0.0171624	0.160475
TRINITY_DN10348_c0_g1	107.197	51.459	0.480041	0.00370412	0.0509334
TRINITY_DN10354_c0_g1	130.452	7.69762	0.0590075	1.11461e-16	2.44085e-14
TRINITY_DN10365_c0_g2	13.554	1.35796	0.100188	0.00225771	0.0347056
TRINITY_DN10382_c0_g1	264.58	99.4521	0.375887	0.000920246	0.0169183
TRINITY_DN10397_c0_g1	568.578	262.832	0.462262	2.71893e-05	0.000859705
TRINITY_DN10416_c0_g1	53.3604	17.1595	0.321577	0.00187481	0.0298804
TRINITY_DN10425_c0_g1	22.7192	4.66611	0.205382	0.004206	0.0560104
TRINITY_DN10433_c0_g1	18.1952	2.70557	0.148697	0.0391422	0.284177
TRINITY_DN10450_c0_g1	125.206	62.1443	0.496335	0.00273736	0.0402878
TRINITY_DN10451_c0_g1	264.869	120.617	0.455385	8.82227e-06	0.00032186
TRINITY_DN10481_c0_g2	1869.85	792.585	0.423877	3.51206e-09	2.8515e-07
TRINITY_DN10481_c1_g2	18.0592	5.70722	0.316028	0.0410054	0.293808
TRINITY_DN10481_c0_g1	41.2928	15.1186	0.366132	0.0109724	0.115504
TRINITY_DN10486_c4_g1	14.0486	4.03979	0.287557	0.043558	0.30438
TRINITY_DN10492_c0_g1	1899.21	818.141	0.43078	4.71617e-15	8.50519e-13
TRINITY_DN10510_c1_g1	26.9801	10.6907	0.396246	0.0461032	0.317711
TRINITY_DN10516_c0_g1	58.5267	23.4626	0.400887	0.00629798	0.0764263
TRINITY_DN10519_c1_g1	23.2484	6.69538	0.287994	0.0126541	0.128716
TRINITY_DN10524_c0_g1	8.86153	0.667106	0.0752812	0.0115712	0.120614
TRINITY_DN10548_c0_g2	5.52493	0.334462	0.0605369	0.037305	0.276163
TRINITY_DN10557_c0_g1	49.8597	24.8912	0.499225	0.0452674	0.313473
TRINITY_DN10567_c0_g1	63.7028	30.9298	0.485532	0.0204227	0.181526
TRINITY_DN10568_c0_g1	51.693	8.42619	0.163004	5.83208e-06	0.000222278
TRINITY_DN10626_c0_g1	13.4459	3.35928	0.249837	0.0289462	0.231972
TRINITY_DN10633_c1_g1	12.4312	3.03152	0.243864	0.0347762	0.262784
TRINITY_DN10640_c0_g1	15.2451	4.72393	0.309866	0.0495995	0.333178
TRINITY_DN10661_c0_g2	44.6618	19.8937	0.445429	0.0267184	0.218856
TRINITY_DN10664_c0_g1	230.141	112.245	0.487723	0.000109447	0.00287476
TRINITY_DN10665_c0_g1	6.67925	0.332644	0.0498026	0.0151833	0.146895
TRINITY_DN10667_c0_g1	72.7107	21.4917	0.295578	0.0244023	0.205281
TRINITY_DN10671_c0_g2	110.107	41.3664	0.375692	0.000158203	0.00392156
TRINITY_DN10676_c0_g2	6.43549	0.334462	0.0519716	0.0345336	0.261364
TRINITY_DN10679_c0_g1	63632.4	16705.1	0.262525	1.2738e-30	9.47868e-28
TRINITY_DN10685_c0_g1	119146	54651.4	0.458692	5.75062e-12	7.08612e-10
TRINITY_DN10705_c0_g1	36.1751	10.7632	0.297531	0.00659467	0.0792488
TRINITY_DN10722_c1_g1	8322.57	3672.66	0.441289	1.50915e-20	4.77971e-18
TRINITY_DN10745_c1_g2	58.1326	26.2692	0.451885	0.0130741	0.131487
TRINITY_DN10754_c0_g2	292.763	138.759	0.473963	0.000279797	0.00629995
TRINITY_DN10759_c0_g1	130.928	65.2446	0.498323	0.00188698	0.0300181
TRINITY_DN10786_c0_g1	66.9064	29.2442	0.437091	0.0080884	0.0919785
TRINITY_DN10795_c0_g1	102.939	17.4854	0.169862	0.000677308	0.0131992
TRINITY_DN10820_c0_g1	50.9841	10.0918	0.19794	3.50794e-05	0.00107246
TRINITY_DN10823_c0_g1	83.676	31.1681	0.372486	0.000876937	0.0162614
TRINITY_DN10828_c0_g1	263.595	124.235	0.471309	0.000545019	0.0110774
TRINITY_DN10831_c0_g1	175.718	65.0856	0.370399	3.91965e-06	0.000157042
TRINITY_DN10833_c0_g1	206.469	91.0564	0.441017	2.30601e-05	0.000747966
TRINITY_DN10843_c0_g1	43.6523	12.0657	0.276406	0.00137176	0.0232329
TRINITY_DN10875_c0_g1	24.6434	7.78408	0.315869	0.0442071	0.307743
TRINITY_DN10893_c0_g1	50.257	21.5417	0.42863	0.0168582	0.158326
TRINITY_DN10917_c0_g2	47.9227	9.08171	0.189508	0.0406746	0.292148
TRINITY_DN10947_c0_g1	136.433	54.4624	0.39919	7.44335e-05	0.00207001
TRINITY_DN10954_c0_g1	124.806	49.4966	0.39659	0.000412453	0.00876662
TRINITY_DN10964_c0_g1	76.5193	5.71574	0.0746966	0.020724	0.183312
TRINITY_DN10988_c0_g1	1164.24	461.394	0.396307	1.39007e-07	7.90955e-06
TRINITY_DN11007_c1_g1	11.9203	2.02995	0.170294	0.0168625	0.158347
TRINITY_DN11009_c0_g1	213.584	75.6604	0.354241	2.02658e-07	1.11107e-05
TRINITY_DN11011_c0_g1	5.5792	0	0	0.0266601	0.218495
TRINITY_DN11022_c0_g1	72.4048	34.9373	0.482528	0.0149028	0.144861
TRINITY_DN11054_c3_g1	19.184	4.76108	0.24818	0.0165651	0.156318
TRINITY_DN11063_c0_g3	9.82282	2.01654	0.205292	0.0388566	0.282995
TRINITY_DN11063_c0_g1	18.2897	2.3376	0.127809	0.00122685	0.0212789
TRINITY_DN11064_c0_g1	73.7709	26.1335	0.354252	0.00174674	0.0282207
TRINITY_DN11064_c1_g1	15.7758	0	0	0.00304511	0.0437967
TRINITY_DN11091_c0_g1	146.541	58.4176	0.398643	3.92467e-05	0.00118381
TRINITY_DN11093_c0_g1	92.9982	21.1061	0.226952	9.05104e-07	4.28509e-05
TRINITY_DN11094_c0_g1	45.4593	14.8201	0.326007	0.00386273	0.0526752
TRINITY_DN11094_c0_g2	29.5407	7.33453	0.248286	0.00526336	0.0666353
TRINITY_DN11112_c1_g1	95.6318	36.9528	0.386407	0.028876	0.231506
TRINITY_DN11130_c0_g1	81.2179	37.0154	0.455754	0.00500717	0.0641496
TRINITY_DN11150_c0_g1	13.8227	2.68729	0.194411	0.0127975	0.129675
TRINITY_DN11153_c0_g1	83.0896	38.3144	0.461122	0.00664832	0.0797547
TRINITY_DN11155_c0_g1	190.659	82.5349	0.432893	3.68408e-05	0.00112024
TRINITY_DN11157_c0_g1	8.36376	1.34273	0.160542	0.0328143	0.251807
TRINITY_DN11164_c0_g1	143.966	35.1011	0.243815	9.56041e-08	5.67589e-06
TRINITY_DN11181_c0_g1	1119.66	108.132	0.096576	1.58603e-08	1.09416e-06
TRINITY_DN11187_c0_g1	13.9156	1.33785	0.0961405	0.00189261	0.0300708
TRINITY_DN11193_c1_g4	4.55945	0	0	0.0381614	0.279571
TRINITY_DN11193_c1_g1	10.8137	2.01836	0.186649	0.0244676	0.20547
TRINITY_DN11210_c0_g1	27.983	11.749	0.419862	0.0487065	0.329169
TRINITY_DN11221_c0_g1	284.244	123.04	0.432868	1.88448e-06	8.25821e-05
TRINITY_DN11225_c0_g1	95.4683	30.5552	0.320056	5.64089e-05	0.00162475
TRINITY_DN11227_c0_g3	40.6007	19.5507	0.481536	0.0471172	0.322302
TRINITY_DN11232_c0_g1	103.009	33.2176	0.322473	0.000635411	0.0125624
TRINITY_DN11241_c1_g1	68.0569	10.0559	0.147757	3.73291e-06	0.000150189
TRINITY_DN11249_c0_g1	24.1285	0.673809	0.0279259	1.28175e-06	5.85456e-05
TRINITY_DN11253_c0_g1	65.049	22.7858	0.350287	0.00143934	0.0241344
TRINITY_DN11269_c0_g1	54.5406	13.841	0.253774	0.000197022	0.00468821
TRINITY_DN11280_c0_g1	148.842	70.075	0.470801	0.000582272	0.0116706
TRINITY_DN11283_c0_g1	183.233	68.8433	0.375713	2.65895e-06	0.000112408
TRINITY_DN11294_c0_g1	83.7651	9.02945	0.107795	0.00309238	0.0442688
TRINITY_DN11298_c0_g2	44.8548	20.4531	0.455984	0.032583	0.250648
TRINITY_DN11307_c0_g1	61.1914	24.1023	0.393883	0.00412977	0.0552017
TRINITY_DN11318_c0_g1	52.6052	19.4533	0.369798	0.00541774	0.0680061
TRINITY_DN11329_c0_g1	633.917	267.492	0.421968	2.2105e-10	2.20892e-08
TRINITY_DN11330_c0_g1	16.429	3.01993	0.183817	0.00764552	0.0881985
TRINITY_DN11334_c0_g1	85.429	28.2407	0.330575	0.000122342	0.00316681
TRINITY_DN11334_c0_g2	258.546	115.464	0.446589	6.8343e-06	0.000254898
TRINITY_DN11336_c1_g1	17.5494	4.68133	0.266752	0.025177	0.209521
TRINITY_DN11359_c0_g1	39.0796	18.4937	0.473231	0.0472055	0.322724
TRINITY_DN11360_c0_g1	23.6126	2.00984	0.0851174	0.00203836	0.0319847
TRINITY_DN11370_c0_g1	26.0232	1.02349	0.0393301	0.000178399	0.00431747
TRINITY_DN11374_c0_g1	47.0808	20.8094	0.441992	0.0276191	0.22421
TRINITY_DN11377_c0_g1	32.4294	13.4541	0.414875	0.043211	0.302419
TRINITY_DN11388_c1_g2	9.57199	1.33058	0.139007	0.021108	0.185743
TRINITY_DN11397_c0_g1	25.6358	10.0827	0.393306	0.0388258	0.282898
TRINITY_DN11415_c0_g2	16.3452	4.33653	0.26531	0.0275552	0.223867
TRINITY_DN11438_c0_g1	11.4988	1.35796	0.118096	0.0065515	0.0789527
TRINITY_DN11443_c0_g1	140.162	66.178	0.472154	0.000997639	0.0180425
TRINITY_DN11446_c0_g1	1064.78	258.88	0.243129	7.32699e-12	8.91392e-10
TRINITY_DN11446_c2_g1	25.394	4.38277	0.172591	0.000918705	0.016902
TRINITY_DN11448_c0_g1	16.5199	4.35721	0.263755	0.0226892	0.19555
TRINITY_DN11453_c0_g1	80.1513	7.75852	0.0967984	0.0002819	0.00634171
TRINITY_DN11462_c0_g1	230.874	114.959	0.497932	0.000143936	0.00362535
TRINITY_DN11469_c0_g1	75.4608	30.5734	0.405156	0.00225643	0.0346929
TRINITY_DN11477_c0_g1	156.139	36.6092	0.234465	3.1002e-07	1.63534e-05
TRINITY_DN11485_c0_g2	25.0471	3.69498	0.147521	0.000402919	0.00860455
TRINITY_DN11487_c0_g1	46.0508	22.8387	0.495946	0.0472529	0.322905
TRINITY_DN11500_c2_g1	9.25197	0	0	0.00355625	0.0492981
TRINITY_DN11502_c0_g1	13.2305	3.04004	0.229775	0.026256	0.216187
TRINITY_DN11518_c2_g1	4.82305	0	0	0.0393389	0.285145
TRINITY_DN11534_c0_g1	13.2701	2.68001	0.201958	0.0205866	0.182454
TRINITY_DN11538_c0_g2	140.741	40.3277	0.286538	0.00295361	0.0428325
TRINITY_DN11552_c0_g1	56.599	25.9165	0.457896	0.0197925	0.177302
TRINITY_DN11554_c0_g1	203.326	90.455	0.444878	4.25455e-05	0.00127131
TRINITY_DN11563_c0_g1	82.3151	31.6201	0.384134	0.00102862	0.0184213
TRINITY_DN11580_c0_g1	516.746	221.539	0.428719	5.46004e-09	4.16403e-07
TRINITY_DN11588_c0_g1	11.066	0.997932	0.0901799	0.00732479	0.0853723
TRINITY_DN11589_c0_g1	223.413	96.7013	0.432838	0.0236001	0.200358
TRINITY_DN11599_c0_g1	128.794	59.842	0.464635	0.00119352	0.0208235
TRINITY_DN11602_c2_g1	75.0593	32.3274	0.430691	0.00428992	0.0569056
TRINITY_DN11608_c0_g1	57.3529	18.161	0.316654	0.0125661	0.128093
TRINITY_DN11612_c0_g1	59.5872	21.4625	0.360186	0.00313281	0.044714
TRINITY_DN11643_c0_g1	17.6154	1.33785	0.0759478	0.0014256	0.0239668
TRINITY_DN11647_c1_g2	6.08555	0.665288	0.109323	0.0492376	0.331496
TRINITY_DN11659_c0_g1	89.08	43.3691	0.486855	0.00885111	0.098432
TRINITY_DN11661_c0_g1	76.2417	28.2322	0.370298	0.00123243	0.0213613
TRINITY_DN11675_c0_g1	4309.19	1902.93	0.441599	2.61829e-07	1.40063e-05
TRINITY_DN11687_c0_g1	99.7593	29.8973	0.299694	0.000642691	0.0126695
TRINITY_DN11689_c0_g1	33.6273	0	0	0.000170111	0.00415297
TRINITY_DN11703_c1_g2	15.4148	2.99925	0.19457	0.00946142	0.103537
TRINITY_DN11704_c0_g1	21.0976	5.36002	0.254058	0.0125344	0.127837
TRINITY_DN11715_c0_g1	41.6261	12.0926	0.290504	0.0115915	0.120743
TRINITY_DN11722_c0_g1	36.5235	14.0781	0.385452	0.0189172	0.171621
TRINITY_DN11733_c0_g1	267.581	129.263	0.48308	3.25037e-05	0.00100292
TRINITY_DN11740_c0_g1	373.57	133.286	0.356788	1.06992e-07	6.27905e-06
TRINITY_DN11777_c0_g1	148.676	33.5509	0.225664	1.949e-09	1.66348e-07
TRINITY_DN11778_c0_g1	1002.09	299.873	0.299247	1.04254e-21	3.68227e-19
TRINITY_DN11780_c0_g1	17.3405	5.06816	0.292272	0.0272804	0.222248
TRINITY_DN11794_c0_g1	178.579	25.9195	0.145143	0.00370393	0.0509334
TRINITY_DN11802_c0_g1	19.7137	2.04029	0.103496	0.00467325	0.0607555
TRINITY_DN11809_c0_g2	168.246	54.8449	0.32598	2.21693e-06	9.59012e-05
TRINITY_DN11813_c0_g2	19.926	3.01811	0.151466	0.00143651	0.024108
TRINITY_DN11830_c0_g1	270.418	108.997	0.403067	5.38565e-07	2.69441e-05
TRINITY_DN11833_c0_g1	55.5202	23.8927	0.430342	0.0126452	0.128643
TRINITY_DN11836_c0_g1	37.9491	13.099	0.345173	0.00806663	0.0917582
TRINITY_DN11848_c0_g1	14.6175	1.00157	0.0685186	0.000698632	0.013539
TRINITY_DN11855_c0_g1	19.1571	2.01836	0.105358	0.000408863	0.00869757
TRINITY_DN11903_c2_g1	4.24362	0	0	0.0377027	0.277645
TRINITY_DN11921_c0_g1	39.0699	9.06717	0.232076	0.000681197	0.0132648
TRINITY_DN11943_c0_g1	11.4596	2.69217	0.234927	0.0420565	0.297721
TRINITY_DN11967_c0_g1	65.8439	24.9655	0.379161	0.002874	0.0419576
TRINITY_DN11968_c0_g2	34.1752	11.42	0.33416	0.00979681	0.105921
TRINITY_DN11969_c0_g2	32.1998	10.4177	0.323535	0.00898784	0.0995148
TRINITY_DN11973_c0_g1	47.9951	12.056	0.251192	0.000448722	0.00940451
TRINITY_DN11999_c0_g1	5263.51	1539.37	0.292461	5.5978e-39	6.70381e-36
TRINITY_DN12012_c0_g1	194.144	68.9024	0.354904	0.0011772	0.0205855
TRINITY_DN12036_c0_g3	39.2069	11.0654	0.282231	0.0158505	0.151159
TRINITY_DN12038_c0_g1	146.529	61.7378	0.421334	0.00722199	0.0846116
TRINITY_DN12058_c0_g1	623.795	194.787	0.312262	2.49048e-09	2.08615e-07
TRINITY_DN12079_c1_g1	133.5	45.6848	0.34221	1.05498e-05	0.000377846
TRINITY_DN12084_c0_g1	70.9884	18.5296	0.261023	5.99507e-05	0.00171516
TRINITY_DN12087_c0_g2	23.9558	3.00232	0.125327	0.0186722	0.169827
TRINITY_DN12091_c0_g1	1351.09	409.387	0.303006	5.58391e-05	0.00161137
TRINITY_DN12100_c0_g1	19.7726	3.3879	0.171343	0.00244501	0.0369621
TRINITY_DN12115_c0_g1	43.5853	13.0867	0.300256	0.00254291	0.0380741
TRINITY_DN12126_c0_g1	54.8001	15.4598	0.282112	0.000568926	0.011451
TRINITY_DN12128_c1_g1	14.8693	3.04004	0.20445	0.0121729	0.125266
TRINITY_DN12132_c0_g1	50.6418	23.9322	0.472578	0.0342755	0.259975
TRINITY_DN12133_c0_g1	72.7176	29.8838	0.410957	0.00338372	0.0474296
TRINITY_DN12168_c0_g1	34.1778	12.7506	0.373066	0.0181465	0.166269
TRINITY_DN12169_c1_g2	71.0497	15.4494	0.217445	5.86681e-06	0.000223268
TRINITY_DN12189_c0_g3	5.46143	0	0	0.0128711	0.130128
TRINITY_DN12214_c0_g1	41.8726	3.69249	0.088184	0.0261756	0.215723
TRINITY_DN12225_c0_g1	22.2063	6.72525	0.302854	0.0214123	0.187492
TRINITY_DN12240_c0_g1	8.67204	0	0	0.000789399	0.0149539
TRINITY_DN12246_c0_g1	82.9414	27.9002	0.336384	0.00019085	0.00457401
TRINITY_DN12261_c0_g1	2688.61	916.269	0.340796	2.63395e-10	2.59484e-08
TRINITY_DN12291_c0_g1	73.1122	31.7974	0.434912	0.00572153	0.0709131
TRINITY_DN12295_c0_g1	96.4886	46.1863	0.478671	0.0056796	0.070496
TRINITY_DN12303_c0_g1	1178.09	486.684	0.413114	7.54769e-14	1.16867e-11
TRINITY_DN12308_c0_g2	116.139	36.4122	0.313524	0.00039801	0.00852585
TRINITY_DN12311_c0_g1	95.2812	27.4118	0.287694	0.0157018	0.150226
TRINITY_DN12314_c0_g1	12.455	2.01472	0.16176	0.0101214	0.108719
TRINITY_DN12328_c0_g1	7479.83	3444.38	0.460489	1.68071e-18	4.47284e-16
TRINITY_DN12329_c0_g1	5.2852	0.332644	0.0629387	0.0461282	0.317769
TRINITY_DN12332_c2_g1	4.11056	0	0	0.0460288	0.317283
TRINITY_DN12335_c0_g1	10.0666	1.34273	0.133385	0.0152385	0.147228
TRINITY_DN12336_c0_g1	33.5978	14.8255	0.441264	0.0424276	0.299022
TRINITY_DN12358_c0_g1	90.0679	31.2381	0.346829	0.000172091	0.00418993
TRINITY_DN12381_c0_g3	5.52847	0.332644	0.0601693	0.0421029	0.297857
TRINITY_DN12401_c0_g1	269.091	35.6611	0.132524	1.71998e-07	9.53891e-06
TRINITY_DN12407_c0_g1	17.691	4.70996	0.266235	0.0207131	0.183274
TRINITY_DN12413_c0_g1	40.5783	14.7811	0.364261	0.0104395	0.111279
TRINITY_DN12418_c0_g1	12.7201	2.34248	0.184156	0.0135041	0.134839
TRINITY_DN12440_c0_g1	48.7089	14.8712	0.305307	0.00158521	0.0261466
TRINITY_DN12444_c0_g1	215.705	93.6158	0.433999	0.000166659	0.00408625
TRINITY_DN12449_c0_g1	59.4181	25.9244	0.436306	0.00990688	0.10684
TRINITY_DN12451_c0_g1	1467.37	400.993	0.273274	1.17237e-28	7.68005e-26
TRINITY_DN12453_c0_g1	71.8272	24.9149	0.346873	0.000766395	0.0146253
TRINITY_DN12484_c0_g1	11.4378	0.665288	0.0581658	0.0015368	0.0254897
TRINITY_DN12487_c0_g1	48.6896	15.7382	0.323236	0.00244733	0.0369753
TRINITY_DN12489_c0_g1	8.66599	1.00157	0.115575	0.0182576	0.166967
TRINITY_DN12490_c0_g1	4.35635	0	0	0.0312888	0.244077
TRINITY_DN12494_c0_g1	93.0304	24.1437	0.259525	6.21469e-05	0.00176941
TRINITY_DN12498_c0_g1	32.0722	11.7271	0.365645	0.0209941	0.185
TRINITY_DN12504_c0_g3	68.1916	17.7486	0.260276	7.15672e-05	0.00200265
TRINITY_DN12507_c0_g1	363.696	115.314	0.317062	9.82022e-05	0.00261799
TRINITY_DN12522_c0_g1	138.089	33.2175	0.240551	0.000391572	0.00840908
TRINITY_DN12537_c0_g1	23.1961	8.03697	0.34648	0.0376419	0.277383
TRINITY_DN12541_c0_g3	4.37919	0	0	0.0310065	0.242982
TRINITY_DN12557_c0_g1	4741.04	468.944	0.0989117	1.49119e-32	1.29878e-29
TRINITY_DN12561_c0_g1	36.6053	15.7973	0.431558	0.038976	0.283457
TRINITY_DN12593_c0_g1	28.7234	5.73766	0.199756	0.00651219	0.0786274
TRINITY_DN12593_c0_g3	25.7318	9.03911	0.351281	0.0294884	0.234899
TRINITY_DN12597_c0_g1	28.89	9.09148	0.314693	0.0108968	0.114881
TRINITY_DN12600_c1_g2	34.2225	2.34124	0.0684123	0.00145461	0.0243407
TRINITY_DN12604_c0_g1	559.023	242.66	0.434078	4.41998e-09	3.47456e-07
TRINITY_DN12617_c0_g1	67.5893	30.504	0.451314	0.0114348	0.119485
TRINITY_DN12618_c0_g1	113.737	42.892	0.377117	0.00214447	0.0333326
TRINITY_DN12630_c0_g1	13.0655	0.332644	0.0254597	0.000178642	0.00432198
TRINITY_DN12642_c1_g1	28.8932	7.72137	0.267238	0.00550589	0.0688753
TRINITY_DN12652_c0_g1	19.5492	4.69349	0.240086	0.00973698	0.105401
TRINITY_DN12654_c0_g1	305.629	136.582	0.446887	0.000194479	0.00464931
TRINITY_DN12670_c0_g1	40.8474	14.1439	0.34626	0.00771319	0.0887578
TRINITY_DN12696_c3_g1	7.41508	0	0	0.0146448	0.143096
TRINITY_DN12699_c0_g2	32.3501	5.68903	0.175858	0.000330971	0.0072769
TRINITY_DN12705_c1_g1	4.46806	0	0	0.029937	0.23743
TRINITY_DN12707_c0_g1	13.6271	2.68671	0.197159	0.0131016	0.131663
TRINITY_DN12723_c0_g2	45.6107	17.8461	0.391271	0.0139695	0.138332
TRINITY_DN12724_c0_g1	13.7429	3.03697	0.220985	0.0290541	0.232642
TRINITY_DN12762_c0_g1	25340.9	4059.39	0.160191	8.38018e-08	5.02581e-06
TRINITY_DN12763_c0_g1	27639.7	4543.75	0.164392	2.2908e-45	3.90174e-42
TRINITY_DN12765_c0_g1	158.682	66.5355	0.4193	6.63537e-05	0.00187594
TRINITY_DN12770_c0_g1	125.595	48.294	0.384521	8.282e-05	0.00227436
TRINITY_DN12790_c0_g1	596.175	268.811	0.450893	1.15882e-05	0.000408921
TRINITY_DN12795_c0_g1	281.593	57.0944	0.202755	0.000105285	0.00277783
TRINITY_DN12798_c0_g2	15.6164	4.3529	0.278739	0.0291109	0.232951
TRINITY_DN12814_c0_g1	25.7231	7.09323	0.275753	0.00986017	0.106456
TRINITY_DN12821_c0_g1	40.8908	11.836	0.289455	0.0264899	0.217566
TRINITY_DN12824_c0_g1	7.62591	0.675627	0.0885963	0.020011	0.178717
TRINITY_DN12826_c0_g1	46.8954	16.4851	0.351529	0.00450878	0.0590929
TRINITY_DN12842_c0_g2	22.6526	8.36109	0.3691	0.045733	0.315784
TRINITY_DN12844_c0_g1	871.43	186.882	0.214454	1.08942e-05	0.000388003
TRINITY_DN12851_c0_g1	38.1035	16.4492	0.431697	0.0354684	0.266224
TRINITY_DN12862_c0_g1	64.7886	26.6202	0.410877	0.0049476	0.0635297
TRINITY_DN12863_c0_g1	189.187	64.4661	0.340753	0.00635177	0.0769816
TRINITY_DN12883_c0_g1	47.3118	21.44	0.453163	0.0261868	0.215772
TRINITY_DN12893_c0_g1	52.3106	25.4846	0.487178	0.0352393	0.265187
TRINITY_DN12898_c0_g2	45.0499	8.0631	0.178982	4.25172e-05	0.00127095
TRINITY_DN12906_c0_g1	76.2934	34.5243	0.452521	0.00778915	0.0893846
TRINITY_DN12919_c0_g1	55.464	22.5072	0.405799	0.0150108	0.145596
TRINITY_DN12929_c2_g1	10.0158	1.68878	0.168611	0.0250364	0.208782
TRINITY_DN12931_c0_g1	5.44111	0.334462	0.0614696	0.038278	0.280051
TRINITY_DN12932_c0_g1	107.35	35.6086	0.331704	3.79942e-05	0.001151
TRINITY_DN12932_c0_g2	35.7171	12.3637	0.346157	0.0121831	0.12531
TRINITY_DN12937_c0_g4	9.61618	2.01654	0.209703	0.0445791	0.309686
TRINITY_DN12961_c0_g1	5.19381	0	0	0.0166208	0.156711
TRINITY_DN12963_c1_g1	7.05355	0.667106	0.0945774	0.0262802	0.216317
TRINITY_DN12966_c0_g1	12.9664	3.70532	0.285764	0.0483679	0.327599
TRINITY_DN12976_c0_g1	6.74174	0.667106	0.0989517	0.0369222	0.274188
TRINITY_DN12986_c0_g1	20.275	4.34323	0.214217	0.00713948	0.0840175
TRINITY_DN12988_c1_g4	9.82282	1.67538	0.17056	0.0258208	0.21365
TRINITY_DN13007_c0_g1	1199.86	352.816	0.294048	9.39403e-24	4.06783e-21
TRINITY_DN13032_c0_g1	118.052	34.1111	0.288951	1.82834e-06	8.03513e-05
TRINITY_DN13046_c0_g1	69.9407	26.1529	0.37393	0.00175736	0.0283445
TRINITY_DN13050_c0_g2	15.6728	3.04185	0.194085	0.0101032	0.108576
TRINITY_DN13055_c0_g1	22.9609	5.40445	0.235376	0.0060202	0.0737326
TRINITY_DN13068_c0_g1	4.0684	0	0	0.0404326	0.290764
TRINITY_DN13083_c0_g4	26.0705	4.3755	0.167833	0.000784386	0.01487
TRINITY_DN13089_c0_g1	15.1715	4.67951	0.30844	0.0499869	0.334811
TRINITY_DN13098_c0_g1	7.40398	0.675627	0.0912518	0.0241052	0.203496
TRINITY_DN13101_c0_g1	14.2452	1.00339	0.0704369	0.000671337	0.0130964
TRINITY_DN13107_c0_g1	2334.77	699.194	0.29947	0.0273754	0.222799
TRINITY_DN13114_c3_g1	5.17247	0	0	0.0348385	0.263099
TRINITY_DN13130_c0_g1	15.0719	0.341165	0.0226358	0.00218808	0.0338525
TRINITY_DN13149_c0_g1	171.068	64.3611	0.376232	4.14797e-06	0.000164555
TRINITY_DN13167_c1_g1	31.9215	4.7495	0.148787	0.000131567	0.00335461
TRINITY_DN13168_c0_g1	112.601	26.2595	0.233209	1.25994e-07	7.24441e-06
TRINITY_DN13169_c0_g1	28.6127	3.3453	0.116917	0.00836577	0.0944322
TRINITY_DN13193_c0_g1	10.1743	0.332644	0.0326946	0.00124417	0.0215356
TRINITY_DN13205_c0_g1	79.7664	24.4387	0.306378	9.8797e-05	0.0026311
TRINITY_DN13221_c0_g1	30.591	10.3782	0.339257	0.0272248	0.221872
TRINITY_DN13241_c0_g1	52.365	16.4692	0.314508	0.0014525	0.0243178
TRINITY_DN13248_c0_g1	20.1933	1.67231	0.0828152	0.0415542	0.29563
TRINITY_DN13267_c0_g1	63.0653	30.5693	0.484725	0.0452145	0.31326
TRINITY_DN13282_c0_g1	28.5586	7.08221	0.247989	0.00652747	0.0787251
TRINITY_DN13299_c0_g1	205.748	38.2851	0.186078	0.0177815	0.16422
TRINITY_DN13300_c0_g1	101.394	50.1016	0.494126	0.00520595	0.066127
TRINITY_DN13313_c0_g1	12.7262	0.673809	0.0529467	0.0251115	0.209135
TRINITY_DN13334_c0_g1	205.135	52.1668	0.254305	2.61311e-08	1.72063e-06
TRINITY_DN13339_c0_g1	116.492	38.3807	0.329471	1.60391e-05	0.000542744
TRINITY_DN13344_c0_g1	440.738	189.706	0.430429	7.4133e-07	3.60299e-05
TRINITY_DN13353_c0_g1	37.3128	8.06799	0.216226	0.000518299	0.0106245
TRINITY_DN13369_c0_g1	41.7652	16.2194	0.388346	0.0159236	0.151724
TRINITY_DN13382_c0_g1	18.4354	0	0	7.87604e-05	0.00217535
TRINITY_DN13387_c0_g1	7.07891	0.667106	0.0942385	0.0261167	0.215447
TRINITY_DN13426_c0_g1	89.0414	38.2247	0.429291	0.00240174	0.0364951
TRINITY_DN13435_c0_g1	25.8622	0	0	0.000922748	0.0169501
TRINITY_DN13445_c2_g1	10.4155	1.02349	0.0982663	0.00690467	0.0820606
TRINITY_DN13446_c0_g1	58.5094	25.208	0.430837	0.00921013	0.101398
TRINITY_DN13457_c0_g2	36.2188	3.69738	0.102084	0.0216111	0.188761
TRINITY_DN13467_c0_g1	64.6828	23.5211	0.363637	0.00169661	0.0276262
TRINITY_DN13485_c0_g1	4.64682	0	0	0.0241821	0.203965
TRINITY_DN13487_c0_g1	25.746	5.73039	0.222574	0.00458485	0.0598749
TRINITY_DN13491_c0_g1	4.24614	0	0	0.0376663	0.27751
TRINITY_DN13498_c0_g1	37.8643	12.4033	0.327572	0.00626705	0.0761128
TRINITY_DN13501_c3_g1	11.258	2.33214	0.207154	0.034065	0.259044
TRINITY_DN13540_c0_g1	51.6438	23.1957	0.449148	0.0181077	0.16605
TRINITY_DN13541_c0_g1	157.893	58.8867	0.372953	1.24816e-05	0.000436031
TRINITY_DN13554_c1_g1	93.3161	45.2913	0.485354	0.00751034	0.0869747
TRINITY_DN13556_c0_g1	46.4688	19.1011	0.411053	0.0128142	0.12981
TRINITY_DN13557_c0_g1	19.5497	3.37938	0.172861	0.00302973	0.0436447
TRINITY_DN13566_c0_g1	110.652	43.3739	0.391985	0.000240956	0.00555877
TRINITY_DN13586_c0_g1	78.4413	27.6973	0.353096	0.0222475	0.192848
TRINITY_DN13588_c1_g1	14.3965	2.02688	0.140789	0.00495263	0.0635836
TRINITY_DN13593_c0_g1	28.784	9.38516	0.326054	0.0151413	0.14664
TRINITY_DN13603_c0_g1	91.0176	36.6456	0.402622	0.000980618	0.0177977
TRINITY_DN13608_c0_g1	73.0625	24.1662	0.330761	0.000407544	0.00867431
TRINITY_DN13610_c0_g2	27.5188	9.12806	0.331702	0.016561	0.1563
TRINITY_DN13617_c0_g1	136.242	62.9355	0.461939	0.000885461	0.0163849
TRINITY_DN13632_c0_g1	54.5614	21.5386	0.394759	0.00751148	0.0869747
TRINITY_DN13666_c0_g1	95.3411	37.0118	0.388204	0.000538966	0.0109748
TRINITY_DN13680_c0_g1	59.4596	6.07701	0.102204	2.19645e-08	1.47156e-06
TRINITY_DN13681_c0_g1	614.944	180.324	0.293236	4.40656e-05	0.0013106
TRINITY_DN13696_c0_g1	35.4287	8.71135	0.245884	0.00142459	0.0239604
TRINITY_DN13697_c0_g1	108.564	51.0595	0.470315	0.00264727	0.0392329
TRINITY_DN13744_c0_g1	8.16217	0	0	0.00125328	0.0216488
TRINITY_DN13750_c0_g1	31.698	7.71103	0.243266	0.00232524	0.0354983
TRINITY_DN13755_c0_g1	40.2329	14.1651	0.352078	0.00793195	0.0906028
TRINITY_DN13766_c0_g1	23.7848	8.43232	0.354526	0.037554	0.277126
TRINITY_DN13768_c0_g1	3.91754	0	0	0.0497794	0.333913
TRINITY_DN13772_c0_g1	127.175	58.9889	0.463841	0.00085011	0.0158416
TRINITY_DN13777_c0_g1	142.294	64.9527	0.456467	0.000705958	0.0136568
TRINITY_DN13781_c0_g1	14.0725	1.34455	0.0955447	0.00146634	0.0245067
TRINITY_DN13783_c0_g1	50.7222	18.074	0.356334	0.00434467	0.0575125
TRINITY_DN13801_c0_g1	41.7032	15.439	0.370211	0.0130865	0.131568
TRINITY_DN13805_c0_g1	424.15	208.002	0.490398	2.30416e-06	9.93068e-05
TRINITY_DN13806_c0_g1	72.9422	26.4789	0.363012	0.00136031	0.0230769
TRINITY_DN13809_c0_g1	22.0285	7.05608	0.320316	0.0265492	0.217772
TRINITY_DN13812_c0_g1	68.0466	29.3751	0.43169	0.0409327	0.293506
TRINITY_DN13844_c0_g1	27.1518	8.03084	0.295776	0.0127441	0.129334
TRINITY_DN13846_c0_g1	29.2704	5.04681	0.17242	0.000393524	0.00843918
TRINITY_DN13860_c0_g1	29.6758	10.0931	0.340111	0.0166835	0.157127
TRINITY_DN13867_c0_g1	137.54	64.9607	0.472304	0.00267277	0.0395248
TRINITY_DN13875_c0_g1	37.8633	15.8399	0.418345	0.0268465	0.219624
TRINITY_DN13879_c0_g1	196.508	95.1449	0.484178	0.00015965	0.00394775
TRINITY_DN13887_c0_g1	336.617	87.7379	0.260646	0.000358953	0.00781145
TRINITY_DN13925_c0_g1	105.861	38.3277	0.362057	0.0001269	0.00326056
TRINITY_DN13936_c0_g1	12.7836	0	0	3.58362e-05	0.00109298
TRINITY_DN13942_c0_g1	14.7008	1.00645	0.0684625	0.000543889	0.0110633
TRINITY_DN13944_c1_g1	6.68026	0	0	0.0181866	0.166437
TRINITY_DN13944_c0_g1	27.3559	5.39286	0.197137	0.0156097	0.149719
TRINITY_DN13946_c0_g1	33.6151	14.4776	0.430688	0.0446611	0.310115
TRINITY_DN13963_c0_g1	6.03481	0.334462	0.0554222	0.0242666	0.204476
TRINITY_DN13972_c0_g1	29.23	0	0	0.0014445	0.0242157
TRINITY_DN13979_c0_g1	9.95588	0.997932	0.100235	0.00762909	0.0880659
TRINITY_DN13981_c0_g2	8.28917	1.35796	0.163823	0.0373317	0.276163
TRINITY_DN13981_c0_g1	10.7416	2.33703	0.217568	0.0402483	0.289835
TRINITY_DN13999_c0_g1	13.974	1.34762	0.0964372	0.00186923	0.02981
TRINITY_DN14010_c0_g1	72.8783	28.3162	0.388541	0.0480686	0.326499
TRINITY_DN14053_c0_g1	46.9945	20.5006	0.436233	0.0194772	0.17532
TRINITY_DN14073_c0_g1	176.254	5.68529	0.0322562	0.0225152	0.194596
TRINITY_DN14079_c0_g1	5.83825	0	0	0.00954898	0.104207
TRINITY_DN14083_c0_g2	18.6731	3.6968	0.197975	0.0180408	0.165647
TRINITY_DN14096_c2_g1	22.1402	3.67909	0.166172	0.00161326	0.0265055
TRINITY_DN14098_c0_g1	66.9623	29.8515	0.445796	0.0150424	0.145811
TRINITY_DN14106_c0_g1	11.9162	1.67049	0.140186	0.00945565	0.103503
TRINITY_DN14115_c0_g1	8.90975	1.33239	0.149543	0.0299873	0.237748
TRINITY_DN14141_c0_g1	96.9331	37.2549	0.384336	0.0139974	0.138501
TRINITY_DN14145_c0_g2	325.236	95.3046	0.293032	0.00513662	0.0654415
TRINITY_DN14150_c0_g1	25.896	3.02663	0.116877	0.0308325	0.2424
TRINITY_DN14150_c0_g2	66.7301	3.67794	0.0551167	2.07076e-11	2.35829e-09
TRINITY_DN14161_c0_g1	49.0177	21.4716	0.438037	0.017607	0.162961
TRINITY_DN14165_c0_g1	51.2131	19.1876	0.374662	0.00592666	0.0728663
TRINITY_DN14208_c0_g1	44.1768	4.02581	0.0911294	0.00701678	0.0830196
TRINITY_DN14211_c0_g1	34.2581	11.4285	0.333601	0.0103927	0.110971
TRINITY_DN14224_c0_g1	130.983	26.2662	0.200531	1.54244e-09	1.34647e-07
TRINITY_DN14237_c0_g1	31.2059	5.38127	0.172444	0.00036064	0.00784372
TRINITY_DN14239_c0_g2	8.75486	1.6973	0.19387	0.0476476	0.32473
TRINITY_DN14245_c0_g2	11.4978	1.69912	0.147779	0.0126174	0.128462
TRINITY_DN14246_c0_g1	9.09102	1.33058	0.146362	0.0257948	0.21348
TRINITY_DN14255_c0_g1	234.993	92.2894	0.392733	0.000333503	0.00732512
TRINITY_DN14265_c0_g1	110.531	48.6329	0.439994	0.0011396	0.0200562
TRINITY_DN14275_c0_g1	46.0722	14.1043	0.306135	0.00189143	0.030064
TRINITY_DN14276_c0_g1	35.994	15.8374	0.440002	0.0442564	0.307947
TRINITY_DN14285_c0_g1	63.4559	27.1862	0.428426	0.00701437	0.0830039
TRINITY_DN14293_c0_g1	11.841	0	0	0.000497133	0.0102565
TRINITY_DN14294_c0_g1	17.7231	3.01993	0.170395	0.028734	0.230657
TRINITY_DN14313_c0_g1	16.2259	3.02788	0.186608	0.00781104	0.0895665
TRINITY_DN14332_c4_g1	10.1286	0.675627	0.0667051	0.00344806	0.0481202
TRINITY_DN14347_c0_g1	15.752	3.68885	0.234184	0.0228391	0.196399
TRINITY_DN14351_c0_g1	5.02111	0	0	0.0179021	0.164699
TRINITY_DN14356_c0_g1	684.629	188.364	0.275134	2.70931e-08	1.77939e-06
TRINITY_DN14378_c0_g2	4.66966	0	0	0.0239486	0.202554
TRINITY_DN14382_c0_g1	20.8966	4.03308	0.193002	0.0031984	0.0453965
TRINITY_DN14384_c0_g1	73.0699	9.74336	0.133343	2.49806e-06	0.000106487
TRINITY_DN14387_c0_g2	11.4185	1.34455	0.117752	0.00909942	0.100436
TRINITY_DN14401_c2_g1	39.0023	11.0873	0.284274	0.00236787	0.0360662
TRINITY_DN14402_c0_g2	20.7605	4.6911	0.225963	0.0200317	0.178839
TRINITY_DN14414_c0_g1	56.0683	19.7889	0.352943	0.00278553	0.0408685
TRINITY_DN14468_c0_g1	27.8053	11.763	0.423048	0.0490016	0.330493
TRINITY_DN14471_c0_g1	64.9171	16.5672	0.255206	0.0131414	0.131904
TRINITY_DN14512_c0_g1	10.0412	1.6973	0.169034	0.0249112	0.207987
TRINITY_DN14517_c1_g1	20.5847	0	0	2.3919e-07	1.29286e-05
TRINITY_DN14555_c0_g1	647.935	312.546	0.482372	0.00412053	0.0551262
TRINITY_DN14566_c0_g1	36.7643	7.7183	0.20994	0.000413609	0.00878633
TRINITY_DN14569_c0_g1	143.485	52.8334	0.368215	1.80595e-05	0.000602337
TRINITY_DN14588_c0_g1	60.4852	29.2404	0.483432	0.0258356	0.213737
TRINITY_DN14634_c0_g1	10.9924	1.9995	0.181898	0.0214551	0.18772
TRINITY_DN14636_c0_g1	27.013	10.0742	0.372939	0.0342839	0.259987
TRINITY_DN14637_c0_g1	18.791	5.70664	0.30369	0.0306649	0.241491
TRINITY_DN14663_c0_g1	16.1436	4.69349	0.290735	0.0392523	0.284653
TRINITY_DN14668_c1_g1	9.42466	1.00645	0.106789	0.0122285	0.12557
TRINITY_DN14683_c0_g1	5.35476	0.341165	0.0637125	0.0392413	0.284627
TRINITY_DN14684_c1_g3	23.162	7.38135	0.318683	0.0193833	0.174781
TRINITY_DN14716_c0_g3	24.6587	7.04938	0.285878	0.0133182	0.133417
TRINITY_DN14717_c0_g1	11.3657	2.67331	0.235208	0.0425478	0.299511
TRINITY_DN14720_c1_g1	30.758	8.04549	0.261574	0.00392369	0.0533306
TRINITY_DN14739_c0_g1	40.0278	14.4205	0.360262	0.0104484	0.111333
TRINITY_DN14783_c0_g1	39.4949	16.178	0.409623	0.0435953	0.304558
TRINITY_DN14795_c0_g1	7.45675	1.01679	0.136359	0.0337442	0.257295
TRINITY_DN14824_c0_g1	190.172	77.4918	0.407484	1.00328e-05	0.000361834
TRINITY_DN14826_c0_g1	29.0332	8.41585	0.28987	0.0116688	0.121337
TRINITY_DN14829_c0_g1	9.21802	1.01679	0.110305	0.0144002	0.141418
TRINITY_DN14831_c0_g1	33.1022	7.06517	0.213435	0.000844819	0.0157699
TRINITY_DN14844_c1_g1	9.81677	1.33603	0.136097	0.0179431	0.164913
TRINITY_DN14849_c0_g1	29.9053	1.68878	0.0564711	1.35506e-06	6.1637e-05
TRINITY_DN14870_c0_g1	96.5314	5.06692	0.0524899	1.51108e-05	0.000515428
TRINITY_DN14875_c0_g2	71.3222	17.1553	0.240532	0.0231668	0.198194
TRINITY_DN14876_c0_g1	18.9484	6.06667	0.320167	0.0375705	0.277158
TRINITY_DN14893_c0_g1	42.7052	17.1138	0.400743	0.0144263	0.141576
TRINITY_DN14894_c4_g1	8.40442	1.34092	0.159549	0.0325941	0.25069
TRINITY_DN14903_c0_g1	24.2657	2.67695	0.110318	0.0061895	0.0753458
TRINITY_DN14905_c1_g1	36.8054	14.0701	0.382284	0.0187081	0.170073
TRINITY_DN14917_c0_g1	7.57098	0.675627	0.089239	0.0481744	0.326975
TRINITY_DN14920_c0_g2	27.0572	2.34794	0.0867769	0.0237829	0.201508
TRINITY_DN14931_c0_g1	15.1818	1.34092	0.088324	0.0206376	0.182821
TRINITY_DN14932_c0_g1	43.1927	15.4226	0.357066	0.00733857	0.0854939
TRINITY_DN14935_c1_g1	401.954	101.905	0.253524	2.4198e-13	3.53942e-11
TRINITY_DN14940_c0_g1	35.0529	9.73791	0.277806	0.00398568	0.0539557
TRINITY_DN14949_c0_g1	5.26488	0.332644	0.0631817	0.0464114	0.319032
TRINITY_DN14954_c0_g2	13.9045	1.34762	0.0969196	0.00212336	0.0330734
TRINITY_DN14955_c1_g1	15.6859	0.665288	0.042413	0.00157116	0.0259696
TRINITY_DN14993_c0_g1	102.393	46.7722	0.456792	0.0025773	0.0384238
TRINITY_DN14994_c0_g1	1055.38	410.258	0.388729	3.11087e-05	0.000966096
TRINITY_DN15006_c1_g1	9.33681	2.00802	0.215065	0.0462503	0.318296
TRINITY_DN15007_c0_g1	8.56435	0	0	0.000939766	0.0172111
TRINITY_DN15032_c1_g1	8.58115	1.33058	0.155058	0.0357426	0.267719
TRINITY_DN15050_c0_g3	21.6898	4.68803	0.21614	0.00525478	0.0665927
TRINITY_DN15062_c0_g1	28.4391	6.0569	0.212978	0.00183836	0.029385
TRINITY_DN15086_c1_g2	6.28715	0	0	0.0160861	0.152949
TRINITY_DN15086_c0_g1	42.7792	20.4561	0.478179	0.046269	0.318354
TRINITY_DN15087_c0_g1	58.93	27.9306	0.473963	0.0250748	0.208988
TRINITY_DN15097_c0_g1	193.661	42.7549	0.220772	1.18413e-11	1.40274e-09
TRINITY_DN15102_c0_g1	174.171	65.3344	0.375115	0.00498188	0.0638735
TRINITY_DN15126_c0_g1	14.6692	3.66818	0.250059	0.0372399	0.2758
TRINITY_DN15148_c0_g1	55.687	11.0471	0.198379	5.33155e-05	0.00154611
TRINITY_DN15187_c0_g1	63.2736	14.4617	0.228559	2.77183e-05	0.000873547
TRINITY_DN15190_c0_g1	19.5695	5.03647	0.257363	0.0128041	0.129725
TRINITY_DN15211_c0_g1	249.275	109.921	0.440963	7.93641e-06	0.000292445
TRINITY_DN15217_c0_g1	19.1353	4.68133	0.244644	0.0279654	0.226022
TRINITY_DN15235_c0_g1	153.927	52.0872	0.33839	2.09941e-06	9.12699e-05
TRINITY_DN15237_c0_g1	56.7457	14.1127	0.248701	0.000143104	0.00360956
TRINITY_DN15249_c0_g1	116.526	37.9208	0.325429	0.00101208	0.0182135
TRINITY_DN15250_c0_g1	33.4822	6.73071	0.201023	0.0166636	0.156998
TRINITY_DN15273_c0_g2	46.3561	12.4039	0.26758	0.000654688	0.0128564
TRINITY_DN15319_c0_g1	738.826	186.598	0.252561	2.14977e-13	3.15047e-11
TRINITY_DN15335_c0_g2	53.0756	0	0	0.00105402	0.0187785
TRINITY_DN15344_c0_g1	383.11	106.352	0.277602	4.18237e-14	6.70623e-12
TRINITY_DN15380_c2_g1	156.854	67.8448	0.432536	0.000131372	0.00335186
TRINITY_DN15397_c1_g2	139.055	45.2961	0.325742	3.37946e-06	0.000137703
TRINITY_DN15408_c0_g1	169.164	82.0001	0.484737	0.00041466	0.00880134
TRINITY_DN15429_c2_g1	5.43859	0	0	0.0129957	0.13106
TRINITY_DN15430_c0_g1	13.0106	1.01009	0.077636	0.00125876	0.0217097
TRINITY_DN15433_c0_g1	5.19633	0	0	0.0166031	0.156582
TRINITY_DN15440_c0_g1	28.1141	3.67181	0.130604	0.000144658	0.00363875
TRINITY_DN15453_c0_g1	10.8568	1.36466	0.125696	0.00927257	0.101907
TRINITY_DN15455_c0_g1	10.9264	0	0	0.000141739	0.00358093
TRINITY_DN15466_c0_g2	29.469	6.68197	0.226746	0.0492613	0.331545
TRINITY_DN15471_c0_g1	53.9739	19.5707	0.362595	0.00388776	0.0528985
TRINITY_DN15489_c0_g1	55.0021	26.2077	0.476485	0.0248222	0.207606
TRINITY_DN15491_c0_g1	259.68	101.169	0.389591	9.97171e-05	0.00265191
TRINITY_DN15492_c0_g1	29.4259	10.7486	0.365275	0.0248826	0.207952
TRINITY_DN15496_c0_g1	76.0617	6.41454	0.0843333	2.41601e-06	0.000103334
TRINITY_DN15503_c0_g4	27.1442	3.35621	0.123644	0.000558694	0.0112895
TRINITY_DN15507_c0_g1	53.875	22.469	0.417059	0.0290841	0.23282
TRINITY_DN15531_c0_g3	13.3906	0.334462	0.0249774	0.00720671	0.0844843
TRINITY_DN15537_c2_g1	8.15964	0.997932	0.122301	0.0229169	0.196803
TRINITY_DN15549_c0_g1	16.8703	3.00959	0.178396	0.00598021	0.0733373
TRINITY_DN15632_c0_g1	10.1235	1.35125	0.133477	0.038647	0.282185
TRINITY_DN15645_c0_g1	3478.4	1656.88	0.476334	1.40648e-14	2.36923e-12
[truncated: 1,651 more rows]

## Sheet: CB-up
ID	B(Mean)	C(Mean)	foldchange(C/B)	pvalue	padj
[truncated: 2,169 more rows]

[truncated: 1 more sheets: CB-down]
