# Supplementary material for: Transcriptome and Proteome Association Analysis to Screen Candidate Genes Related to Salt Tolerance in Reaumuria soongorica Leaves under Salt Stress
Source: Plants (Basel). 2023 Oct 12;12(20):3542. doi: 10.3390/plants12203542 (PMC10609793; doi:10.3390/plants12203542)
Supplement: Supplementary file 1 [file plants-12-03542-s001.zip › Table S5 Differentially expressed proteins in the proteome of Reaumuria soongorica leaves.xlsx]

## Sheet: BA
Accession	Description	Unique Peptides	B/A	B Mean	A Mean	B NMT	A NMT	PValue	log10P	p.adjust	Label(up/down)
TRINITY_DN10530_c0_g1.p1	GENE.TRINITY_DN10530_c0_g1~~TRINITY_DN10530_c0_g1.p1 ORF type:complete len:222 (+),score=45.18 TRINITY_DN10530_c0_g1:226-891(+)	3	1.68967	353.36	209.13	3	3	0.00340475	2.46791	0.410449	Up
TRINITY_DN10912_c0_g1.p1	GENE.TRINITY_DN10912_c0_g1~~TRINITY_DN10912_c0_g1.p1 ORF type:complete len:352 (+),score=66.81 TRINITY_DN10912_c0_g1:526-1581(+)	1	1.77611	27.3654	15.4075	3	3	0.0444922	1.35172	0.499037	Up
TRINITY_DN1119_c0_g1.p1	GENE.TRINITY_DN1119_c0_g1~~TRINITY_DN1119_c0_g1.p1 ORF type:complete len:777 (+),score=154.32 TRINITY_DN1119_c0_g1:362-2692(+)	12	1.62141	354.986	218.937	3	3	0.00554592	2.25603	0.410449	Up
TRINITY_DN11319_c0_g1.p1	GENE.TRINITY_DN11319_c0_g1~~TRINITY_DN11319_c0_g1.p1 ORF type:complete len:123 (+),score=15.22 TRINITY_DN11319_c0_g1:117-485(+)	5	1.83007	316.522	172.956	3	3	0.00337416	2.47183	0.410449	Up
TRINITY_DN1168_c0_g1.p1	GENE.TRINITY_DN1168_c0_g1~~TRINITY_DN1168_c0_g1.p1 ORF type:complete len:201 (-),score=51.50 TRINITY_DN1168_c0_g1:288-890(-)	3	1.90895	307.607	161.14	3	3	0.0383433	1.41631	0.499037	Up
TRINITY_DN12079_c0_g1.p1	GENE.TRINITY_DN12079_c0_g1~~TRINITY_DN12079_c0_g1.p1 ORF type:complete len:143 (+),score=31.36 TRINITY_DN12079_c0_g1:308-736(+)	4	1.52003	178.242	117.262	3	3	0.0283962	1.54674	0.493421	Up
TRINITY_DN13002_c0_g1.p1	GENE.TRINITY_DN13002_c0_g1~~TRINITY_DN13002_c0_g1.p1 ORF type:complete len:732 (+),score=116.66 TRINITY_DN13002_c0_g1:1682-3877(+)	1	1.87274	97.7438	52.193	3	3	0.0197163	1.70518	0.492602	Up
TRINITY_DN13879_c0_g1.p1	GENE.TRINITY_DN13879_c0_g1~~TRINITY_DN13879_c0_g1.p1 ORF type:complete len:313 (+),score=49.91 TRINITY_DN13879_c0_g1:134-1072(+)	1	0.6627	74.3517	112.195	3	3	0.000799419	3.09723	0.410449	Down
TRINITY_DN1442_c0_g1.p1	GENE.TRINITY_DN1442_c0_g1~~TRINITY_DN1442_c0_g1.p1 ORF type:5prime_partial len:297 (-),score=55.47 TRINITY_DN1442_c0_g1:671-1561(-)	1	0.616567	47.826	77.5681	3	3	0.0379115	1.42123	0.499037	Down
TRINITY_DN1641_c0_g1.p1	GENE.TRINITY_DN1641_c0_g1~~TRINITY_DN1641_c0_g1.p1 ORF type:complete len:188 (-),score=30.63 TRINITY_DN1641_c0_g1:410-973(-)	3	1.71343	336.243	196.239	3	3	0.0392506	1.40615	0.499037	Up
TRINITY_DN16513_c0_g1.p1	GENE.TRINITY_DN16513_c0_g1~~TRINITY_DN16513_c0_g1.p1 ORF type:complete len:484 (+),score=51.57 TRINITY_DN16513_c0_g1:178-1629(+)	1	1.97639	42.9079	21.7102	3	3	0.044892	1.34783	0.499037	Up
TRINITY_DN1739_c1_g1.p1	GENE.TRINITY_DN1739_c1_g1~~TRINITY_DN1739_c1_g1.p1 ORF type:5prime_partial len:238 (+),score=31.98 TRINITY_DN1739_c1_g1:2-715(+)	2	2.83166	853.579	301.441	3	3	0.0097983	2.00885	0.425678	Up
TRINITY_DN18228_c0_g1.p1	GENE.TRINITY_DN18228_c0_g1~~TRINITY_DN18228_c0_g1.p1 ORF type:complete len:485 (-),score=42.40 TRINITY_DN18228_c0_g1:511-1965(-)	1	0.647934	28.1517	43.4484	3	3	0.0355723	1.44889	0.499037	Down
TRINITY_DN18235_c0_g1.p1	GENE.TRINITY_DN18235_c0_g1~~TRINITY_DN18235_c0_g1.p1 ORF type:complete len:148 (-),score=21.59 TRINITY_DN18235_c0_g1:658-1101(-)	1	1.57289	103.509	65.8083	3	3	0.0440431	1.35612	0.499037	Up
TRINITY_DN1913_c0_g1.p1	GENE.TRINITY_DN1913_c0_g1~~TRINITY_DN1913_c0_g1.p1 ORF type:complete len:161 (+),score=30.42 TRINITY_DN1913_c0_g1:290-772(+)	2	1.58064	156.882	99.2519	3	3	0.00864048	2.06346	0.425678	Up
TRINITY_DN200_c0_g1.p1	GENE.TRINITY_DN200_c0_g1~~TRINITY_DN200_c0_g1.p1 ORF type:complete len:578 (-),score=80.46 TRINITY_DN200_c0_g1:246-1979(-)	2	1.78201	114.04	63.9948	3	3	0.029325	1.53276	0.499037	Up
TRINITY_DN21829_c0_g2.p1	GENE.TRINITY_DN21829_c0_g2~~TRINITY_DN21829_c0_g2.p1 ORF type:5prime_partial len:407 (-),score=89.41 TRINITY_DN21829_c0_g2:1247-2467(-)	1	2.348	483.929	206.103	3	3	0.0186262	1.72988	0.475144	Up
TRINITY_DN24569_c0_g1.p1	GENE.TRINITY_DN24569_c0_g1~~TRINITY_DN24569_c0_g1.p1 ORF type:complete len:483 (-),score=113.59 TRINITY_DN24569_c0_g1:472-1920(-)	2	0.5762	209.053	362.812	3	3	0.000264975	3.5768	0.410449	Down
TRINITY_DN2616_c0_g1.p1	GENE.TRINITY_DN2616_c0_g1~~TRINITY_DN2616_c0_g1.p1 ORF type:complete len:120 (-),score=24.80 TRINITY_DN2616_c0_g1:270-629(-)	3	1.72551	386.872	224.207	3	3	0.0426404	1.37018	0.499037	Up
TRINITY_DN2980_c2_g1.p1	GENE.TRINITY_DN2980_c2_g1~~TRINITY_DN2980_c2_g1.p1 ORF type:complete len:159 (+),score=28.61 TRINITY_DN2980_c2_g1:291-767(+)	1	2.55353	50.3257	19.7083	3	3	0.0228405	1.64129	0.492602	Up
TRINITY_DN31772_c0_g1.p1	GENE.TRINITY_DN31772_c0_g1~~TRINITY_DN31772_c0_g1.p1 ORF type:5prime_partial len:179 (+),score=22.11 TRINITY_DN31772_c0_g1:1-537(+)	4	1.53034	296.305	193.62	3	3	0.00347132	2.45951	0.410449	Up
TRINITY_DN3698_c0_g1.p1	GENE.TRINITY_DN3698_c0_g1~~TRINITY_DN3698_c0_g1.p1 ORF type:complete len:1182 (-),score=233.11 TRINITY_DN3698_c0_g1:447-3992(-)	1	0.5935	43.761	73.7337	3	3	0.016857	1.77322	0.458873	Down
TRINITY_DN3814_c0_g1.p1	GENE.TRINITY_DN3814_c0_g1~~TRINITY_DN3814_c0_g1.p1 ORF type:3prime_partial len:398 (+),score=161.62 TRINITY_DN3814_c0_g1:157-1347(+)	2	2.45969	71.66	29.1337	3	3	0.0273426	1.56316	0.492723	Up
TRINITY_DN38626_c0_g1.p1	GENE.TRINITY_DN38626_c0_g1~~TRINITY_DN38626_c0_g1.p1 ORF type:complete len:318 (+),score=30.01 TRINITY_DN38626_c0_g1:80-1033(+)	1	1.80198	79.7293	44.2454	3	3	0.0436964	1.35955	0.499037	Up
TRINITY_DN41267_c0_g1.p1	GENE.TRINITY_DN41267_c0_g1~~TRINITY_DN41267_c0_g1.p1 ORF type:complete len:170 (-),score=22.51 TRINITY_DN41267_c0_g1:93-551(-)	1	0.493317	183.258	371.481	3	3	0.0101108	1.99522	0.425678	Down
TRINITY_DN4399_c0_g1.p1	GENE.TRINITY_DN4399_c0_g1~~TRINITY_DN4399_c0_g1.p1 ORF type:complete len:2448 (-),score=588.37 TRINITY_DN4399_c0_g1:666-8009(-)	7	1.57315	48.6202	30.9063	3	3	0.0306729	1.51325	0.499037	Up
TRINITY_DN4663_c0_g1.p1	GENE.TRINITY_DN4663_c0_g1~~TRINITY_DN4663_c0_g1.p1 ORF type:5prime_partial len:288 (-),score=118.78 TRINITY_DN4663_c0_g1:251-1114(-)	2	0.361335	100.417	277.906	3	3	0.0275893	1.55926	0.492723	Down
TRINITY_DN4803_c0_g2.p1	GENE.TRINITY_DN4803_c0_g2~~TRINITY_DN4803_c0_g2.p1 ORF type:complete len:274 (-),score=63.85 TRINITY_DN4803_c0_g2:371-1192(-)	6	3.11489	330.583	106.13	3	3	0.0059273	2.22714	0.414502	Up
TRINITY_DN4893_c0_g1.p1	GENE.TRINITY_DN4893_c0_g1~~TRINITY_DN4893_c0_g1.p1 ORF type:complete len:561 (+),score=106.34 TRINITY_DN4893_c0_g1:307-1989(+)	1	0.621358	70.6431	113.691	3	3	0.0317568	1.49816	0.499037	Down
TRINITY_DN4895_c0_g2.p1	GENE.TRINITY_DN4895_c0_g2~~TRINITY_DN4895_c0_g2.p1 ORF type:complete len:143 (-),score=10.50 TRINITY_DN4895_c0_g2:455-883(-)	1	2.09597	66.8673	31.9028	3	3	0.0107852	1.96717	0.42887	Up
TRINITY_DN5010_c0_g1.p2	GENE.TRINITY_DN5010_c0_g1~~TRINITY_DN5010_c0_g1.p2 ORF type:complete len:160 (+),score=15.36 TRINITY_DN5010_c0_g1:209-688(+)	2	2.0596	128.377	62.3309	3	3	0.014447	1.84022	0.45572	Up
TRINITY_DN5275_c0_g1.p1	GENE.TRINITY_DN5275_c0_g1~~TRINITY_DN5275_c0_g1.p1 ORF type:complete len:149 (+),score=19.89 TRINITY_DN5275_c0_g1:284-730(+)	1	0.664954	137.966	207.481	3	3	0.0311503	1.50654	0.499037	Down
TRINITY_DN5454_c0_g1.p1	GENE.TRINITY_DN5454_c0_g1~~TRINITY_DN5454_c0_g1.p1 ORF type:complete len:328 (+),score=54.96 TRINITY_DN5454_c0_g1:466-1449(+)	2	1.55865	598.197	383.791	3	3	0.00997339	2.00116	0.425678	Up
TRINITY_DN5690_c0_g1.p1	GENE.TRINITY_DN5690_c0_g1~~TRINITY_DN5690_c0_g1.p1 ORF type:complete len:537 (-),score=107.63 TRINITY_DN5690_c0_g1:792-2402(-)	4	1.52626	100.675	65.9617	3	3	0.0141991	1.84774	0.45572	Up
TRINITY_DN5771_c0_g1.p1	GENE.TRINITY_DN5771_c0_g1~~TRINITY_DN5771_c0_g1.p1 ORF type:complete len:1015 (-),score=214.79 TRINITY_DN5771_c0_g1:298-3342(-)	1	1.88516	86.8424	46.0663	3	3	0.02054	1.6874	0.492602	Up
TRINITY_DN5843_c1_g1.p1	GENE.TRINITY_DN5843_c1_g1~~TRINITY_DN5843_c1_g1.p1 ORF type:internal len:295 (+),score=40.92 TRINITY_DN5843_c1_g1:1-882(+)	1	1.66982	753.751	451.396	3	3	0.0159079	1.79839	0.45572	Up
TRINITY_DN6162_c0_g1.p1	GENE.TRINITY_DN6162_c0_g1~~TRINITY_DN6162_c0_g1.p1 ORF type:complete len:371 (+),score=83.13 TRINITY_DN6162_c0_g1:919-2031(+)	4	1.52214	665.503	437.215	3	3	0.0428178	1.36838	0.499037	Up
TRINITY_DN6224_c0_g1.p1	GENE.TRINITY_DN6224_c0_g1~~TRINITY_DN6224_c0_g1.p1 ORF type:complete len:451 (-),score=30.42 TRINITY_DN6224_c0_g1:297-1622(-)	2	0.642761	222.223	345.731	3	3	0.0238857	1.62186	0.492602	Down
TRINITY_DN701_c0_g2.p1	GENE.TRINITY_DN701_c0_g2~~TRINITY_DN701_c0_g2.p1 ORF type:complete len:332 (-),score=34.26 TRINITY_DN701_c0_g2:706-1701(-)	1	2.78014	84.349	30.3398	3	3	0.00322334	2.49169	0.410449	Up
TRINITY_DN742_c0_g2.p1	GENE.TRINITY_DN742_c0_g2~~TRINITY_DN742_c0_g2.p1 ORF type:complete len:1146 (+),score=294.09 TRINITY_DN742_c0_g2:228-3665(+)	1	1.5964	42.9536	26.9066	3	3	0.0353661	1.45141	0.499037	Up
TRINITY_DN7684_c0_g1.p1	GENE.TRINITY_DN7684_c0_g1~~TRINITY_DN7684_c0_g1.p1 ORF type:complete len:641 (-),score=94.91 TRINITY_DN7684_c0_g1:416-2338(-)	1	2.6159	31.3276	11.9759	3	3	0.0414406	1.38257	0.499037	Up
TRINITY_DN7804_c0_g1.p1	GENE.TRINITY_DN7804_c0_g1~~TRINITY_DN7804_c0_g1.p1 ORF type:complete len:179 (+),score=34.35 TRINITY_DN7804_c0_g1:201-737(+)	1	0.660526	24.1167	36.5114	3	3	0.0365035	1.43767	0.499037	Down
TRINITY_DN8309_c0_g1.p1	GENE.TRINITY_DN8309_c0_g1~~TRINITY_DN8309_c0_g1.p1 ORF type:complete len:947 (+),score=176.02 TRINITY_DN8309_c0_g1:712-3552(+)	1	2.19965	602.087	273.719	3	3	0.025446	1.59438	0.492723	Up
TRINITY_DN8688_c0_g2.p1	GENE.TRINITY_DN8688_c0_g2~~TRINITY_DN8688_c0_g2.p1 ORF type:complete len:319 (-),score=58.61 TRINITY_DN8688_c0_g2:330-1286(-)	4	1.63127	367.89	225.523	3	3	0.0248126	1.60533	0.492723	Up
TRINITY_DN8860_c0_g1.p1	GENE.TRINITY_DN8860_c0_g1~~TRINITY_DN8860_c0_g1.p1 ORF type:complete len:385 (-),score=64.58 TRINITY_DN8860_c0_g1:853-2007(-)	2	1.66063	107.706	64.8584	3	3	0.020969	1.67842	0.492602	Up
TRINITY_DN9752_c0_g1.p1	GENE.TRINITY_DN9752_c0_g1~~TRINITY_DN9752_c0_g1.p1 ORF type:complete len:683 (+),score=84.19 TRINITY_DN9752_c0_g1:123-2171(+)	1	2.64752	56.8461	21.4714	3	3	0.00413436	2.38359	0.410449	Up
TRINITY_DN9864_c0_g1.p1	GENE.TRINITY_DN9864_c0_g1~~TRINITY_DN9864_c0_g1.p1 ORF type:complete len:733 (-),score=130.19 TRINITY_DN9864_c0_g1:2173-4371(-)	1	1.8377	254.782	138.642	3	3	0.0193482	1.71336	0.490256	Up

## Sheet: CA
Accession	Description	Unique Peptides	C/A	C Mean	A Mean	C NMT	A NMT	PValue	log10P	p.adjust	Label(up/down)
TRINITY_DN1001_c0_g1.p1	GENE.TRINITY_DN1001_c0_g1~~TRINITY_DN1001_c0_g1.p1 ORF type:complete len:136 (+),score=11.04 TRINITY_DN1001_c0_g1:864-1271(+)	1	1.54346	288.645	187.012	3	3	0.0214179	1.66922	0.123047	Up
TRINITY_DN1005_c0_g1.p1	GENE.TRINITY_DN1005_c0_g1~~TRINITY_DN1005_c0_g1.p1 ORF type:complete len:137 (+),score=18.87 TRINITY_DN1005_c0_g1:93-503(+)	1	1.77195	316.555	178.648	3	3	0.0143089	1.84439	0.102477	Up
TRINITY_DN10225_c0_g1.p1	GENE.TRINITY_DN10225_c0_g1~~TRINITY_DN10225_c0_g1.p1 ORF type:3prime_partial len:114 (+),score=28.45 TRINITY_DN10225_c0_g1:175-513(+)	1	1.51294	279.468	184.718	3	3	0.00621843	2.20632	0.0720162	Up
TRINITY_DN10324_c0_g1.p1	GENE.TRINITY_DN10324_c0_g1~~TRINITY_DN10324_c0_g1.p1 ORF type:complete len:354 (+),score=75.71 TRINITY_DN10324_c0_g1:347-1408(+)	2	1.73806	169.347	97.4345	3	3	0.000631287	3.19977	0.0400078	Up
TRINITY_DN1035_c0_g1.p1	GENE.TRINITY_DN1035_c0_g1~~TRINITY_DN1035_c0_g1.p1 ORF type:complete len:391 (-),score=51.72 TRINITY_DN1035_c0_g1:296-1468(-)	18	0.571158	665.463	1165.11	3	3	0.00108102	2.96617	0.0413574	Down
TRINITY_DN1067_c0_g1.p1	GENE.TRINITY_DN1067_c0_g1~~TRINITY_DN1067_c0_g1.p1 ORF type:complete len:511 (-),score=108.22 TRINITY_DN1067_c0_g1:377-1909(-)	10	1.56642	241.597	154.235	3	3	0.00393255	2.40533	0.0586413	Up
TRINITY_DN10679_c0_g1.p1	GENE.TRINITY_DN10679_c0_g1~~TRINITY_DN10679_c0_g1.p1 ORF type:complete len:358 (+),score=48.02 TRINITY_DN10679_c0_g1:225-1298(+)	16	0.526727	651.237	1236.39	3	3	0.000389498	3.40949	0.0359047	Down
TRINITY_DN1119_c0_g1.p1	GENE.TRINITY_DN1119_c0_g1~~TRINITY_DN1119_c0_g1.p1 ORF type:complete len:777 (+),score=154.32 TRINITY_DN1119_c0_g1:362-2692(+)	12	2.11106	462.189	218.937	3	3	0.000460682	3.3366	0.0373705	Up
TRINITY_DN11205_c0_g1.p2	GENE.TRINITY_DN11205_c0_g1~~TRINITY_DN11205_c0_g1.p2 ORF type:complete len:162 (-),score=53.67 TRINITY_DN11205_c0_g1:224-709(-)	2	1.57178	62.9219	40.0323	3	3	0.0210486	1.67678	0.122136	Up
TRINITY_DN11319_c0_g1.p1	GENE.TRINITY_DN11319_c0_g1~~TRINITY_DN11319_c0_g1.p1 ORF type:complete len:123 (+),score=15.22 TRINITY_DN11319_c0_g1:117-485(+)	5	1.7358	300.216	172.956	3	3	0.00198643	2.70193	0.0501386	Up
TRINITY_DN12070_c0_g1.p1	GENE.TRINITY_DN12070_c0_g1~~TRINITY_DN12070_c0_g1.p1 ORF type:complete len:401 (+),score=61.12 TRINITY_DN12070_c0_g1:57-1205(+)	3	0.578249	144.848	250.495	3	3	0.00411225	2.38592	0.0599974	Down
TRINITY_DN12510_c0_g1.p1	GENE.TRINITY_DN12510_c0_g1~~TRINITY_DN12510_c0_g1.p1 ORF type:complete len:179 (+),score=38.73 TRINITY_DN12510_c0_g1:229-765(+)	2	0.597736	308.709	516.463	3	3	0.00610094	2.2146	0.0710782	Down
TRINITY_DN12557_c0_g1.p1	GENE.TRINITY_DN12557_c0_g1~~TRINITY_DN12557_c0_g1.p1 ORF type:complete len:629 (+),score=91.68 TRINITY_DN12557_c0_g1:382-2268(+)	12	0.576564	129.638	224.845	3	3	0.00048539	3.31391	0.0386028	Down
TRINITY_DN1274_c0_g1.p1	GENE.TRINITY_DN1274_c0_g1~~TRINITY_DN1274_c0_g1.p1 ORF type:5prime_partial len:190 (+),score=31.24 TRINITY_DN1274_c0_g1:1-570(+)	3	1.57257	331.755	210.964	3	3	0.0367515	1.43473	0.15774	Up
TRINITY_DN13002_c0_g1.p1	GENE.TRINITY_DN13002_c0_g1~~TRINITY_DN13002_c0_g1.p1 ORF type:complete len:732 (+),score=116.66 TRINITY_DN13002_c0_g1:1682-3877(+)	1	2.19478	114.552	52.193	3	3	0.00141765	2.84843	0.0450132	Up
TRINITY_DN13046_c0_g1.p1	GENE.TRINITY_DN13046_c0_g1~~TRINITY_DN13046_c0_g1.p1 ORF type:complete len:549 (-),score=28.87 TRINITY_DN13046_c0_g1:250-1896(-)	4	1.59987	182.004	113.762	3	3	0.0023702	2.62522	0.0518718	Up
TRINITY_DN1316_c0_g2.p1	GENE.TRINITY_DN1316_c0_g2~~TRINITY_DN1316_c0_g2.p1 ORF type:complete len:206 (+),score=53.90 TRINITY_DN1316_c0_g2:886-1503(+)	1	0.663977	282.49	425.451	3	3	0.0100872	1.99623	0.0876095	Down
TRINITY_DN13336_c0_g1.p1	GENE.TRINITY_DN13336_c0_g1~~TRINITY_DN13336_c0_g1.p1 ORF type:complete len:664 (-),score=158.88 TRINITY_DN13336_c0_g1:498-2489(-)	7	1.5059	241.876	160.619	3	3	0.0422821	1.37384	0.169295	Up
TRINITY_DN1335_c4_g1.p1	GENE.TRINITY_DN1335_c4_g1~~TRINITY_DN1335_c4_g1.p1 ORF type:complete len:276 (+),score=50.74 TRINITY_DN1335_c4_g1:86-913(+)	2	0.59042	421.59	714.051	3	3	0.000405455	3.39206	0.0359616	Down
TRINITY_DN1338_c2_g1.p1	GENE.TRINITY_DN1338_c2_g1~~TRINITY_DN1338_c2_g1.p1 ORF type:complete len:1017 (+),score=155.95 TRINITY_DN1338_c2_g1:395-3445(+)	2	1.85253	315.45	170.281	3	3	0.00172143	2.76411	0.0479227	Up
TRINITY_DN13985_c0_g1.p2	GENE.TRINITY_DN13985_c0_g1~~TRINITY_DN13985_c0_g1.p2 ORF type:complete len:126 (-),score=5.83 TRINITY_DN13985_c0_g1:1058-1435(-)	3	1.61085	382.616	237.524	3	3	0.000882271	3.0544	0.0402524	Up
TRINITY_DN1405_c1_g1.p1	GENE.TRINITY_DN1405_c1_g1~~TRINITY_DN1405_c1_g1.p1 ORF type:5prime_partial len:165 (+),score=19.61 TRINITY_DN1405_c1_g1:2-496(+)	3	0.657541	160.395	243.931	3	3	0.00389268	2.40975	0.0584767	Down
TRINITY_DN14360_c1_g1.p1	GENE.TRINITY_DN14360_c1_g1~~TRINITY_DN14360_c1_g1.p1 ORF type:complete len:381 (+),score=78.60 TRINITY_DN14360_c1_g1:178-1320(+)	7	3.2555	357.356	109.77	3	3	0.000692017	3.15988	0.0402524	Up
TRINITY_DN1442_c0_g1.p1	GENE.TRINITY_DN1442_c0_g1~~TRINITY_DN1442_c0_g1.p1 ORF type:5prime_partial len:297 (-),score=55.47 TRINITY_DN1442_c0_g1:671-1561(-)	1	0.507369	39.3557	77.5681	3	3	0.000590772	3.22858	0.0397216	Down
TRINITY_DN14546_c0_g1.p1	GENE.TRINITY_DN14546_c0_g1~~TRINITY_DN14546_c0_g1.p1 ORF type:complete len:572 (-),score=37.47 TRINITY_DN14546_c0_g1:226-1941(-)	12	1.56843	412.782	263.182	3	3	0.00683533	2.16524	0.073638	Up
TRINITY_DN14638_c0_g1.p1	GENE.TRINITY_DN14638_c0_g1~~TRINITY_DN14638_c0_g1.p1 ORF type:complete len:571 (-),score=84.79 TRINITY_DN14638_c0_g1:245-1861(-)	1	1.65833	52.4554	31.6314	3	3	0.0234949	1.62903	0.128066	Up
TRINITY_DN15058_c0_g1.p1	GENE.TRINITY_DN15058_c0_g1~~TRINITY_DN15058_c0_g1.p1 ORF type:complete len:456 (+),score=76.70 TRINITY_DN15058_c0_g1:1204-2571(+)	21	0.640641	359.722	561.504	3	3	0.00744917	2.12789	0.0771505	Down
TRINITY_DN151_c0_g1.p1	GENE.TRINITY_DN151_c0_g1~~TRINITY_DN151_c0_g1.p1 ORF type:complete len:1113 (+),score=268.83 TRINITY_DN151_c0_g1:300-3638(+)	10	1.56314	238.098	152.32	3	3	0.0280957	1.55136	0.138297	Up
TRINITY_DN15791_c0_g1.p1	GENE.TRINITY_DN15791_c0_g1~~TRINITY_DN15791_c0_g1.p1 ORF type:complete len:780 (+),score=90.23 TRINITY_DN15791_c0_g1:174-2513(+)	7	1.63092	658.95	404.036	3	3	0.00959952	2.01775	0.0865378	Up
TRINITY_DN16140_c0_g1.p1	GENE.TRINITY_DN16140_c0_g1~~TRINITY_DN16140_c0_g1.p1 ORF type:complete len:323 (-),score=68.85 TRINITY_DN16140_c0_g1:358-1326(-)	1	1.92009	156.771	81.6477	3	3	0.00293573	2.53228	0.0536367	Up
TRINITY_DN1620_c0_g1.p1	GENE.TRINITY_DN1620_c0_g1~~TRINITY_DN1620_c0_g1.p1 ORF type:complete len:594 (-),score=80.86 TRINITY_DN1620_c0_g1:505-2286(-)	1	1.58888	407.221	256.295	3	3	0.00242989	2.61441	0.0518718	Up
TRINITY_DN16376_c0_g1.p1	GENE.TRINITY_DN16376_c0_g1~~TRINITY_DN16376_c0_g1.p1 ORF type:complete len:396 (-),score=73.56 TRINITY_DN16376_c0_g1:300-1487(-)	4	0.55512	142.623	256.923	3	3	0.00033967	3.46894	0.0328025	Down
TRINITY_DN1641_c0_g1.p1	GENE.TRINITY_DN1641_c0_g1~~TRINITY_DN1641_c0_g1.p1 ORF type:complete len:188 (-),score=30.63 TRINITY_DN1641_c0_g1:410-973(-)	3	1.93956	380.618	196.239	3	3	0.0213767	1.67006	0.122984	Up
TRINITY_DN16486_c0_g1.p1	GENE.TRINITY_DN16486_c0_g1~~TRINITY_DN16486_c0_g1.p1 ORF type:complete len:298 (+),score=29.79 TRINITY_DN16486_c0_g1:892-1785(+)	8	1.50606	347.694	230.864	3	3	0.0138359	1.85899	0.101297	Up
TRINITY_DN16513_c0_g1.p1	GENE.TRINITY_DN16513_c0_g1~~TRINITY_DN16513_c0_g1.p1 ORF type:complete len:484 (+),score=51.57 TRINITY_DN16513_c0_g1:178-1629(+)	1	2.79368	60.6515	21.7102	3	3	0.00601076	2.22107	0.0706657	Up
TRINITY_DN16577_c0_g1.p1	GENE.TRINITY_DN16577_c0_g1~~TRINITY_DN16577_c0_g1.p1 ORF type:5prime_partial len:296 (+),score=48.56 TRINITY_DN16577_c0_g1:1-888(+)	2	1.56407	92.4281	59.0946	3	3	0.0131197	1.88208	0.0987261	Up
TRINITY_DN1676_c0_g1.p1	GENE.TRINITY_DN1676_c0_g1~~TRINITY_DN1676_c0_g1.p1 ORF type:complete len:211 (+),score=2.55 TRINITY_DN1676_c0_g1:624-1256(+)	1	1.59054	134.703	84.6903	3	3	0.0215984	1.66558	0.123567	Up
TRINITY_DN17_c0_g1.p1	GENE.TRINITY_DN17_c0_g1~~TRINITY_DN17_c0_g1.p1 ORF type:complete len:588 (-),score=124.44 TRINITY_DN17_c0_g1:379-2142(-)	13	1.51805	364.388	240.037	3	3	0.0226774	1.64441	0.126407	Up
TRINITY_DN1719_c0_g1.p1	GENE.TRINITY_DN1719_c0_g1~~TRINITY_DN1719_c0_g1.p1 ORF type:complete len:1273 (-),score=283.23 TRINITY_DN1719_c0_g1:483-4301(-)	1	1.74321	101.51	58.2318	3	3	0.0393374	1.40519	0.16326	Up
TRINITY_DN17310_c0_g1.p1	GENE.TRINITY_DN17310_c0_g1~~TRINITY_DN17310_c0_g1.p1 ORF type:complete len:301 (+),score=46.62 TRINITY_DN17310_c0_g1:178-1080(+)	8	0.637694	227.194	356.274	3	3	0.00210656	2.67643	0.0501386	Down
TRINITY_DN17311_c0_g1.p1	GENE.TRINITY_DN17311_c0_g1~~TRINITY_DN17311_c0_g1.p1 ORF type:complete len:207 (-),score=46.57 TRINITY_DN17311_c0_g1:829-1449(-)	1	1.73172	43.9055	25.3537	3	3	0.00135709	2.86739	0.0438816	Up
TRINITY_DN1739_c1_g1.p1	GENE.TRINITY_DN1739_c1_g1~~TRINITY_DN1739_c1_g1.p1 ORF type:5prime_partial len:238 (+),score=31.98 TRINITY_DN1739_c1_g1:2-715(+)	2	2.54281	766.507	301.441	3	3	0.012954	1.8876	0.0978966	Up
TRINITY_DN1792_c0_g2.p1	GENE.TRINITY_DN1792_c0_g2~~TRINITY_DN1792_c0_g2.p1 ORF type:complete len:368 (+),score=48.50 TRINITY_DN1792_c0_g2:189-1292(+)	1	1.89994	537.818	283.071	3	3	0.0434395	1.36212	0.171047	Up
TRINITY_DN1820_c0_g1.p1	GENE.TRINITY_DN1820_c0_g1~~TRINITY_DN1820_c0_g1.p1 ORF type:complete len:186 (-),score=38.01 TRINITY_DN1820_c0_g1:530-1087(-)	1	0.563548	16.6071	29.4689	3	3	0.0265641	1.57571	0.135187	Down
TRINITY_DN18438_c0_g1.p1	GENE.TRINITY_DN18438_c0_g1~~TRINITY_DN18438_c0_g1.p1 ORF type:5prime_partial len:404 (-),score=78.60 TRINITY_DN18438_c0_g1:423-1634(-)	3	0.641776	260.816	406.398	3	3	0.0037263	2.42872	0.0574718	Down
TRINITY_DN18438_c0_g2.p1	GENE.TRINITY_DN18438_c0_g2~~TRINITY_DN18438_c0_g2.p1 ORF type:complete len:391 (+),score=59.19 TRINITY_DN18438_c0_g2:359-1531(+)	1	0.662171	247.365	373.567	3	3	0.000754502	3.12234	0.0402524	Down
TRINITY_DN1869_c0_g1.p1	GENE.TRINITY_DN1869_c0_g1~~TRINITY_DN1869_c0_g1.p1 ORF type:complete len:501 (+),score=68.79 TRINITY_DN1869_c0_g1:162-1664(+)	11	2.24148	539.017	240.474	3	3	0.0168448	1.77353	0.109122	Up
TRINITY_DN1913_c0_g1.p1	GENE.TRINITY_DN1913_c0_g1~~TRINITY_DN1913_c0_g1.p1 ORF type:complete len:161 (+),score=30.42 TRINITY_DN1913_c0_g1:290-772(+)	2	1.9753	196.052	99.2519	3	3	0.0028574	2.54403	0.0534084	Up
TRINITY_DN1914_c0_g1.p1	GENE.TRINITY_DN1914_c0_g1~~TRINITY_DN1914_c0_g1.p1 ORF type:complete len:795 (-),score=88.07 TRINITY_DN1914_c0_g1:215-2599(-)	1	2.51022	248.26	98.8995	3	3	0.0229838	1.63858	0.127353	Up
TRINITY_DN1924_c2_g1.p1	GENE.TRINITY_DN1924_c2_g1~~TRINITY_DN1924_c2_g1.p1 ORF type:complete len:483 (-),score=40.60 TRINITY_DN1924_c2_g1:372-1820(-)	2	1.77373	695.951	392.367	3	3	0.014401	1.84161	0.102477	Up
TRINITY_DN1955_c0_g1.p1	GENE.TRINITY_DN1955_c0_g1~~TRINITY_DN1955_c0_g1.p1 ORF type:complete len:326 (+),score=69.33 TRINITY_DN1955_c0_g1:115-1092(+)	10	1.53836	566.814	368.454	3	3	0.0466482	1.33117	0.177158	Up
TRINITY_DN1960_c0_g1.p1	GENE.TRINITY_DN1960_c0_g1~~TRINITY_DN1960_c0_g1.p1 ORF type:complete len:113 (+),score=15.53 TRINITY_DN1960_c0_g1:148-486(+)	2	1.9921	56.8424	28.534	3	3	0.00453152	2.34376	0.0633462	Up
TRINITY_DN2_c0_g1.p1	GENE.TRINITY_DN2_c0_g1~~TRINITY_DN2_c0_g1.p1 ORF type:5prime_partial len:163 (+),score=20.04 TRINITY_DN2_c0_g1:1-489(+)	2	1.54528	65.6668	42.4951	3	3	0.000197066	3.70539	0.028367	Up
TRINITY_DN200_c0_g1.p1	GENE.TRINITY_DN200_c0_g1~~TRINITY_DN200_c0_g1.p1 ORF type:complete len:578 (-),score=80.46 TRINITY_DN200_c0_g1:246-1979(-)	2	3.24153	207.441	63.9948	3	3	0.00241717	2.61669	0.0518718	Up
TRINITY_DN2002_c0_g2.p1	GENE.TRINITY_DN2002_c0_g2~~TRINITY_DN2002_c0_g2.p1 ORF type:complete len:273 (+),score=60.24 TRINITY_DN2002_c0_g2:84-902(+)	3	0.579023	197.629	341.314	3	3	7.29406e-05	4.13703	0.022954	Down
TRINITY_DN20157_c0_g1.p1	GENE.TRINITY_DN20157_c0_g1~~TRINITY_DN20157_c0_g1.p1 ORF type:complete len:169 (-),score=45.55 TRINITY_DN20157_c0_g1:230-736(-)	3	0.58977	223.545	379.037	3	3	0.00408363	2.38895	0.059795	Down
TRINITY_DN2094_c0_g1.p1	GENE.TRINITY_DN2094_c0_g1~~TRINITY_DN2094_c0_g1.p1 ORF type:complete len:828 (+),score=111.00 TRINITY_DN2094_c0_g1:518-3001(+)	3	1.52348	177.212	116.32	3	3	0.0333972	1.47629	0.150677	Up
TRINITY_DN2097_c0_g1.p1	GENE.TRINITY_DN2097_c0_g1~~TRINITY_DN2097_c0_g1.p1 ORF type:complete len:327 (-),score=54.27 TRINITY_DN2097_c0_g1:628-1608(-)	3	0.57574	408.983	710.36	3	3	0.000206826	3.6844	0.028367	Down
TRINITY_DN21829_c0_g2.p1	GENE.TRINITY_DN21829_c0_g2~~TRINITY_DN21829_c0_g2.p1 ORF type:5prime_partial len:407 (-),score=89.41 TRINITY_DN21829_c0_g2:1247-2467(-)	1	3.89274	802.304	206.103	3	3	0.000256284	3.59128	0.0292484	Up
TRINITY_DN2244_c0_g2.p1	GENE.TRINITY_DN2244_c0_g2~~TRINITY_DN2244_c0_g2.p1 ORF type:complete len:175 (-),score=30.47 TRINITY_DN2244_c0_g2:371-895(-)	11	0.662632	263.166	397.153	3	3	0.00278605	2.55501	0.053276	Down
TRINITY_DN22514_c0_g1.p1	GENE.TRINITY_DN22514_c0_g1~~TRINITY_DN22514_c0_g1.p1 ORF type:complete len:113 (-),score=38.16 TRINITY_DN22514_c0_g1:396-734(-)	12	1.51346	393.779	260.185	3	3	0.0263894	1.57857	0.135152	Up
TRINITY_DN2254_c0_g1.p1	GENE.TRINITY_DN2254_c0_g1~~TRINITY_DN2254_c0_g1.p1 ORF type:5prime_partial len:1276 (+),score=389.86 TRINITY_DN2254_c0_g1:1-3828(+)	3	2.14643	157.483	73.3695	3	3	0.00120936	2.91744	0.0428247	Up
TRINITY_DN22975_c0_g1.p1	GENE.TRINITY_DN22975_c0_g1~~TRINITY_DN22975_c0_g1.p1 ORF type:complete len:176 (+),score=10.76 TRINITY_DN22975_c0_g1:184-711(+)	1	1.50996	363.051	240.437	3	3	0.0123751	1.90745	0.0976549	Up
TRINITY_DN2372_c0_g1.p1	GENE.TRINITY_DN2372_c0_g1~~TRINITY_DN2372_c0_g1.p1 ORF type:5prime_partial len:185 (-),score=24.76 TRINITY_DN2372_c0_g1:263-817(-)	3	0.655717	440.36	671.57	3	3	0.00656862	2.18253	0.073638	Down
TRINITY_DN24013_c0_g2.p1	GENE.TRINITY_DN24013_c0_g2~~TRINITY_DN24013_c0_g2.p1 ORF type:5prime_partial len:421 (+),score=29.48 TRINITY_DN24013_c0_g2:3-1265(+)	2	1.56254	362.301	231.866	3	3	0.00349857	2.45611	0.0572185	Up
TRINITY_DN2594_c0_g1.p1	GENE.TRINITY_DN2594_c0_g1~~TRINITY_DN2594_c0_g1.p1 ORF type:complete len:138 (+),score=27.55 TRINITY_DN2594_c0_g1:1043-1456(+)	1	0.606884	300.349	494.904	3	3	0.000204733	3.68881	0.028367	Down
TRINITY_DN2616_c0_g1.p1	GENE.TRINITY_DN2616_c0_g1~~TRINITY_DN2616_c0_g1.p1 ORF type:complete len:120 (-),score=24.80 TRINITY_DN2616_c0_g1:270-629(-)	3	1.96907	441.479	224.207	3	3	0.0239361	1.62095	0.128408	Up
TRINITY_DN2638_c0_g1.p1	GENE.TRINITY_DN2638_c0_g1~~TRINITY_DN2638_c0_g1.p1 ORF type:complete len:336 (+),score=51.64 TRINITY_DN2638_c0_g1:1522-2529(+)	2	1.77622	737.903	415.435	3	3	0.0471502	1.32652	0.177637	Up
TRINITY_DN2714_c0_g1.p1	GENE.TRINITY_DN2714_c0_g1~~TRINITY_DN2714_c0_g1.p1 ORF type:complete len:543 (+),score=175.82 TRINITY_DN2714_c0_g1:506-2134(+)	3	1.55795	35.2497	22.6257	3	3	0.00865163	2.0629	0.0821804	Up
TRINITY_DN2716_c0_g1.p1	GENE.TRINITY_DN2716_c0_g1~~TRINITY_DN2716_c0_g1.p1 ORF type:complete len:602 (-),score=150.19 TRINITY_DN2716_c0_g1:218-2023(-)	1	0.568395	34.4862	60.6728	3	3	0.0003344	3.47573	0.0328025	Down
TRINITY_DN2796_c0_g1.p1	GENE.TRINITY_DN2796_c0_g1~~TRINITY_DN2796_c0_g1.p1 ORF type:complete len:171 (+),score=25.30 TRINITY_DN2796_c0_g1:517-1029(+)	6	0.614241	254.798	414.817	3	3	0.00131881	2.87982	0.043845	Down
TRINITY_DN2832_c0_g1.p1	GENE.TRINITY_DN2832_c0_g1~~TRINITY_DN2832_c0_g1.p1 ORF type:complete len:422 (-),score=46.47 TRINITY_DN2832_c0_g1:1508-2698(-)	2	0.62654	121.79	194.384	3	3	0.000903268	3.04418	0.0402524	Down
TRINITY_DN28499_c0_g1.p1	GENE.TRINITY_DN28499_c0_g1~~TRINITY_DN28499_c0_g1.p1 ORF type:complete len:186 (-),score=31.42 TRINITY_DN28499_c0_g1:214-771(-)	3	0.549431	42.7058	77.7273	3	3	0.000750854	3.12444	0.0402524	Down
TRINITY_DN293_c0_g1.p1	GENE.TRINITY_DN293_c0_g1~~TRINITY_DN293_c0_g1.p1 ORF type:complete len:218 (+),score=32.01 TRINITY_DN293_c0_g1:199-852(+)	2	2.36135	249.921	105.838	3	3	0.0130199	1.88539	0.0981572	Up
TRINITY_DN2976_c0_g1.p1	GENE.TRINITY_DN2976_c0_g1~~TRINITY_DN2976_c0_g1.p1 ORF type:complete len:653 (-),score=126.77 TRINITY_DN2976_c0_g1:323-2281(-)	1	0.661046	48.8035	73.8277	3	3	0.0020297	2.69257	0.0501386	Down
TRINITY_DN2980_c2_g1.p1	GENE.TRINITY_DN2980_c2_g1~~TRINITY_DN2980_c2_g1.p1 ORF type:complete len:159 (+),score=28.61 TRINITY_DN2980_c2_g1:291-767(+)	1	2.96415	58.4182	19.7083	3	3	0.0106267	1.9736	0.0897959	Up
TRINITY_DN2988_c0_g1.p1	GENE.TRINITY_DN2988_c0_g1~~TRINITY_DN2988_c0_g1.p1 ORF type:complete len:442 (-),score=79.87 TRINITY_DN2988_c0_g1:536-1861(-)	2	2.12064	337.596	159.195	3	3	0.000751602	3.12401	0.0402524	Up
TRINITY_DN2998_c0_g2.p2	GENE.TRINITY_DN2998_c0_g2~~TRINITY_DN2998_c0_g2.p2 ORF type:complete len:192 (+),score=45.48 TRINITY_DN2998_c0_g2:330-905(+)	1	0.658055	360.842	548.346	3	3	0.000849751	3.07071	0.0402524	Down
TRINITY_DN3000_c1_g1.p1	GENE.TRINITY_DN3000_c1_g1~~TRINITY_DN3000_c1_g1.p1 ORF type:complete len:1177 (-),score=234.35 TRINITY_DN3000_c1_g1:278-3808(-)	5	1.83181	245.667	134.111	3	3	0.00159033	2.79851	0.0473944	Up
TRINITY_DN30286_c0_g1.p1	GENE.TRINITY_DN30286_c0_g1~~TRINITY_DN30286_c0_g1.p1 ORF type:complete len:192 (-),score=19.08 TRINITY_DN30286_c0_g1:828-1403(-)	1	2.26298	560.279	247.584	3	3	0.000553219	3.2571	0.0397216	Up
TRINITY_DN30353_c0_g1.p1	GENE.TRINITY_DN30353_c0_g1~~TRINITY_DN30353_c0_g1.p1 ORF type:complete len:271 (-),score=52.67 TRINITY_DN30353_c0_g1:453-1265(-)	3	1.51968	88.4327	58.1918	3	3	0.00809307	2.09189	0.0803018	Up
TRINITY_DN3114_c0_g1.p1	GENE.TRINITY_DN3114_c0_g1~~TRINITY_DN3114_c0_g1.p1 ORF type:5prime_partial len:387 (-),score=63.44 TRINITY_DN3114_c0_g1:323-1483(-)	4	1.89705	173.747	91.588	3	3	0.0339991	1.46853	0.151692	Up
TRINITY_DN3137_c0_g1.p1	GENE.TRINITY_DN3137_c0_g1~~TRINITY_DN3137_c0_g1.p1 ORF type:5prime_partial len:103 (-),score=37.29 TRINITY_DN3137_c0_g1:374-682(-)	1	1.83301	267.892	146.148	3	3	0.00757549	2.12059	0.0775914	Up
TRINITY_DN3168_c0_g1.p1	GENE.TRINITY_DN3168_c0_g1~~TRINITY_DN3168_c0_g1.p1 ORF type:complete len:127 (+),score=28.41 TRINITY_DN3168_c0_g1:560-940(+)	4	0.580058	149.717	258.107	3	3	0.0333403	1.47703	0.150588	Down
TRINITY_DN32326_c0_g1.p1	GENE.TRINITY_DN32326_c0_g1~~TRINITY_DN32326_c0_g1.p1 ORF type:complete len:720 (-),score=64.61 TRINITY_DN32326_c0_g1:223-2382(-)	11	2.79377	357.806	128.073	3	3	0.00015464	3.81068	0.028367	Up
TRINITY_DN327_c0_g1.p1	GENE.TRINITY_DN327_c0_g1~~TRINITY_DN327_c0_g1.p1 ORF type:complete len:205 (-),score=39.34 TRINITY_DN327_c0_g1:1445-2059(-)	2	0.659001	71.1711	107.999	3	3	0.0205721	1.68672	0.12128	Down
TRINITY_DN33475_c0_g1.p1	GENE.TRINITY_DN33475_c0_g1~~TRINITY_DN33475_c0_g1.p1 ORF type:5prime_partial len:320 (+),score=99.77 TRINITY_DN33475_c0_g1:2-961(+)	1	1.60521	170.136	105.989	3	3	0.00491445	2.30852	0.0645918	Up
TRINITY_DN3374_c0_g1.p1	GENE.TRINITY_DN3374_c0_g1~~TRINITY_DN3374_c0_g1.p1 ORF type:complete len:365 (+),score=42.84 TRINITY_DN3374_c0_g1:140-1096(+)	1	0.432453	90.7917	209.946	3	3	0.0139733	1.8547	0.101723	Down
TRINITY_DN3542_c0_g2.p1	GENE.TRINITY_DN3542_c0_g2~~TRINITY_DN3542_c0_g2.p1 ORF type:5prime_partial len:185 (+),score=22.45 TRINITY_DN3542_c0_g2:1-555(+)	1	0.653059	181.651	278.154	3	3	0.0159718	1.79665	0.106724	Down
TRINITY_DN3549_c1_g1.p1	GENE.TRINITY_DN3549_c1_g1~~TRINITY_DN3549_c1_g1.p1 ORF type:complete len:1073 (+),score=215.40 TRINITY_DN3549_c1_g1:454-3672(+)	2	1.54549	107.983	69.87	3	3	0.00684235	2.16479	0.073638	Up
TRINITY_DN3573_c0_g2.p1	GENE.TRINITY_DN3573_c0_g2~~TRINITY_DN3573_c0_g2.p1 ORF type:5prime_partial len:574 (-),score=100.32 TRINITY_DN3573_c0_g2:478-2199(-)	1	0.549099	34.058	62.0252	3	3	0.0206733	1.68459	0.121581	Down
TRINITY_DN3654_c0_g1.p1	GENE.TRINITY_DN3654_c0_g1~~TRINITY_DN3654_c0_g1.p1 ORF type:complete len:276 (-),score=88.08 TRINITY_DN3654_c0_g1:105-932(-)	1	1.91193	249.54	130.517	3	3	0.00271719	2.56588	0.0531864	Up
TRINITY_DN3668_c0_g1.p1	GENE.TRINITY_DN3668_c0_g1~~TRINITY_DN3668_c0_g1.p1 ORF type:complete len:199 (-),score=49.02 TRINITY_DN3668_c0_g1:419-1015(-)	2	1.512	231.411	153.049	3	3	0.00129693	2.88708	0.0434741	Up
TRINITY_DN38626_c0_g1.p1	GENE.TRINITY_DN38626_c0_g1~~TRINITY_DN38626_c0_g1.p1 ORF type:complete len:318 (+),score=30.01 TRINITY_DN38626_c0_g1:80-1033(+)	1	8.93136	395.172	44.2454	3	3	2.00729e-05	4.69739	0.0173749	Up
TRINITY_DN389_c0_g1.p1	GENE.TRINITY_DN389_c0_g1~~TRINITY_DN389_c0_g1.p1 ORF type:complete len:964 (-),score=156.32 TRINITY_DN389_c0_g1:634-3525(-)	3	1.60183	213.993	133.593	3	3	0.00461054	2.33625	0.0635701	Up
TRINITY_DN3930_c0_g1.p1	GENE.TRINITY_DN3930_c0_g1~~TRINITY_DN3930_c0_g1.p1 ORF type:complete len:422 (+),score=62.68 TRINITY_DN3930_c0_g1:120-1385(+)	1	1.58715	168.534	106.187	3	3	0.00254714	2.59395	0.0524358	Up
TRINITY_DN3946_c0_g1.p1	GENE.TRINITY_DN3946_c0_g1~~TRINITY_DN3946_c0_g1.p1 ORF type:complete len:555 (+),score=88.78 TRINITY_DN3946_c0_g1:179-1843(+)	1	0.666568	709.966	1065.11	3	3	0.000900055	3.04573	0.0402524	Down
TRINITY_DN4082_c0_g1.p1	GENE.TRINITY_DN4082_c0_g1~~TRINITY_DN4082_c0_g1.p1 ORF type:3prime_partial len:223 (-),score=25.83 TRINITY_DN4082_c0_g1:2-667(-)	2	1.82534	80.5299	44.1179	3	3	0.00237561	2.62422	0.0518718	Up
TRINITY_DN40845_c0_g1.p2	GENE.TRINITY_DN40845_c0_g1~~TRINITY_DN40845_c0_g1.p2 ORF type:5prime_partial len:173 (+),score=38.96 TRINITY_DN40845_c0_g1:1-519(+)	1	1.70133	447.449	263	3	3	0.00184426	2.73418	0.0495386	Up
TRINITY_DN41267_c0_g1.p1	GENE.TRINITY_DN41267_c0_g1~~TRINITY_DN41267_c0_g1.p1 ORF type:complete len:170 (-),score=22.51 TRINITY_DN41267_c0_g1:93-551(-)	1	0.462463	171.796	371.481	3	3	0.00809749	2.09165	0.0803018	Down
TRINITY_DN41433_c0_g2.p1	GENE.TRINITY_DN41433_c0_g2~~TRINITY_DN41433_c0_g2.p1 ORF type:5prime_partial len:119 (-),score=1.20 TRINITY_DN41433_c0_g2:129-485(-)	1	0.653667	26.8232	41.035	3	3	0.0371969	1.42949	0.158501	Down
TRINITY_DN4231_c0_g1.p1	GENE.TRINITY_DN4231_c0_g1~~TRINITY_DN4231_c0_g1.p1 ORF type:complete len:193 (-),score=24.98 TRINITY_DN4231_c0_g1:403-981(-)	2	0.467417	61.459	131.486	3	3	0.000291673	3.5351	0.0319736	Down
TRINITY_DN4233_c1_g1.p1	GENE.TRINITY_DN4233_c1_g1~~TRINITY_DN4233_c1_g1.p1 ORF type:complete len:487 (-),score=66.71 TRINITY_DN4233_c1_g1:264-1724(-)	1	1.60995	126.416	78.5215	3	3	0.0186817	1.72858	0.114808	Up
TRINITY_DN4242_c0_g1.p1	GENE.TRINITY_DN4242_c0_g1~~TRINITY_DN4242_c0_g1.p1 ORF type:complete len:218 (-),score=63.75 TRINITY_DN4242_c0_g1:383-1036(-)	3	0.66121	398.35	602.456	3	3	0.0320749	1.49383	0.148511	Down
TRINITY_DN43716_c0_g2.p1	GENE.TRINITY_DN43716_c0_g2~~TRINITY_DN43716_c0_g2.p1 ORF type:complete len:531 (+),score=95.75 TRINITY_DN43716_c0_g2:582-2174(+)	11	3.03105	267.344	88.2019	3	3	0.000441473	3.3551	0.0365431	Up
TRINITY_DN4399_c0_g1.p1	GENE.TRINITY_DN4399_c0_g1~~TRINITY_DN4399_c0_g1.p1 ORF type:complete len:2448 (-),score=588.37 TRINITY_DN4399_c0_g1:666-8009(-)	7	2.38875	73.8274	30.9063	3	3	0.0017232	2.76366	0.0479227	Up
TRINITY_DN4455_c0_g1.p1	GENE.TRINITY_DN4455_c0_g1~~TRINITY_DN4455_c0_g1.p1 ORF type:complete len:252 (-),score=37.83 TRINITY_DN4455_c0_g1:215-970(-)	1	1.68239	871.998	518.31	3	3	0.0243182	1.61407	0.129696	Up
TRINITY_DN4470_c0_g1.p1	GENE.TRINITY_DN4470_c0_g1~~TRINITY_DN4470_c0_g1.p1 ORF type:complete len:995 (+),score=269.11 TRINITY_DN4470_c0_g1:223-3207(+)	1	1.68484	68.9011	40.8947	3	3	0.00942723	2.02562	0.0860833	Up
TRINITY_DN4544_c0_g1.p1	GENE.TRINITY_DN4544_c0_g1~~TRINITY_DN4544_c0_g1.p1 ORF type:complete len:197 (-),score=69.94 TRINITY_DN4544_c0_g1:330-920(-)	6	1.81223	137.531	75.8908	3	3	0.000590644	3.22867	0.0397216	Up
TRINITY_DN4610_c2_g1.p1	GENE.TRINITY_DN4610_c2_g1~~TRINITY_DN4610_c2_g1.p1 ORF type:complete len:714 (-),score=129.98 TRINITY_DN4610_c2_g1:825-2966(-)	2	1.75125	50.4637	28.8158	3	3	0.00818029	2.08723	0.0803372	Up
TRINITY_DN4628_c0_g1.p1	GENE.TRINITY_DN4628_c0_g1~~TRINITY_DN4628_c0_g1.p1 ORF type:5prime_partial len:259 (+),score=43.93 TRINITY_DN4628_c0_g1:2-778(+)	5	0.661995	242.833	366.82	3	3	2.14187e-05	4.66921	0.0173749	Down
TRINITY_DN4663_c0_g1.p1	GENE.TRINITY_DN4663_c0_g1~~TRINITY_DN4663_c0_g1.p1 ORF type:5prime_partial len:288 (-),score=118.78 TRINITY_DN4663_c0_g1:251-1114(-)	2	0.265481	73.7788	277.906	3	3	0.00653521	2.18474	0.073638	Down
TRINITY_DN4706_c1_g1.p1	GENE.TRINITY_DN4706_c1_g1~~TRINITY_DN4706_c1_g1.p1 ORF type:complete len:244 (+),score=26.00 TRINITY_DN4706_c1_g1:603-1334(+)	1	1.74323	43.1076	24.7286	3	3	0.00313263	2.50409	0.0543312	Up
TRINITY_DN4709_c0_g1.p1	GENE.TRINITY_DN4709_c0_g1~~TRINITY_DN4709_c0_g1.p1 ORF type:complete len:486 (-),score=97.38 TRINITY_DN4709_c0_g1:987-2444(-)	3	1.60331	336.083	209.619	3	3	0.00260081	2.58489	0.0524358	Up
TRINITY_DN4768_c0_g1.p1	GENE.TRINITY_DN4768_c0_g1~~TRINITY_DN4768_c0_g1.p1 ORF type:complete len:513 (+),score=38.25 TRINITY_DN4768_c0_g1:187-1725(+)	1	1.61667	53.7466	33.2452	3	3	0.0457896	1.33923	0.175453	Up
TRINITY_DN4775_c0_g1.p1	GENE.TRINITY_DN4775_c0_g1~~TRINITY_DN4775_c0_g1.p1 ORF type:complete len:492 (+),score=95.80 TRINITY_DN4775_c0_g1:358-1833(+)	2	1.67522	163.649	97.6882	3	3	0.0280723	1.55172	0.138297	Up
TRINITY_DN4803_c0_g2.p1	GENE.TRINITY_DN4803_c0_g2~~TRINITY_DN4803_c0_g2.p1 ORF type:complete len:274 (-),score=63.85 TRINITY_DN4803_c0_g2:371-1192(-)	6	3.11216	330.293	106.13	3	3	0.00311754	2.50619	0.0543312	Up
TRINITY_DN4886_c0_g1.p1	GENE.TRINITY_DN4886_c0_g1~~TRINITY_DN4886_c0_g1.p1 ORF type:complete len:517 (-),score=134.93 TRINITY_DN4886_c0_g1:2143-3693(-)	19	1.53849	787.557	511.902	3	3	0.000186226	3.72996	0.028367	Up
TRINITY_DN4895_c0_g2.p1	GENE.TRINITY_DN4895_c0_g2~~TRINITY_DN4895_c0_g2.p1 ORF type:complete len:143 (-),score=10.50 TRINITY_DN4895_c0_g2:455-883(-)	1	2.89199	92.2626	31.9028	3	3	0.00249739	2.60251	0.0522135	Up
TRINITY_DN493_c0_g1.p1	GENE.TRINITY_DN493_c0_g1~~TRINITY_DN493_c0_g1.p1 ORF type:complete len:413 (+),score=47.42 TRINITY_DN493_c0_g1:437-1675(+)	6	0.617829	74.8952	121.223	3	3	0.00839787	2.07583	0.081293	Down
TRINITY_DN4937_c0_g1.p1	GENE.TRINITY_DN4937_c0_g1~~TRINITY_DN4937_c0_g1.p1 ORF type:complete len:1486 (-),score=247.90 TRINITY_DN4937_c0_g1:711-5168(-)	4	1.70123	231.817	136.264	3	3	0.000802441	3.09559	0.0402524	Up
TRINITY_DN5010_c0_g1.p2	GENE.TRINITY_DN5010_c0_g1~~TRINITY_DN5010_c0_g1.p2 ORF type:complete len:160 (+),score=15.36 TRINITY_DN5010_c0_g1:209-688(+)	2	2.03192	126.652	62.3309	3	3	0.0147249	1.83195	0.103151	Up
TRINITY_DN5061_c0_g1.p1	GENE.TRINITY_DN5061_c0_g1~~TRINITY_DN5061_c0_g1.p1 ORF type:complete len:573 (-),score=95.90 TRINITY_DN5061_c0_g1:329-2047(-)	5	1.66325	312.718	188.016	3	3	0.0245779	1.60946	0.130141	Up
TRINITY_DN5180_c1_g2.p1	GENE.TRINITY_DN5180_c1_g2~~TRINITY_DN5180_c1_g2.p1 ORF type:complete len:669 (+),score=99.35 TRINITY_DN5180_c1_g2:140-2146(+)	6	1.74603	300.924	172.347	3	3	0.000864776	3.0631	0.0402524	Up
TRINITY_DN520_c0_g1.p1	GENE.TRINITY_DN520_c0_g1~~TRINITY_DN520_c0_g1.p1 ORF type:complete len:538 (+),score=19.76 TRINITY_DN520_c0_g1:503-2116(+)	1	3.06004	221.064	72.2421	3	3	0.0285399	1.54455	0.139467	Up
TRINITY_DN5275_c0_g1.p1	GENE.TRINITY_DN5275_c0_g1~~TRINITY_DN5275_c0_g1.p1 ORF type:complete len:149 (+),score=19.89 TRINITY_DN5275_c0_g1:284-730(+)	1	0.390363	80.993	207.481	3	3	0.000237791	3.62381	0.028367	Down
TRINITY_DN53278_c0_g1.p1	GENE.TRINITY_DN53278_c0_g1~~TRINITY_DN53278_c0_g1.p1 ORF type:complete len:501 (-),score=90.00 TRINITY_DN53278_c0_g1:261-1661(-)	2	0.596907	39.4622	66.1112	3	3	0.0324788	1.4884	0.149158	Down
TRINITY_DN543_c1_g1.p1	GENE.TRINITY_DN543_c1_g1~~TRINITY_DN543_c1_g1.p1 ORF type:complete len:660 (+),score=45.53 TRINITY_DN543_c1_g1:204-2183(+)	1	1.60501	145.767	90.8204	3	3	0.00695036	2.15799	0.0745785	Up
TRINITY_DN5454_c0_g1.p1	GENE.TRINITY_DN5454_c0_g1~~TRINITY_DN5454_c0_g1.p1 ORF type:complete len:328 (+),score=54.96 TRINITY_DN5454_c0_g1:466-1449(+)	2	2.08649	800.774	383.791	3	3	0.0151367	1.81997	0.104312	Up
TRINITY_DN55698_c0_g1.p1	GENE.TRINITY_DN55698_c0_g1~~TRINITY_DN55698_c0_g1.p1 ORF type:complete len:444 (+),score=62.99 TRINITY_DN55698_c0_g1:162-1493(+)	1	1.85801	238.739	128.492	3	3	0.00919288	2.03655	0.0852559	Up
TRINITY_DN5580_c0_g1.p1	GENE.TRINITY_DN5580_c0_g1~~TRINITY_DN5580_c0_g1.p1 ORF type:complete len:168 (-),score=49.52 TRINITY_DN5580_c0_g1:350-853(-)	4	1.61924	443.257	273.744	3	3	0.00087535	3.05782	0.0402524	Up
TRINITY_DN5690_c0_g1.p1	GENE.TRINITY_DN5690_c0_g1~~TRINITY_DN5690_c0_g1.p1 ORF type:complete len:537 (-),score=107.63 TRINITY_DN5690_c0_g1:792-2402(-)	4	2.08429	137.484	65.9617	3	3	0.00192004	2.71669	0.0497515	Up
TRINITY_DN5692_c1_g1.p1	GENE.TRINITY_DN5692_c1_g1~~TRINITY_DN5692_c1_g1.p1 ORF type:complete len:914 (+),score=115.39 TRINITY_DN5692_c1_g1:203-2944(+)	29	0.527809	470.633	891.674	3	3	0.0179589	1.74572	0.112063	Down
TRINITY_DN5721_c0_g2.p1	GENE.TRINITY_DN5721_c0_g2~~TRINITY_DN5721_c0_g2.p1 ORF type:complete len:231 (+),score=73.58 TRINITY_DN5721_c0_g2:317-1009(+)	11	1.68986	488.59	289.131	3	3	0.0288353	1.54008	0.140403	Up
TRINITY_DN5771_c0_g1.p1	GENE.TRINITY_DN5771_c0_g1~~TRINITY_DN5771_c0_g1.p1 ORF type:complete len:1015 (-),score=214.79 TRINITY_DN5771_c0_g1:298-3342(-)	1	2.07506	95.5903	46.0663	3	3	0.00568473	2.24529	0.0680156	Up
TRINITY_DN5975_c0_g1.p1	GENE.TRINITY_DN5975_c0_g1~~TRINITY_DN5975_c0_g1.p1 ORF type:complete len:411 (-),score=56.95 TRINITY_DN5975_c0_g1:637-1869(-)	2	1.55536	139.969	89.9919	3	3	0.0432717	1.3638	0.17073	Up
TRINITY_DN6003_c0_g2.p1	GENE.TRINITY_DN6003_c0_g2~~TRINITY_DN6003_c0_g2.p1 ORF type:complete len:229 (+),score=29.81 TRINITY_DN6003_c0_g2:102-689(+)	1	0.651536	270.416	415.043	3	3	0.0163044	1.78769	0.107355	Down
TRINITY_DN6162_c0_g1.p1	GENE.TRINITY_DN6162_c0_g1~~TRINITY_DN6162_c0_g1.p1 ORF type:complete len:371 (+),score=83.13 TRINITY_DN6162_c0_g1:919-2031(+)	4	2.05313	897.66	437.215	3	3	0.00963735	2.01604	0.0866618	Up
TRINITY_DN6255_c0_g1.p1	GENE.TRINITY_DN6255_c0_g1~~TRINITY_DN6255_c0_g1.p1 ORF type:complete len:479 (+),score=85.82 TRINITY_DN6255_c0_g1:176-1612(+)	6	1.57209	286.923	182.51	3	3	0.0126137	1.89916	0.0976549	Up
TRINITY_DN6257_c0_g1.p1	GENE.TRINITY_DN6257_c0_g1~~TRINITY_DN6257_c0_g1.p1 ORF type:complete len:546 (+),score=126.60 TRINITY_DN6257_c0_g1:93-1730(+)	5	1.61284	348.299	215.954	3	3	0.00675758	2.17021	0.073638	Up
TRINITY_DN6369_c0_g1.p1	GENE.TRINITY_DN6369_c0_g1~~TRINITY_DN6369_c0_g1.p1 ORF type:complete len:372 (+),score=92.68 TRINITY_DN6369_c0_g1:205-1320(+)	7	1.64945	288.254	174.757	3	3	9.45694e-05	4.02425	0.0258373	Up
TRINITY_DN6395_c0_g1.p1	GENE.TRINITY_DN6395_c0_g1~~TRINITY_DN6395_c0_g1.p1 ORF type:complete len:166 (+),score=14.19 TRINITY_DN6395_c0_g1:190-687(+)	3	2.3083	484.417	209.859	3	3	0.0429658	1.36688	0.17073	Up
TRINITY_DN6403_c0_g1.p1	GENE.TRINITY_DN6403_c0_g1~~TRINITY_DN6403_c0_g1.p1 ORF type:complete len:424 (+),score=86.82 TRINITY_DN6403_c0_g1:754-2025(+)	1	1.81171	125.451	69.2447	3	3	0.00414746	2.38222	0.0601413	Up
TRINITY_DN6501_c0_g1.p1	GENE.TRINITY_DN6501_c0_g1~~TRINITY_DN6501_c0_g1.p1 ORF type:complete len:546 (+),score=66.33 TRINITY_DN6501_c0_g1:213-1850(+)	1	1.52461	171.732	112.64	3	3	0.028778	1.54094	0.140293	Up
TRINITY_DN6516_c0_g1.p1	GENE.TRINITY_DN6516_c0_g1~~TRINITY_DN6516_c0_g1.p1 ORF type:complete len:392 (-),score=139.22 TRINITY_DN6516_c0_g1:469-1524(-)	8	1.79051	260.639	145.567	3	3	0.00290604	2.5367	0.0535768	Up
TRINITY_DN6551_c0_g1.p1	GENE.TRINITY_DN6551_c0_g1~~TRINITY_DN6551_c0_g1.p1 ORF type:complete len:1331 (-),score=366.18 TRINITY_DN6551_c0_g1:559-4551(-)	1	1.72091	62.7737	36.4771	3	3	0.00526029	2.27899	0.0659469	Up
TRINITY_DN65701_c0_g1.p1	GENE.TRINITY_DN65701_c0_g1~~TRINITY_DN65701_c0_g1.p1 ORF type:5prime_partial len:163 (-),score=24.62 TRINITY_DN65701_c0_g1:479-967(-)	1	1.55654	153.897	98.8711	3	3	0.000606232	3.21736	0.0397216	Up
TRINITY_DN6609_c0_g1.p1	GENE.TRINITY_DN6609_c0_g1~~TRINITY_DN6609_c0_g1.p1 ORF type:5prime_partial len:113 (-),score=10.88 TRINITY_DN6609_c0_g1:312-650(-)	3	1.53715	122.299	79.5624	3	3	0.00718138	2.14379	0.0762505	Up
TRINITY_DN6767_c0_g1.p1	GENE.TRINITY_DN6767_c0_g1~~TRINITY_DN6767_c0_g1.p1 ORF type:complete len:202 (+),score=38.91 TRINITY_DN6767_c0_g1:47-652(+)	1	0.637542	445.253	698.39	3	3	0.0160681	1.79404	0.107015	Down
TRINITY_DN6903_c0_g1.p1	GENE.TRINITY_DN6903_c0_g1~~TRINITY_DN6903_c0_g1.p1 ORF type:complete len:118 (+),score=18.34 TRINITY_DN6903_c0_g1:131-484(+)	2	0.642061	72.4346	112.816	3	3	0.0313084	1.50434	0.147373	Down
TRINITY_DN6976_c0_g1.p1	GENE.TRINITY_DN6976_c0_g1~~TRINITY_DN6976_c0_g1.p1 ORF type:complete len:200 (+),score=34.16 TRINITY_DN6976_c0_g1:223-822(+)	1	0.579761	152.173	262.475	3	3	0.000151805	3.81871	0.028367	Down
TRINITY_DN6994_c0_g1.p1	GENE.TRINITY_DN6994_c0_g1~~TRINITY_DN6994_c0_g1.p1 ORF type:complete len:316 (+),score=43.09 TRINITY_DN6994_c0_g1:21-968(+)	4	1.5522	84.7448	54.5966	3	3	0.00225733	2.64641	0.0508651	Up
TRINITY_DN701_c0_g2.p1	GENE.TRINITY_DN701_c0_g2~~TRINITY_DN701_c0_g2.p1 ORF type:complete len:332 (-),score=34.26 TRINITY_DN701_c0_g2:706-1701(-)	1	4.7457	143.984	30.3398	3	3	0.00112394	2.94926	0.0416661	Up
TRINITY_DN71810_c0_g2.p1	GENE.TRINITY_DN71810_c0_g2~~TRINITY_DN71810_c0_g2.p1 ORF type:complete len:273 (+),score=54.47 TRINITY_DN71810_c0_g2:254-1072(+)	3	1.91742	209.33	109.173	3	3	0.0256765	1.59046	0.132837	Up
TRINITY_DN7254_c0_g1.p1	GENE.TRINITY_DN7254_c0_g1~~TRINITY_DN7254_c0_g1.p1 ORF type:complete len:422 (+),score=57.25 TRINITY_DN7254_c0_g1:26-1291(+)	1	1.53166	186.074	121.485	3	3	0.0111458	1.95289	0.0928282	Up
TRINITY_DN7268_c0_g2.p1	GENE.TRINITY_DN7268_c0_g2~~TRINITY_DN7268_c0_g2.p1 ORF type:complete len:358 (+),score=85.16 TRINITY_DN7268_c0_g2:1214-2287(+)	1	1.7641	52.0827	29.5236	3	3	0.00540159	2.26748	0.0659469	Up
TRINITY_DN7282_c0_g1.p1	GENE.TRINITY_DN7282_c0_g1~~TRINITY_DN7282_c0_g1.p1 ORF type:complete len:127 (-),score=15.31 TRINITY_DN7282_c0_g1:1427-1807(-)	2	0.496804	136.065	273.88	3	3	0.000354245	3.4507	0.0334144	Down
TRINITY_DN742_c0_g2.p1	GENE.TRINITY_DN742_c0_g2~~TRINITY_DN742_c0_g2.p1 ORF type:complete len:1146 (+),score=294.09 TRINITY_DN742_c0_g2:228-3665(+)	1	1.80711	48.6231	26.9066	3	3	0.0272899	1.564	0.137123	Up
TRINITY_DN7469_c0_g1.p1	GENE.TRINITY_DN7469_c0_g1~~TRINITY_DN7469_c0_g1.p1 ORF type:complete len:352 (+),score=40.13 TRINITY_DN7469_c0_g1:265-1320(+)	1	1.64604	577.957	351.12	3	3	0.0417979	1.37885	0.168113	Up
TRINITY_DN7493_c0_g1.p1	GENE.TRINITY_DN7493_c0_g1~~TRINITY_DN7493_c0_g1.p1 ORF type:complete len:162 (+),score=52.72 TRINITY_DN7493_c0_g1:387-872(+)	20	2.38921	1185.47	496.174	3	3	0.00270731	2.56746	0.0531864	Up
TRINITY_DN75189_c0_g1.p1	GENE.TRINITY_DN75189_c0_g1~~TRINITY_DN75189_c0_g1.p1 ORF type:complete len:997 (+),score=196.44 TRINITY_DN75189_c0_g1:328-3318(+)	1	0.539787	33.457	61.9818	3	3	0.000607184	3.21668	0.0397216	Down
TRINITY_DN7533_c0_g1.p1	GENE.TRINITY_DN7533_c0_g1~~TRINITY_DN7533_c0_g1.p1 ORF type:complete len:484 (+),score=48.09 TRINITY_DN7533_c0_g1:512-1963(+)	1	0.563687	21.4402	38.0356	3	3	0.0316455	1.49969	0.147704	Down
TRINITY_DN765_c3_g1.p1	GENE.TRINITY_DN765_c3_g1~~TRINITY_DN765_c3_g1.p1 ORF type:complete len:236 (-),score=8.13 TRINITY_DN765_c3_g1:1365-2072(-)	2	1.63242	84.3575	51.6762	3	3	0.000157918	3.80157	0.028367	Up
TRINITY_DN778_c0_g1.p1	GENE.TRINITY_DN778_c0_g1~~TRINITY_DN778_c0_g1.p1 ORF type:complete len:278 (+),score=58.77 TRINITY_DN778_c0_g1:970-1803(+)	1	2.13342	371.43	174.101	3	3	1.3092e-05	4.88299	0.0173749	Up
TRINITY_DN7855_c0_g1.p1	GENE.TRINITY_DN7855_c0_g1~~TRINITY_DN7855_c0_g1.p1 ORF type:complete len:725 (-),score=92.96 TRINITY_DN7855_c0_g1:345-2519(-)	1	1.50033	151.626	101.062	3	3	0.00750294	2.12477	0.0772383	Up
TRINITY_DN7938_c0_g1.p1	GENE.TRINITY_DN7938_c0_g1~~TRINITY_DN7938_c0_g1.p1 ORF type:complete len:379 (-),score=77.00 TRINITY_DN7938_c0_g1:1318-2454(-)	1	1.55236	309.977	199.681	3	3	0.0230987	1.63641	0.127641	Up
TRINITY_DN8027_c0_g2.p1	GENE.TRINITY_DN8027_c0_g2~~TRINITY_DN8027_c0_g2.p1 ORF type:complete len:315 (+),score=57.39 TRINITY_DN8027_c0_g2:18-962(+)	1	0.614147	118.176	192.423	3	3	0.0023707	2.62512	0.0518718	Down
TRINITY_DN8178_c1_g1.p1	GENE.TRINITY_DN8178_c1_g1~~TRINITY_DN8178_c1_g1.p1 ORF type:complete len:333 (+),score=84.02 TRINITY_DN8178_c1_g1:459-1457(+)	1	3.44421	32.5264	9.44381	3	3	0.00977214	2.01001	0.0866618	Up
TRINITY_DN8309_c0_g1.p1	GENE.TRINITY_DN8309_c0_g1~~TRINITY_DN8309_c0_g1.p1 ORF type:complete len:947 (+),score=176.02 TRINITY_DN8309_c0_g1:712-3552(+)	1	2.57459	704.714	273.719	3	3	0.0167244	1.77665	0.109122	Up
TRINITY_DN8688_c0_g2.p1	GENE.TRINITY_DN8688_c0_g2~~TRINITY_DN8688_c0_g2.p1 ORF type:complete len:319 (-),score=58.61 TRINITY_DN8688_c0_g2:330-1286(-)	4	1.65597	373.46	225.523	3	3	0.0159362	1.79762	0.106662	Up
TRINITY_DN87090_c0_g1.p1	GENE.TRINITY_DN87090_c0_g1~~TRINITY_DN87090_c0_g1.p1 ORF type:complete len:520 (+),score=17.77 TRINITY_DN87090_c0_g1:150-1562(+)	2	1.82821	192.44	105.261	3	3	0.0239974	1.61984	0.128408	Up
TRINITY_DN88_c0_g1.p1	GENE.TRINITY_DN88_c0_g1~~TRINITY_DN88_c0_g1.p1 ORF type:complete len:329 (-),score=63.59 TRINITY_DN88_c0_g1:375-1361(-)	5	1.53281	660.969	431.215	3	3	0.0412417	1.38466	0.166776	Up
TRINITY_DN8860_c0_g1.p1	GENE.TRINITY_DN8860_c0_g1~~TRINITY_DN8860_c0_g1.p1 ORF type:complete len:385 (-),score=64.58 TRINITY_DN8860_c0_g1:853-2007(-)	2	1.83723	119.16	64.8584	3	3	0.0441487	1.35508	0.172252	Up
TRINITY_DN8983_c0_g1.p1	GENE.TRINITY_DN8983_c0_g1~~TRINITY_DN8983_c0_g1.p1 ORF type:complete len:322 (+),score=63.25 TRINITY_DN8983_c0_g1:267-1232(+)	7	1.63804	623.423	380.59	3	3	0.00847128	2.07205	0.0818084	Up
TRINITY_DN9135_c0_g1.p1	GENE.TRINITY_DN9135_c0_g1~~TRINITY_DN9135_c0_g1.p1 ORF type:complete len:342 (+),score=67.48 TRINITY_DN9135_c0_g1:870-1895(+)	2	1.50595	348.177	231.2	3	3	0.00023654	3.6261	0.028367	Up
TRINITY_DN9752_c0_g1.p1	GENE.TRINITY_DN9752_c0_g1~~TRINITY_DN9752_c0_g1.p1 ORF type:complete len:683 (+),score=84.19 TRINITY_DN9752_c0_g1:123-2171(+)	1	4.19549	90.0832	21.4714	3	3	0.00813903	2.08943	0.0803372	Up
TRINITY_DN9864_c0_g1.p1	GENE.TRINITY_DN9864_c0_g1~~TRINITY_DN9864_c0_g1.p1 ORF type:complete len:733 (-),score=130.19 TRINITY_DN9864_c0_g1:2173-4371(-)	1	2.48537	344.576	138.642	3	3	0.00101422	2.99387	0.0408686	Up

## Sheet: CB
Accession	Description	Unique Peptides	C/B	C Mean	B Mean	C NMT	B NMT	PValue	log10P	p.adjust	Label(up/down)
TRINITY_DN10225_c0_g1.p1	GENE.TRINITY_DN10225_c0_g1~~TRINITY_DN10225_c0_g1.p1 ORF type:3prime_partial len:114 (+),score=28.45 TRINITY_DN10225_c0_g1:175-513(+)	1	1.69229	279.468	165.141	3	3	0.0019643	2.70679	0.0525049	Up
TRINITY_DN10340_c0_g1.p1	GENE.TRINITY_DN10340_c0_g1~~TRINITY_DN10340_c0_g1.p1 ORF type:complete len:672 (+),score=252.11 TRINITY_DN10340_c0_g1:328-2343(+)	1	0.617661	43.2582	70.0355	3	3	0.00779305	2.10829	0.0755155	Down
TRINITY_DN1035_c0_g1.p1	GENE.TRINITY_DN1035_c0_g1~~TRINITY_DN1035_c0_g1.p1 ORF type:complete len:391 (-),score=51.72 TRINITY_DN1035_c0_g1:296-1468(-)	18	0.582506	665.463	1142.41	3	3	0.00132046	2.87928	0.0455444	Down
TRINITY_DN10679_c0_g1.p1	GENE.TRINITY_DN10679_c0_g1~~TRINITY_DN10679_c0_g1.p1 ORF type:complete len:358 (+),score=48.02 TRINITY_DN10679_c0_g1:225-1298(+)	16	0.62394	651.237	1043.75	3	3	0.00871717	2.05962	0.0784388	Down
TRINITY_DN10865_c0_g1.p1	GENE.TRINITY_DN10865_c0_g1~~TRINITY_DN10865_c0_g1.p1 ORF type:complete len:279 (+),score=74.22 TRINITY_DN10865_c0_g1:168-1004(+)	2	0.609996	67.918	111.342	3	3	0.00984659	2.00671	0.0818397	Down
TRINITY_DN10899_c0_g1.p1	GENE.TRINITY_DN10899_c0_g1~~TRINITY_DN10899_c0_g1.p1 ORF type:complete len:130 (-),score=11.36 TRINITY_DN10899_c0_g1:429-818(-)	3	1.98093	212.924	107.487	3	3	0.0235593	1.62784	0.119123	Up
TRINITY_DN1109_c2_g1.p1	GENE.TRINITY_DN1109_c2_g1~~TRINITY_DN1109_c2_g1.p1 ORF type:complete len:233 (+),score=36.16 TRINITY_DN1109_c2_g1:283-981(+)	7	0.562359	226.492	402.754	3	3	0.0237955	1.62351	0.119674	Down
TRINITY_DN11090_c0_g1.p1	GENE.TRINITY_DN11090_c0_g1~~TRINITY_DN11090_c0_g1.p1 ORF type:3prime_partial len:178 (-),score=31.38 TRINITY_DN11090_c0_g1:2-532(-)	1	0.633631	197.155	311.152	3	3	0.0181772	1.74047	0.105705	Down
TRINITY_DN11205_c0_g1.p2	GENE.TRINITY_DN11205_c0_g1~~TRINITY_DN11205_c0_g1.p2 ORF type:complete len:162 (-),score=53.67 TRINITY_DN11205_c0_g1:224-709(-)	2	1.98265	62.9219	31.7363	3	3	0.00682855	2.16567	0.0725505	Up
TRINITY_DN12070_c0_g1.p1	GENE.TRINITY_DN12070_c0_g1~~TRINITY_DN12070_c0_g1.p1 ORF type:complete len:401 (+),score=61.12 TRINITY_DN12070_c0_g1:57-1205(+)	3	0.460556	144.848	314.508	3	3	0.000859319	3.06585	0.0455444	Down
TRINITY_DN1234_c0_g2.p1	GENE.TRINITY_DN1234_c0_g2~~TRINITY_DN1234_c0_g2.p1 ORF type:complete len:160 (-),score=37.50 TRINITY_DN1234_c0_g2:406-885(-)	3	0.645523	188.662	292.263	3	3	0.019295	1.71455	0.107427	Down
TRINITY_DN12465_c1_g1.p1	GENE.TRINITY_DN12465_c1_g1~~TRINITY_DN12465_c1_g1.p1 ORF type:complete len:219 (+),score=35.06 TRINITY_DN12465_c1_g1:299-955(+)	2	0.565891	131.498	232.373	3	3	0.0020873	2.68042	0.0525049	Down
TRINITY_DN12510_c0_g1.p1	GENE.TRINITY_DN12510_c0_g1~~TRINITY_DN12510_c0_g1.p1 ORF type:complete len:179 (+),score=38.73 TRINITY_DN12510_c0_g1:229-765(+)	2	0.539581	308.709	572.127	3	3	0.00428895	2.36765	0.0620902	Down
TRINITY_DN12557_c0_g1.p1	GENE.TRINITY_DN12557_c0_g1~~TRINITY_DN12557_c0_g1.p1 ORF type:complete len:629 (+),score=91.68 TRINITY_DN12557_c0_g1:382-2268(+)	12	0.579699	129.638	223.629	3	3	0.000142963	3.84478	0.0318443	Down
TRINITY_DN12644_c0_g1.p1	GENE.TRINITY_DN12644_c0_g1~~TRINITY_DN12644_c0_g1.p1 ORF type:complete len:409 (-),score=87.17 TRINITY_DN12644_c0_g1:560-1786(-)	7	0.666382	413.155	619.997	3	3	0.00043348	3.36303	0.0455444	Down
TRINITY_DN13046_c0_g1.p1	GENE.TRINITY_DN13046_c0_g1~~TRINITY_DN13046_c0_g1.p1 ORF type:complete len:549 (-),score=28.87 TRINITY_DN13046_c0_g1:250-1896(-)	4	1.511	182.004	120.452	3	3	0.00103924	2.98328	0.0455444	Up
TRINITY_DN1335_c4_g1.p1	GENE.TRINITY_DN1335_c4_g1~~TRINITY_DN1335_c4_g1.p1 ORF type:complete len:276 (+),score=50.74 TRINITY_DN1335_c4_g1:86-913(+)	2	0.623993	421.59	675.632	3	3	0.000113473	3.94511	0.0293589	Down
TRINITY_DN13864_c0_g1.p1	GENE.TRINITY_DN13864_c0_g1~~TRINITY_DN13864_c0_g1.p1 ORF type:complete len:304 (-),score=60.04 TRINITY_DN13864_c0_g1:375-1286(-)	7	1.53481	343.062	223.521	3	3	0.0310611	1.50778	0.136261	Up
TRINITY_DN1432_c3_g1.p1	GENE.TRINITY_DN1432_c3_g1~~TRINITY_DN1432_c3_g1.p1 ORF type:complete len:359 (+),score=13.42 TRINITY_DN1432_c3_g1:87-1163(+)	5	1.50607	262.476	174.279	3	3	0.000327221	3.48516	0.0455444	Up
TRINITY_DN14360_c1_g1.p1	GENE.TRINITY_DN14360_c1_g1~~TRINITY_DN14360_c1_g1.p1 ORF type:complete len:381 (+),score=78.60 TRINITY_DN14360_c1_g1:178-1320(+)	7	3.1474	357.356	113.54	3	3	0.00109441	2.96082	0.0455444	Up
TRINITY_DN14638_c0_g1.p1	GENE.TRINITY_DN14638_c0_g1~~TRINITY_DN14638_c0_g1.p1 ORF type:complete len:571 (-),score=84.79 TRINITY_DN14638_c0_g1:245-1861(-)	1	1.61788	52.4554	32.4223	3	3	0.00145819	2.83619	0.0469397	Up
TRINITY_DN1497_c2_g2.p1	GENE.TRINITY_DN1497_c2_g2~~TRINITY_DN1497_c2_g2.p1 ORF type:complete len:524 (-),score=80.53 TRINITY_DN1497_c2_g2:383-1954(-)	10	1.67785	391.613	233.401	3	3	0.00367284	2.435	0.0594531	Up
TRINITY_DN15058_c0_g1.p1	GENE.TRINITY_DN15058_c0_g1~~TRINITY_DN15058_c0_g1.p1 ORF type:complete len:456 (+),score=76.70 TRINITY_DN15058_c0_g1:1204-2571(+)	21	0.522427	359.722	688.56	3	3	0.000581058	3.23578	0.0455444	Down
TRINITY_DN15625_c0_g1.p1	GENE.TRINITY_DN15625_c0_g1~~TRINITY_DN15625_c0_g1.p1 ORF type:complete len:182 (-),score=32.41 TRINITY_DN15625_c0_g1:465-1010(-)	1	0.645927	390.106	603.948	3	3	0.00646543	2.1894	0.070441	Down
TRINITY_DN16140_c0_g1.p1	GENE.TRINITY_DN16140_c0_g1~~TRINITY_DN16140_c0_g1.p1 ORF type:complete len:323 (-),score=68.85 TRINITY_DN16140_c0_g1:358-1326(-)	1	1.70077	156.771	92.1762	3	3	0.0313877	1.50324	0.136891	Up
TRINITY_DN1620_c0_g1.p1	GENE.TRINITY_DN1620_c0_g1~~TRINITY_DN1620_c0_g1.p1 ORF type:complete len:594 (-),score=80.86 TRINITY_DN1620_c0_g1:505-2286(-)	1	1.60754	407.221	253.319	3	3	0.0087799	2.05651	0.0784388	Up
TRINITY_DN16376_c0_g1.p1	GENE.TRINITY_DN16376_c0_g1~~TRINITY_DN16376_c0_g1.p1 ORF type:complete len:396 (-),score=73.56 TRINITY_DN16376_c0_g1:300-1487(-)	4	0.634657	142.623	224.725	3	3	0.000129421	3.88799	0.0308784	Down
TRINITY_DN164_c0_g1.p1	GENE.TRINITY_DN164_c0_g1~~TRINITY_DN164_c0_g1.p1 ORF type:complete len:210 (+),score=79.41 TRINITY_DN164_c0_g1:590-1219(+)	11	1.86473	302.153	162.036	3	3	0.00129473	2.88782	0.0455444	Up
TRINITY_DN16577_c0_g1.p1	GENE.TRINITY_DN16577_c0_g1~~TRINITY_DN16577_c0_g1.p1 ORF type:5prime_partial len:296 (+),score=48.56 TRINITY_DN16577_c0_g1:1-888(+)	2	1.61877	92.4281	57.0976	3	3	0.0145924	1.83587	0.0960824	Up
TRINITY_DN1676_c0_g1.p1	GENE.TRINITY_DN1676_c0_g1~~TRINITY_DN1676_c0_g1.p1 ORF type:complete len:211 (+),score=2.55 TRINITY_DN1676_c0_g1:624-1256(+)	1	1.83	134.703	73.6084	3	3	0.00217653	2.66223	0.0525049	Up
TRINITY_DN17310_c0_g1.p1	GENE.TRINITY_DN17310_c0_g1~~TRINITY_DN17310_c0_g1.p1 ORF type:complete len:301 (+),score=46.62 TRINITY_DN17310_c0_g1:178-1080(+)	8	0.599229	227.194	379.144	3	3	0.00750826	2.12446	0.0746409	Down
TRINITY_DN1820_c0_g1.p1	GENE.TRINITY_DN1820_c0_g1~~TRINITY_DN1820_c0_g1.p1 ORF type:complete len:186 (-),score=38.01 TRINITY_DN1820_c0_g1:530-1087(-)	1	0.54153	16.6071	30.667	3	3	0.034755	1.45898	0.143922	Down
TRINITY_DN183_c0_g2.p1	GENE.TRINITY_DN183_c0_g2~~TRINITY_DN183_c0_g2.p1 ORF type:complete len:340 (-),score=86.56 TRINITY_DN183_c0_g2:202-1221(-)	1	1.6353	56.5973	34.6098	3	3	0.0177308	1.75127	0.104552	Up
TRINITY_DN1835_c0_g1.p2	GENE.TRINITY_DN1835_c0_g1~~TRINITY_DN1835_c0_g1.p2 ORF type:complete len:141 (+),score=9.07 TRINITY_DN1835_c0_g1:253-675(+)	1	0.421308	44.4249	105.445	3	3	0.0115739	1.93652	0.0881551	Down
TRINITY_DN18444_c0_g2.p1	GENE.TRINITY_DN18444_c0_g2~~TRINITY_DN18444_c0_g2.p1 ORF type:complete len:261 (+),score=37.32 TRINITY_DN18444_c0_g2:122-904(+)	9	0.642866	303.538	472.164	3	3	0.000912684	3.03968	0.0455444	Down
TRINITY_DN1869_c0_g1.p1	GENE.TRINITY_DN1869_c0_g1~~TRINITY_DN1869_c0_g1.p1 ORF type:complete len:501 (+),score=68.79 TRINITY_DN1869_c0_g1:162-1664(+)	11	1.96471	539.017	274.349	3	3	0.0215352	1.66685	0.113829	Up
TRINITY_DN1924_c2_g1.p1	GENE.TRINITY_DN1924_c2_g1~~TRINITY_DN1924_c2_g1.p1 ORF type:complete len:483 (-),score=40.60 TRINITY_DN1924_c2_g1:372-1820(-)	2	1.71277	695.951	406.332	3	3	0.0164151	1.78476	0.101192	Up
TRINITY_DN1950_c0_g1.p1	GENE.TRINITY_DN1950_c0_g1~~TRINITY_DN1950_c0_g1.p1 ORF type:complete len:123 (+),score=24.58 TRINITY_DN1950_c0_g1:242-610(+)	2	0.518552	152.881	294.824	3	3	0.0116779	1.93264	0.0881551	Down
TRINITY_DN1987_c0_g1.p1	GENE.TRINITY_DN1987_c0_g1~~TRINITY_DN1987_c0_g1.p1 ORF type:complete len:253 (+),score=26.74 TRINITY_DN1987_c0_g1:61-759(+)	5	1.54106	592.832	384.691	3	3	0.00455695	2.34133	0.062628	Up
TRINITY_DN200_c0_g1.p1	GENE.TRINITY_DN200_c0_g1~~TRINITY_DN200_c0_g1.p1 ORF type:complete len:578 (-),score=80.46 TRINITY_DN200_c0_g1:246-1979(-)	2	1.81903	207.441	114.04	3	3	0.0339547	1.4691	0.142715	Up
TRINITY_DN2002_c0_g2.p1	GENE.TRINITY_DN2002_c0_g2~~TRINITY_DN2002_c0_g2.p1 ORF type:complete len:273 (+),score=60.24 TRINITY_DN2002_c0_g2:84-902(+)	3	0.599691	197.629	329.551	3	3	2.41026e-05	4.61794	0.0250676	Down
TRINITY_DN20157_c0_g1.p1	GENE.TRINITY_DN20157_c0_g1~~TRINITY_DN20157_c0_g1.p1 ORF type:complete len:169 (-),score=45.55 TRINITY_DN20157_c0_g1:230-736(-)	3	0.545594	223.545	409.727	3	3	0.0122171	1.91303	0.0892838	Down
TRINITY_DN2083_c0_g1.p1	GENE.TRINITY_DN2083_c0_g1~~TRINITY_DN2083_c0_g1.p1 ORF type:complete len:250 (-),score=45.05 TRINITY_DN2083_c0_g1:1033-1782(-)	4	0.654896	96.2653	146.993	3	3	0.00545677	2.26306	0.0654812	Down
TRINITY_DN2094_c0_g1.p1	GENE.TRINITY_DN2094_c0_g1~~TRINITY_DN2094_c0_g1.p1 ORF type:complete len:828 (+),score=111.00 TRINITY_DN2094_c0_g1:518-3001(+)	3	1.64138	177.212	107.965	3	3	0.0394139	1.40435	0.151242	Up
TRINITY_DN2095_c0_g1.p1	GENE.TRINITY_DN2095_c0_g1~~TRINITY_DN2095_c0_g1.p1 ORF type:complete len:915 (-),score=251.06 TRINITY_DN2095_c0_g1:2180-4924(-)	17	0.656182	225.35	343.426	3	3	0.00043689	3.35963	0.0455444	Down
TRINITY_DN2098_c1_g1.p1	GENE.TRINITY_DN2098_c1_g1~~TRINITY_DN2098_c1_g1.p1 ORF type:complete len:573 (-),score=148.78 TRINITY_DN2098_c1_g1:878-2596(-)	1	1.9211	38.0754	19.8196	3	3	0.00385095	2.41443	0.0607375	Up
TRINITY_DN210_c0_g2.p1	GENE.TRINITY_DN210_c0_g2~~TRINITY_DN210_c0_g2.p1 ORF type:complete len:479 (-),score=96.22 TRINITY_DN210_c0_g2:299-1735(-)	1	0.542784	394.684	727.147	3	3	0.0250966	1.60038	0.121769	Down
TRINITY_DN2144_c0_g1.p1	GENE.TRINITY_DN2144_c0_g1~~TRINITY_DN2144_c0_g1.p1 ORF type:5prime_partial len:270 (+),score=37.51 TRINITY_DN2144_c0_g1:3-812(+)	4	1.57998	238.01	150.64	3	3	0.0164148	1.78476	0.101192	Up
TRINITY_DN2244_c0_g2.p1	GENE.TRINITY_DN2244_c0_g2~~TRINITY_DN2244_c0_g2.p1 ORF type:complete len:175 (-),score=30.47 TRINITY_DN2244_c0_g2:371-895(-)	11	0.646521	263.166	407.05	3	3	0.00086433	3.06332	0.0455444	Down
TRINITY_DN2254_c0_g1.p1	GENE.TRINITY_DN2254_c0_g1~~TRINITY_DN2254_c0_g1.p1 ORF type:5prime_partial len:1276 (+),score=389.86 TRINITY_DN2254_c0_g1:1-3828(+)	3	1.65812	157.483	94.9764	3	3	0.0331287	1.4798	0.141203	Up
TRINITY_DN22736_c0_g1.p1	GENE.TRINITY_DN22736_c0_g1~~TRINITY_DN22736_c0_g1.p1 ORF type:complete len:371 (-),score=66.25 TRINITY_DN22736_c0_g1:513-1625(-)	1	0.630566	384.908	610.416	3	3	0.00249255	2.60336	0.0548568	Down
TRINITY_DN24005_c0_g1.p1	GENE.TRINITY_DN24005_c0_g1~~TRINITY_DN24005_c0_g1.p1 ORF type:complete len:285 (+),score=112.77 TRINITY_DN24005_c0_g1:139-993(+)	1	0.656607	78.2159	119.121	3	3	0.00524655	2.28013	0.0643649	Down
TRINITY_DN2499_c0_g1.p1	GENE.TRINITY_DN2499_c0_g1~~TRINITY_DN2499_c0_g1.p1 ORF type:complete len:395 (+),score=98.78 TRINITY_DN2499_c0_g1:307-1491(+)	1	1.52034	45.984	30.2458	3	3	0.00107623	2.9681	0.0455444	Up
TRINITY_DN2594_c0_g1.p1	GENE.TRINITY_DN2594_c0_g1~~TRINITY_DN2594_c0_g1.p1 ORF type:complete len:138 (+),score=27.55 TRINITY_DN2594_c0_g1:1043-1456(+)	1	0.638889	300.349	470.111	3	3	0.00078811	3.10341	0.0455444	Down
TRINITY_DN2638_c0_g1.p1	GENE.TRINITY_DN2638_c0_g1~~TRINITY_DN2638_c0_g1.p1 ORF type:complete len:336 (+),score=51.64 TRINITY_DN2638_c0_g1:1522-2529(+)	2	2.07127	737.903	356.256	3	3	0.0129787	1.88677	0.0912336	Up
TRINITY_DN2796_c0_g1.p1	GENE.TRINITY_DN2796_c0_g1~~TRINITY_DN2796_c0_g1.p1 ORF type:complete len:171 (+),score=25.30 TRINITY_DN2796_c0_g1:517-1029(+)	6	0.649517	254.798	392.288	3	3	0.00555471	2.25534	0.0658983	Down
TRINITY_DN283_c0_g1.p1	GENE.TRINITY_DN283_c0_g1~~TRINITY_DN283_c0_g1.p1 ORF type:5prime_partial len:354 (-),score=76.91 TRINITY_DN283_c0_g1:417-1478(-)	1	0.5974	122.879	205.69	3	3	0.00777842	2.10911	0.0755155	Down
TRINITY_DN2832_c0_g1.p1	GENE.TRINITY_DN2832_c0_g1~~TRINITY_DN2832_c0_g1.p1 ORF type:complete len:422 (-),score=46.47 TRINITY_DN2832_c0_g1:1508-2698(-)	2	0.604785	121.79	201.376	3	3	0.00205495	2.6872	0.0525049	Down
TRINITY_DN293_c0_g1.p1	GENE.TRINITY_DN293_c0_g1~~TRINITY_DN293_c0_g1.p1 ORF type:complete len:218 (+),score=32.01 TRINITY_DN293_c0_g1:199-852(+)	2	1.68705	249.921	148.14	3	3	0.0495608	1.30486	0.167098	Up
TRINITY_DN2988_c0_g1.p1	GENE.TRINITY_DN2988_c0_g1~~TRINITY_DN2988_c0_g1.p1 ORF type:complete len:442 (-),score=79.87 TRINITY_DN2988_c0_g1:536-1861(-)	2	1.81226	337.596	186.284	3	3	0.00396682	2.40156	0.0607375	Up
TRINITY_DN2998_c0_g2.p2	GENE.TRINITY_DN2998_c0_g2~~TRINITY_DN2998_c0_g2.p2 ORF type:complete len:192 (+),score=45.48 TRINITY_DN2998_c0_g2:330-905(+)	1	0.640916	360.842	563.01	3	3	0.0021784	2.66186	0.0525049	Down
TRINITY_DN30286_c0_g1.p1	GENE.TRINITY_DN30286_c0_g1~~TRINITY_DN30286_c0_g1.p1 ORF type:complete len:192 (-),score=19.08 TRINITY_DN30286_c0_g1:828-1403(-)	1	2.13474	560.279	262.458	3	3	0.00131864	2.87987	0.0455444	Up
TRINITY_DN3033_c0_g1.p1	GENE.TRINITY_DN3033_c0_g1~~TRINITY_DN3033_c0_g1.p1 ORF type:complete len:181 (-),score=68.12 TRINITY_DN3033_c0_g1:1360-1902(-)	1	1.69991	387.998	228.246	3	3	0.000470485	3.32745	0.0455444	Up
TRINITY_DN31170_c0_g1.p1	GENE.TRINITY_DN31170_c0_g1~~TRINITY_DN31170_c0_g1.p1 ORF type:complete len:280 (-),score=-2.40 TRINITY_DN31170_c0_g1:968-1807(-)	2	1.60971	217.445	135.083	3	3	0.0137302	1.86232	0.0937174	Up
TRINITY_DN3136_c0_g1.p1	GENE.TRINITY_DN3136_c0_g1~~TRINITY_DN3136_c0_g1.p1 ORF type:complete len:435 (-),score=19.76 TRINITY_DN3136_c0_g1:447-1751(-)	3	0.655961	213.909	326.1	3	3	6.10287e-05	4.21447	0.0251185	Down
TRINITY_DN3168_c0_g1.p1	GENE.TRINITY_DN3168_c0_g1~~TRINITY_DN3168_c0_g1.p1 ORF type:complete len:127 (+),score=28.41 TRINITY_DN3168_c0_g1:560-940(+)	4	0.516943	149.717	289.62	3	3	0.00621094	2.20684	0.069703	Down
TRINITY_DN32326_c0_g1.p1	GENE.TRINITY_DN32326_c0_g1~~TRINITY_DN32326_c0_g1.p1 ORF type:complete len:720 (-),score=64.61 TRINITY_DN32326_c0_g1:223-2382(-)	11	2.19194	357.806	163.237	3	3	0.0124165	1.906	0.0897705	Up
TRINITY_DN327_c0_g1.p1	GENE.TRINITY_DN327_c0_g1~~TRINITY_DN327_c0_g1.p1 ORF type:complete len:205 (-),score=39.34 TRINITY_DN327_c0_g1:1445-2059(-)	2	0.61612	71.1711	115.515	3	3	0.0021598	2.66559	0.0525049	Down
TRINITY_DN3277_c3_g1.p1	GENE.TRINITY_DN3277_c3_g1~~TRINITY_DN3277_c3_g1.p1 ORF type:complete len:403 (-),score=97.38 TRINITY_DN3277_c3_g1:419-1627(-)	10	1.59627	385.94	241.776	3	3	0.0150981	1.82108	0.097668	Up
TRINITY_DN33258_c0_g2.p1	GENE.TRINITY_DN33258_c0_g2~~TRINITY_DN33258_c0_g2.p1 ORF type:complete len:297 (+),score=20.62 TRINITY_DN33258_c0_g2:97-891(+)	1	1.82063	42.0489	23.0958	3	3	0.00938914	2.02737	0.0810263	Up
TRINITY_DN3374_c0_g1.p1	GENE.TRINITY_DN3374_c0_g1~~TRINITY_DN3374_c0_g1.p1 ORF type:complete len:365 (+),score=42.84 TRINITY_DN3374_c0_g1:140-1096(+)	1	0.452026	90.7917	200.855	3	3	0.00777298	2.10941	0.0755155	Down
TRINITY_DN3573_c0_g2.p1	GENE.TRINITY_DN3573_c0_g2~~TRINITY_DN3573_c0_g2.p1 ORF type:5prime_partial len:574 (-),score=100.32 TRINITY_DN3573_c0_g2:478-2199(-)	1	0.450958	34.058	75.5236	3	3	0.00407893	2.38945	0.0612746	Down
TRINITY_DN3654_c0_g1.p1	GENE.TRINITY_DN3654_c0_g1~~TRINITY_DN3654_c0_g1.p1 ORF type:complete len:276 (-),score=88.08 TRINITY_DN3654_c0_g1:105-932(-)	1	2.29007	249.54	108.966	3	3	0.000861882	3.06455	0.0455444	Up
TRINITY_DN3698_c0_g1.p1	GENE.TRINITY_DN3698_c0_g1~~TRINITY_DN3698_c0_g1.p1 ORF type:complete len:1182 (-),score=233.11 TRINITY_DN3698_c0_g1:447-3992(-)	1	1.53239	67.0589	43.761	3	3	0.00333707	2.47663	0.0585938	Up
TRINITY_DN372_c1_g3.p1	GENE.TRINITY_DN372_c1_g3~~TRINITY_DN372_c1_g3.p1 ORF type:internal len:112 (+),score=27.97 TRINITY_DN372_c1_g3:2-334(+)	1	0.656082	90.8945	138.541	3	3	0.0312957	1.50451	0.136784	Down
TRINITY_DN3839_c0_g1.p1	GENE.TRINITY_DN3839_c0_g1~~TRINITY_DN3839_c0_g1.p1 ORF type:complete len:271 (+),score=54.76 TRINITY_DN3839_c0_g1:576-1388(+)	1	0.651017	83.9978	129.025	3	3	0.00282065	2.54965	0.0551211	Down
TRINITY_DN38626_c0_g1.p1	GENE.TRINITY_DN38626_c0_g1~~TRINITY_DN38626_c0_g1.p1 ORF type:complete len:318 (+),score=30.01 TRINITY_DN38626_c0_g1:80-1033(+)	1	4.95642	395.172	79.7293	3	3	0.00135807	2.86708	0.0455444	Up
TRINITY_DN389_c0_g1.p1	GENE.TRINITY_DN389_c0_g1~~TRINITY_DN389_c0_g1.p1 ORF type:complete len:964 (-),score=156.32 TRINITY_DN389_c0_g1:634-3525(-)	3	1.8427	213.993	116.13	3	3	0.00112785	2.94775	0.0455444	Up
TRINITY_DN39186_c0_g1.p1	GENE.TRINITY_DN39186_c0_g1~~TRINITY_DN39186_c0_g1.p1 ORF type:complete len:276 (+),score=34.49 TRINITY_DN39186_c0_g1:180-1007(+)	1	0.641911	225.328	351.026	3	3	0.00448189	2.34854	0.062628	Down
TRINITY_DN3930_c0_g1.p1	GENE.TRINITY_DN3930_c0_g1~~TRINITY_DN3930_c0_g1.p1 ORF type:complete len:422 (+),score=62.68 TRINITY_DN3930_c0_g1:120-1385(+)	1	1.54029	168.534	109.417	3	3	0.00912199	2.03991	0.0797464	Up
TRINITY_DN3964_c0_g2.p1	GENE.TRINITY_DN3964_c0_g2~~TRINITY_DN3964_c0_g2.p1 ORF type:complete len:993 (-),score=188.88 TRINITY_DN3964_c0_g2:312-3290(-)	1	0.623138	325.266	521.98	3	3	0.00667886	2.1753	0.0718553	Down
TRINITY_DN4082_c0_g1.p1	GENE.TRINITY_DN4082_c0_g1~~TRINITY_DN4082_c0_g1.p1 ORF type:3prime_partial len:223 (-),score=25.83 TRINITY_DN4082_c0_g1:2-667(-)	2	1.67922	80.5299	47.9567	3	3	0.00391314	2.40748	0.0607375	Up
TRINITY_DN40845_c0_g1.p2	GENE.TRINITY_DN40845_c0_g1~~TRINITY_DN40845_c0_g1.p2 ORF type:5prime_partial len:173 (+),score=38.96 TRINITY_DN40845_c0_g1:1-519(+)	1	1.65052	447.449	271.095	3	3	0.00214276	2.66903	0.0525049	Up
TRINITY_DN4231_c0_g1.p1	GENE.TRINITY_DN4231_c0_g1~~TRINITY_DN4231_c0_g1.p1 ORF type:complete len:193 (-),score=24.98 TRINITY_DN4231_c0_g1:403-981(-)	2	0.566439	61.459	108.501	3	3	0.00302355	2.51948	0.0561611	Down
TRINITY_DN4242_c0_g1.p1	GENE.TRINITY_DN4242_c0_g1~~TRINITY_DN4242_c0_g1.p1 ORF type:complete len:218 (-),score=63.75 TRINITY_DN4242_c0_g1:383-1036(-)	3	0.585481	398.35	680.38	3	3	0.00315941	2.50039	0.0575275	Down
TRINITY_DN4348_c1_g1.p1	GENE.TRINITY_DN4348_c1_g1~~TRINITY_DN4348_c1_g1.p1 ORF type:complete len:248 (+),score=40.29 TRINITY_DN4348_c1_g1:155-898(+)	1	1.59369	85.5967	53.7099	3	3	0.0355467	1.4492	0.144166	Up
TRINITY_DN43716_c0_g2.p1	GENE.TRINITY_DN43716_c0_g2~~TRINITY_DN43716_c0_g2.p1 ORF type:complete len:531 (+),score=95.75 TRINITY_DN43716_c0_g2:582-2174(+)	11	2.64278	267.344	101.16	3	3	0.00192707	2.7151	0.0525049	Up
TRINITY_DN4399_c0_g1.p1	GENE.TRINITY_DN4399_c0_g1~~TRINITY_DN4399_c0_g1.p1 ORF type:complete len:2448 (-),score=588.37 TRINITY_DN4399_c0_g1:666-8009(-)	7	1.51845	73.8274	48.6202	3	3	0.0182143	1.73959	0.105705	Up
TRINITY_DN4470_c0_g1.p1	GENE.TRINITY_DN4470_c0_g1~~TRINITY_DN4470_c0_g1.p1 ORF type:complete len:995 (+),score=269.11 TRINITY_DN4470_c0_g1:223-3207(+)	1	1.71435	68.9011	40.1908	3	3	0.00284573	2.54581	0.0551211	Up
TRINITY_DN45322_c0_g2.p1	GENE.TRINITY_DN45322_c0_g2~~TRINITY_DN45322_c0_g2.p1 ORF type:complete len:165 (-),score=25.86 TRINITY_DN45322_c0_g2:280-774(-)	6	0.523678	115.805	221.139	3	3	0.006013	2.22091	0.0685956	Down
TRINITY_DN4544_c0_g1.p1	GENE.TRINITY_DN4544_c0_g1~~TRINITY_DN4544_c0_g1.p1 ORF type:complete len:197 (-),score=69.94 TRINITY_DN4544_c0_g1:330-920(-)	6	1.51053	137.531	91.0482	3	3	0.00558434	2.25303	0.0660352	Up
TRINITY_DN485_c0_g1.p1	GENE.TRINITY_DN485_c0_g1~~TRINITY_DN485_c0_g1.p1 ORF type:complete len:191 (+),score=38.11 TRINITY_DN485_c0_g1:258-830(+)	1	0.609359	345.818	567.511	3	3	0.00631395	2.1997	0.069703	Down
TRINITY_DN493_c0_g1.p1	GENE.TRINITY_DN493_c0_g1~~TRINITY_DN493_c0_g1.p1 ORF type:complete len:413 (+),score=47.42 TRINITY_DN493_c0_g1:437-1675(+)	6	0.621942	74.8952	120.422	3	3	0.00430161	2.36637	0.0620902	Down
TRINITY_DN4937_c0_g1.p1	GENE.TRINITY_DN4937_c0_g1~~TRINITY_DN4937_c0_g1.p1 ORF type:complete len:1486 (-),score=247.90 TRINITY_DN4937_c0_g1:711-5168(-)	4	1.63241	231.817	142.009	3	3	0.00323934	2.48954	0.0578801	Up
TRINITY_DN5040_c0_g1.p1	GENE.TRINITY_DN5040_c0_g1~~TRINITY_DN5040_c0_g1.p1 ORF type:complete len:241 (-),score=42.52 TRINITY_DN5040_c0_g1:312-1034(-)	1	1.60869	187.858	116.777	3	3	0.00116564	2.93344	0.0455444	Up
TRINITY_DN5180_c1_g2.p1	GENE.TRINITY_DN5180_c1_g2~~TRINITY_DN5180_c1_g2.p1 ORF type:complete len:669 (+),score=99.35 TRINITY_DN5180_c1_g2:140-2146(+)	6	1.86773	300.924	161.117	3	3	0.00225953	2.64598	0.053283	Up
TRINITY_DN5275_c0_g1.p1	GENE.TRINITY_DN5275_c0_g1~~TRINITY_DN5275_c0_g1.p1 ORF type:complete len:149 (+),score=19.89 TRINITY_DN5275_c0_g1:284-730(+)	1	0.587052	80.993	137.966	3	3	0.012672	1.89715	0.0906485	Down
TRINITY_DN53278_c0_g1.p1	GENE.TRINITY_DN53278_c0_g1~~TRINITY_DN53278_c0_g1.p1 ORF type:complete len:501 (-),score=90.00 TRINITY_DN53278_c0_g1:261-1661(-)	2	0.534295	39.4622	73.8585	3	3	0.0116681	1.933	0.0881551	Down
TRINITY_DN5384_c0_g1.p1	GENE.TRINITY_DN5384_c0_g1~~TRINITY_DN5384_c0_g1.p1 ORF type:complete len:357 (+),score=75.45 TRINITY_DN5384_c0_g1:2461-3531(+)	1	1.55836	109.015	69.9551	3	3	0.0102476	1.98938	0.0841907	Up
TRINITY_DN54030_c0_g1.p1	GENE.TRINITY_DN54030_c0_g1~~TRINITY_DN54030_c0_g1.p1 ORF type:internal len:192 (+),score=35.63 TRINITY_DN54030_c0_g1:3-575(+)	2	0.522065	70.8704	135.75	3	3	0.00766119	2.1157	0.0752392	Down
TRINITY_DN5445_c0_g1.p1	GENE.TRINITY_DN5445_c0_g1~~TRINITY_DN5445_c0_g1.p1 ORF type:complete len:228 (-),score=49.33 TRINITY_DN5445_c0_g1:406-1089(-)	3	0.597464	111.827	187.169	3	3	0.0251722	1.59908	0.121769	Down
TRINITY_DN5476_c0_g1.p1	GENE.TRINITY_DN5476_c0_g1~~TRINITY_DN5476_c0_g1.p1 ORF type:complete len:310 (+),score=80.25 TRINITY_DN5476_c0_g1:168-1097(+)	1	1.55741	231.54	148.67	3	3	0.000578715	3.23754	0.0455444	Up
TRINITY_DN54826_c0_g1.p1	GENE.TRINITY_DN54826_c0_g1~~TRINITY_DN54826_c0_g1.p1 ORF type:5prime_partial len:183 (+),score=26.28 TRINITY_DN54826_c0_g1:2-550(+)	2	0.665729	494.902	743.398	3	3	0.0425442	1.37116	0.15673	Down
TRINITY_DN582_c0_g2.p1	GENE.TRINITY_DN582_c0_g2~~TRINITY_DN582_c0_g2.p1 ORF type:complete len:354 (-),score=-2.66 TRINITY_DN582_c0_g2:421-1482(-)	1	0.636312	17.6494	27.737	3	3	0.00962472	2.01661	0.0816781	Down
TRINITY_DN5843_c1_g1.p1	GENE.TRINITY_DN5843_c1_g1~~TRINITY_DN5843_c1_g1.p1 ORF type:internal len:295 (+),score=40.92 TRINITY_DN5843_c1_g1:1-882(+)	1	0.630089	474.93	753.751	3	3	0.0457626	1.33949	0.161204	Down
TRINITY_DN6003_c0_g2.p1	GENE.TRINITY_DN6003_c0_g2~~TRINITY_DN6003_c0_g2.p1 ORF type:complete len:229 (+),score=29.81 TRINITY_DN6003_c0_g2:102-689(+)	1	0.575925	270.416	469.533	3	3	0.00501465	2.29976	0.063245	Down
TRINITY_DN6224_c0_g1.p1	GENE.TRINITY_DN6224_c0_g1~~TRINITY_DN6224_c0_g1.p1 ORF type:complete len:451 (-),score=30.42 TRINITY_DN6224_c0_g1:297-1622(-)	2	2.20274	489.498	222.223	3	3	0.002951	2.53003	0.0561611	Up
TRINITY_DN6296_c0_g1.p1	GENE.TRINITY_DN6296_c0_g1~~TRINITY_DN6296_c0_g1.p1 ORF type:internal len:103 (-),score=14.30 TRINITY_DN6296_c0_g1:1-306(-)	1	0.604121	127.183	210.525	3	3	0.0298604	1.5249	0.133239	Down
TRINITY_DN6432_c0_g1.p1	GENE.TRINITY_DN6432_c0_g1~~TRINITY_DN6432_c0_g1.p1 ORF type:complete len:219 (-),score=53.59 TRINITY_DN6432_c0_g1:93-749(-)	1	2.74705	687.753	250.361	3	3	0.0119296	1.92337	0.0883867	Up
TRINITY_DN6501_c0_g1.p1	GENE.TRINITY_DN6501_c0_g1~~TRINITY_DN6501_c0_g1.p1 ORF type:complete len:546 (+),score=66.33 TRINITY_DN6501_c0_g1:213-1850(+)	1	1.80334	171.732	95.2301	3	3	0.0099199	2.00349	0.0822804	Up
TRINITY_DN6767_c0_g1.p1	GENE.TRINITY_DN6767_c0_g1~~TRINITY_DN6767_c0_g1.p1 ORF type:complete len:202 (+),score=38.91 TRINITY_DN6767_c0_g1:47-652(+)	1	0.625356	445.253	712	3	3	0.00911955	2.04003	0.0797464	Down
TRINITY_DN682_c0_g2.p1	GENE.TRINITY_DN682_c0_g2~~TRINITY_DN682_c0_g2.p1 ORF type:complete len:407 (+),score=44.16 TRINITY_DN682_c0_g2:83-1303(+)	3	1.55403	288.337	185.541	3	3	0.0124458	1.90498	0.0897986	Up
TRINITY_DN6841_c0_g1.p2	GENE.TRINITY_DN6841_c0_g1~~TRINITY_DN6841_c0_g1.p2 ORF type:5prime_partial len:200 (-),score=33.39 TRINITY_DN6841_c0_g1:310-909(-)	1	1.51313	158.682	104.87	3	3	0.00884372	2.05337	0.0786061	Up
TRINITY_DN6866_c0_g1.p1	GENE.TRINITY_DN6866_c0_g1~~TRINITY_DN6866_c0_g1.p1 ORF type:5prime_partial len:191 (-),score=34.73 TRINITY_DN6866_c0_g1:364-936(-)	1	0.520052	144.452	277.764	3	3	0.000522177	3.28218	0.0455444	Down
TRINITY_DN709_c0_g1.p1	GENE.TRINITY_DN709_c0_g1~~TRINITY_DN709_c0_g1.p1 ORF type:complete len:159 (+),score=33.59 TRINITY_DN709_c0_g1:168-644(+)	2	0.590434	63.0129	106.723	3	3	0.00213993	2.6696	0.0525049	Down
TRINITY_DN7107_c0_g2.p1	GENE.TRINITY_DN7107_c0_g2~~TRINITY_DN7107_c0_g2.p1 ORF type:5prime_partial len:255 (-),score=59.92 TRINITY_DN7107_c0_g2:167-931(-)	1	1.58821	38.5974	24.3026	3	3	0.00479791	2.31895	0.0631462	Up
TRINITY_DN7129_c0_g3.p1	GENE.TRINITY_DN7129_c0_g3~~TRINITY_DN7129_c0_g3.p1 ORF type:complete len:135 (-),score=15.72 TRINITY_DN7129_c0_g3:299-703(-)	2	0.641999	162.558	253.206	3	3	0.0267655	1.57243	0.125795	Down
TRINITY_DN7268_c0_g2.p1	GENE.TRINITY_DN7268_c0_g2~~TRINITY_DN7268_c0_g2.p1 ORF type:complete len:358 (+),score=85.16 TRINITY_DN7268_c0_g2:1214-2287(+)	1	2.1633	52.0827	24.0756	3	3	0.00365783	2.43678	0.0594531	Up
TRINITY_DN7282_c0_g1.p1	GENE.TRINITY_DN7282_c0_g1~~TRINITY_DN7282_c0_g1.p1 ORF type:complete len:127 (-),score=15.31 TRINITY_DN7282_c0_g1:1427-1807(-)	2	0.493789	136.065	275.552	3	3	0.0103163	1.98648	0.0841907	Down
TRINITY_DN7282_c1_g1.p1	GENE.TRINITY_DN7282_c1_g1~~TRINITY_DN7282_c1_g1.p1 ORF type:complete len:348 (-),score=76.44 TRINITY_DN7282_c1_g1:450-1493(-)	4	1.53357	255.155	166.379	3	3	0.00809055	2.09202	0.0766382	Up
TRINITY_DN7429_c0_g1.p1	GENE.TRINITY_DN7429_c0_g1~~TRINITY_DN7429_c0_g1.p1 ORF type:complete len:188 (-),score=44.66 TRINITY_DN7429_c0_g1:682-1245(-)	1	1.67293	435.331	260.22	3	3	0.016239	1.78944	0.101085	Up
TRINITY_DN7493_c0_g1.p1	GENE.TRINITY_DN7493_c0_g1~~TRINITY_DN7493_c0_g1.p1 ORF type:complete len:162 (+),score=52.72 TRINITY_DN7493_c0_g1:387-872(+)	20	2.47468	1185.47	479.038	3	3	0.000885148	3.05298	0.0455444	Up
TRINITY_DN7533_c0_g1.p1	GENE.TRINITY_DN7533_c0_g1~~TRINITY_DN7533_c0_g1.p1 ORF type:complete len:484 (+),score=48.09 TRINITY_DN7533_c0_g1:512-1963(+)	1	0.539629	21.4402	39.7314	3	3	0.0116844	1.93239	0.0881551	Down
TRINITY_DN778_c0_g1.p1	GENE.TRINITY_DN778_c0_g1~~TRINITY_DN778_c0_g1.p1 ORF type:complete len:278 (+),score=58.77 TRINITY_DN778_c0_g1:970-1803(+)	1	1.9283	371.43	192.62	3	3	0.00316288	2.49992	0.0575275	Up
TRINITY_DN7804_c0_g1.p1	GENE.TRINITY_DN7804_c0_g1~~TRINITY_DN7804_c0_g1.p1 ORF type:complete len:179 (+),score=34.35 TRINITY_DN7804_c0_g1:201-737(+)	1	1.61352	38.9128	24.1167	3	3	0.0139097	1.85668	0.0937174	Up
TRINITY_DN7922_c0_g2.p1	GENE.TRINITY_DN7922_c0_g2~~TRINITY_DN7922_c0_g2.p1 ORF type:complete len:139 (-),score=18.41 TRINITY_DN7922_c0_g2:2117-2533(-)	3	0.656815	283.297	431.32	3	3	0.0085009	2.07054	0.0780082	Down
TRINITY_DN8263_c0_g1.p1	GENE.TRINITY_DN8263_c0_g1~~TRINITY_DN8263_c0_g1.p1 ORF type:complete len:673 (+),score=192.72 TRINITY_DN8263_c0_g1:367-2385(+)	1	1.50074	135.107	90.027	3	3	0.0111015	1.95462	0.0872631	Up
TRINITY_DN85515_c0_g2.p1	GENE.TRINITY_DN85515_c0_g2~~TRINITY_DN85515_c0_g2.p1 ORF type:internal len:145 (+),score=18.08 TRINITY_DN85515_c0_g2:2-433(+)	1	1.71068	402.31	235.175	3	3	0.00502003	2.29929	0.063245	Up
TRINITY_DN8605_c0_g1.p1	GENE.TRINITY_DN8605_c0_g1~~TRINITY_DN8605_c0_g1.p1 ORF type:complete len:127 (-),score=28.49 TRINITY_DN8605_c0_g1:771-1151(-)	2	0.646613	162.313	251.02	3	3	0.00080671	3.09328	0.0455444	Down
TRINITY_DN87_c0_g1.p1	GENE.TRINITY_DN87_c0_g1~~TRINITY_DN87_c0_g1.p1 ORF type:complete len:620 (-),score=126.73 TRINITY_DN87_c0_g1:400-2259(-)	2	0.641191	26.171	40.8162	3	3	0.0315411	1.50112	0.137412	Down
TRINITY_DN87090_c0_g1.p1	GENE.TRINITY_DN87090_c0_g1~~TRINITY_DN87090_c0_g1.p1 ORF type:complete len:520 (+),score=17.77 TRINITY_DN87090_c0_g1:150-1562(+)	2	1.62688	192.44	118.288	3	3	0.00468964	2.32886	0.0628375	Up
TRINITY_DN9135_c0_g1.p1	GENE.TRINITY_DN9135_c0_g1~~TRINITY_DN9135_c0_g1.p1 ORF type:complete len:342 (+),score=67.48 TRINITY_DN9135_c0_g1:870-1895(+)	2	1.55247	348.177	224.273	3	3	0.00130035	2.88594	0.0455444	Up
TRINITY_DN9447_c0_g1.p1	GENE.TRINITY_DN9447_c0_g1~~TRINITY_DN9447_c0_g1.p1 ORF type:complete len:368 (-),score=57.38 TRINITY_DN9447_c0_g1:178-1188(-)	6	0.630366	122.237	193.914	3	3	0.0187908	1.72605	0.107024	Down
TRINITY_DN9517_c0_g1.p1	GENE.TRINITY_DN9517_c0_g1~~TRINITY_DN9517_c0_g1.p1 ORF type:complete len:425 (-),score=70.87 TRINITY_DN9517_c0_g1:1721-2995(-)	3	1.68167	523.886	311.527	3	3	0.0041197	2.38513	0.0613053	Up
TRINITY_DN9537_c0_g1.p1	GENE.TRINITY_DN9537_c0_g1~~TRINITY_DN9537_c0_g1.p1 ORF type:complete len:362 (-),score=95.52 TRINITY_DN9537_c0_g1:214-1299(-)	3	0.625271	48.9217	78.2408	3	3	0.00209995	2.67779	0.0525049	Down
TRINITY_DN9819_c0_g1.p1	GENE.TRINITY_DN9819_c0_g1~~TRINITY_DN9819_c0_g1.p1 ORF type:complete len:144 (-),score=33.60 TRINITY_DN9819_c0_g1:261-692(-)	1	0.664863	97.976	147.363	3	3	0.00450481	2.34632	0.062628	Down
