# Supplementary material for: Transcriptome and Proteome Association Analysis to Screen Candidate Genes Related to Salt Tolerance in Reaumuria soongorica Leaves under Salt Stress
Source: Plants (Basel). 2023 Oct 12;12(20):3542. doi: 10.3390/plants12203542 (PMC10609793; doi:10.3390/plants12203542)
Supplement: Supplementary file 1 [file plants-12-03542-s001.zip › Table S6 Types of protein and mRNA expression changes.xlsx]

## Sheet: BA
B/A
Inconsistent expressions	consistent expressions	The genes with differentially expressed proteins but no differentially expressed mRNA
0	5	40 ( Total of 42 (2 of them did not meet the screening criteria for the target protein))
	TRINITY_DN16513_c0_g1.p1	TRINITY_DN10530_c0_g1.p1
	TRINITY_DN2616_c0_g1.p1	TRINITY_DN10912_c0_g1.p1
	TRINITY_DN4893_c0_g1.p1	TRINITY_DN1119_c0_g1.p1
	TRINITY_DN1442_c0_g1.p1	TRINITY_DN11319_c0_g1.p1
	TRINITY_DN4663_c0_g1.p1	TRINITY_DN1168_c0_g1.p1
		TRINITY_DN12079_c0_g1.p1
		TRINITY_DN13002_c0_g1.p1
		TRINITY_DN1641_c0_g1.p1
		TRINITY_DN1739_c1_g1.p1
		TRINITY_DN18228_c0_g1.p1
		TRINITY_DN18235_c0_g1.p1
		TRINITY_DN1913_c0_g1.p1
		TRINITY_DN200_c0_g1.p1
		TRINITY_DN21829_c0_g2.p1
		TRINITY_DN24569_c0_g1.p1
		TRINITY_DN2980_c2_g1.p1
		TRINITY_DN31772_c0_g1.p1
		TRINITY_DN3698_c0_g1.p1
		TRINITY_DN3814_c0_g1.p1
		TRINITY_DN38626_c0_g1.p1
		TRINITY_DN41267_c0_g1.p1
		TRINITY_DN4399_c0_g1.p1
		TRINITY_DN4803_c0_g2.p1
		TRINITY_DN4895_c0_g2.p1
		TRINITY_DN5010_c0_g1.p2
		TRINITY_DN5275_c0_g1.p1
		TRINITY_DN5454_c0_g1.p1
		TRINITY_DN5690_c0_g1.p1
		TRINITY_DN5771_c0_g1.p1
		TRINITY_DN5843_c1_g1.p1
		TRINITY_DN6162_c0_g1.p1
		TRINITY_DN6224_c0_g1.p1
		TRINITY_DN701_c0_g2.p1
		TRINITY_DN742_c0_g2.p1
		TRINITY_DN7684_c0_g1.p1
		TRINITY_DN8309_c0_g1.p1
		TRINITY_DN8688_c0_g2.p1
		TRINITY_DN8860_c0_g1.p1
		TRINITY_DN9752_c0_g1.p1
		TRINITY_DN9864_c0_g1.p1
		TRINITY_DN7804_c0_g1.p1
		TRINITY_DN13879_c0_g1.p1

## Sheet: CA
C/A
Inconsistent expressions	consistent expressions	The genes with differentially expressed proteins but no differentially expressed mRNA
8	32	127 ( Total of 137 (10 of them did not meet the screening criteria for the target protein))
TRINITY_DN87090_c0_g1.p1	TRINITY_DN12557_c0_g1.p1	TRINITY_DN1001_c0_g1.p1
TRINITY_DN543_c1_g1.p1	TRINITY_DN8027_c0_g2.p1	TRINITY_DN1005_c0_g1.p1
TRINITY_DN13046_c0_g1.p1	TRINITY_DN3542_c0_g2.p1	TRINITY_DN10225_c0_g1.p1
TRINITY_DN4775_c0_g1.p1	TRINITY_DN1035_c0_g1.p1	TRINITY_DN10324_c0_g1.p1
TRINITY_DN15791_c0_g1.p1	TRINITY_DN1442_c0_g1.p1	TRINITY_DN1067_c0_g1.p1
TRINITY_DN4768_c0_g1.p1	TRINITY_DN20157_c0_g1.p1	TRINITY_DN1119_c0_g1.p1
TRINITY_DN1620_c0_g1.p1	TRINITY_DN10679_c0_g1.p1	TRINITY_DN11319_c0_g1.p1
TRINITY_DN40845_c0_g1.p2	TRINITY_DN5692_c1_g1.p1	TRINITY_DN12070_c0_g1.p1
	TRINITY_DN53278_c0_g1.p1	TRINITY_DN12510_c0_g1.p1
	TRINITY_DN2998_c0_g2.p2	TRINITY_DN1274_c0_g1.p1
	TRINITY_DN2097_c0_g1.p1	TRINITY_DN13002_c0_g1.p1
	TRINITY_DN18438_c0_g1.p1	TRINITY_DN1316_c0_g2.p1
	TRINITY_DN3114_c0_g1.p1	TRINITY_DN13336_c0_g1.p1
	TRINITY_DN6369_c0_g1.p1	TRINITY_DN1338_c2_g1.p1
	TRINITY_DN88_c0_g1.p1	TRINITY_DN13985_c0_g1.p2
	TRINITY_DN17311_c0_g1.p1	TRINITY_DN1405_c1_g1.p1
	TRINITY_DN8983_c0_g1.p1	TRINITY_DN14360_c1_g1.p1
	TRINITY_DN16577_c0_g1.p1	TRINITY_DN14546_c0_g1.p1
	TRINITY_DN8860_c0_g1.p1	TRINITY_DN14638_c0_g1.p1
	TRINITY_DN765_c3_g1.p1	TRINITY_DN15058_c0_g1.p1
	TRINITY_DN21829_c0_g2.p1	TRINITY_DN151_c0_g1.p1
	TRINITY_DN2796_c0_g1.p1	TRINITY_DN16140_c0_g1.p1
	TRINITY_DN1335_c4_g1.p1	TRINITY_DN16376_c0_g1.p1
	TRINITY_DN43716_c0_g2.p1	TRINITY_DN1641_c0_g1.p1
	TRINITY_DN1914_c0_g1.p1	TRINITY_DN16486_c0_g1.p1
	TRINITY_DN30286_c0_g1.p1	TRINITY_DN1676_c0_g1.p1
	TRINITY_DN3668_c0_g1.p1	TRINITY_DN17_c0_g1.p1
	TRINITY_DN16513_c0_g1.p1	TRINITY_DN1719_c0_g1.p1
	TRINITY_DN4709_c0_g1.p1	TRINITY_DN17310_c0_g1.p1
	TRINITY_DN2638_c0_g1.p1	TRINITY_DN1739_c1_g1.p1
	TRINITY_DN2988_c0_g1.p1	TRINITY_DN1792_c0_g2.p1
	TRINITY_DN6501_c0_g1.p1	TRINITY_DN1820_c0_g1.p1
		TRINITY_DN1869_c0_g1.p1
		TRINITY_DN1913_c0_g1.p1
		TRINITY_DN1924_c2_g1.p1
		TRINITY_DN1955_c0_g1.p1
		TRINITY_DN1960_c0_g1.p1
		TRINITY_DN2_c0_g1.p1
		TRINITY_DN200_c0_g1.p1
		TRINITY_DN2002_c0_g2.p1
		TRINITY_DN2094_c0_g1.p1
		TRINITY_DN2244_c0_g2.p1
		TRINITY_DN22514_c0_g1.p1
		TRINITY_DN2254_c0_g1.p1
		TRINITY_DN22975_c0_g1.p1
		TRINITY_DN24013_c0_g2.p1
		TRINITY_DN2594_c0_g1.p1
		TRINITY_DN2714_c0_g1.p1
		TRINITY_DN2716_c0_g1.p1
		TRINITY_DN2832_c0_g1.p1
		TRINITY_DN28499_c0_g1.p1
		TRINITY_DN293_c0_g1.p1
		TRINITY_DN2976_c0_g1.p1
		TRINITY_DN2980_c2_g1.p1
		TRINITY_DN3000_c1_g1.p1
		TRINITY_DN30353_c0_g1.p1
		TRINITY_DN3137_c0_g1.p1
		TRINITY_DN3168_c0_g1.p1
		TRINITY_DN327_c0_g1.p1
		TRINITY_DN33475_c0_g1.p1
		TRINITY_DN3374_c0_g1.p1
		TRINITY_DN3549_c1_g1.p1
		TRINITY_DN3573_c0_g2.p1
		TRINITY_DN38626_c0_g1.p1
		TRINITY_DN389_c0_g1.p1
		TRINITY_DN3930_c0_g1.p1
		TRINITY_DN3946_c0_g1.p1
		TRINITY_DN4082_c0_g1.p1
		TRINITY_DN41267_c0_g1.p1
		TRINITY_DN41433_c0_g2.p1
		TRINITY_DN4231_c0_g1.p1
		TRINITY_DN4233_c1_g1.p1
		TRINITY_DN4242_c0_g1.p1
		TRINITY_DN4399_c0_g1.p1
		TRINITY_DN4455_c0_g1.p1
		TRINITY_DN4470_c0_g1.p1
		TRINITY_DN4610_c2_g1.p1
		TRINITY_DN4628_c0_g1.p1
		TRINITY_DN4706_c1_g1.p1
		TRINITY_DN4803_c0_g2.p1
		TRINITY_DN4886_c0_g1.p1
		TRINITY_DN4895_c0_g2.p1
		TRINITY_DN493_c0_g1.p1
		TRINITY_DN4937_c0_g1.p1
		TRINITY_DN5010_c0_g1.p2
		TRINITY_DN5061_c0_g1.p1
		TRINITY_DN5180_c1_g2.p1
		TRINITY_DN520_c0_g1.p1
		TRINITY_DN5275_c0_g1.p1
		TRINITY_DN5454_c0_g1.p1
		TRINITY_DN55698_c0_g1.p1
		TRINITY_DN5580_c0_g1.p1
		TRINITY_DN5690_c0_g1.p1
		TRINITY_DN5721_c0_g2.p1
		TRINITY_DN5771_c0_g1.p1
		TRINITY_DN5975_c0_g1.p1
		TRINITY_DN6003_c0_g2.p1
		TRINITY_DN6162_c0_g1.p1
		TRINITY_DN6255_c0_g1.p1
		TRINITY_DN6257_c0_g1.p1
		TRINITY_DN6395_c0_g1.p1
		TRINITY_DN6403_c0_g1.p1
		TRINITY_DN6516_c0_g1.p1
		TRINITY_DN6551_c0_g1.p1
		TRINITY_DN65701_c0_g1.p1
		TRINITY_DN6609_c0_g1.p1
		TRINITY_DN6767_c0_g1.p1
		TRINITY_DN6903_c0_g1.p1
		TRINITY_DN6976_c0_g1.p1
		TRINITY_DN6994_c0_g1.p1
		TRINITY_DN71810_c0_g2.p1
		TRINITY_DN7254_c0_g1.p1
		TRINITY_DN7268_c0_g2.p1
		TRINITY_DN7282_c0_g1.p1
		TRINITY_DN742_c0_g2.p1
		TRINITY_DN7469_c0_g1.p1
		TRINITY_DN75189_c0_g1.p1
		TRINITY_DN7533_c0_g1.p1
		TRINITY_DN778_c0_g1.p1
		TRINITY_DN7855_c0_g1.p1
		TRINITY_DN7938_c0_g1.p1
		TRINITY_DN8178_c1_g1.p1
		TRINITY_DN8309_c0_g1.p1
		TRINITY_DN8688_c0_g2.p1
		TRINITY_DN9135_c0_g1.p1
		TRINITY_DN9752_c0_g1.p1
		TRINITY_DN9864_c0_g1.p1
		TRINITY_DN32326_c0_g1.p1
		TRINITY_DN4544_c0_g1.p1
		TRINITY_DN7493_c0_g1.p1
		TRINITY_DN2616_c0_g1.p1
		TRINITY_DN3654_c0_g1.p1
		TRINITY_DN701_c0_g2.p1
		TRINITY_DN11205_c0_g1.p2
		TRINITY_DN18438_c0_g2.p1
		TRINITY_DN2372_c0_g1.p1
		TRINITY_DN4663_c0_g1.p1

## Sheet: CB
B/C
Inconsistent expressions	consistent expressions	The genes with differentially expressed proteins but no differentially expressed mRNA
2	10 ( Total of 12 (2 of them have no target protein))	122
TRINITY_DN13046_c0_g1.p1	TRINITY_DN43716_c0_g2.p1	TRINITY_DN10225_c0_g1.p1
TRINITY_DN1620_c0_g1.p1	TRINITY_DN32326_c0_g1.p1	TRINITY_DN10340_c0_g1.p1
	TRINITY_DN30286_c0_g1.p1	TRINITY_DN10865_c0_g1.p1
	TRINITY_DN4544_c0_g1.p1	TRINITY_DN1109_c2_g1.p1
	TRINITY_DN10899_c0_g1.p1	TRINITY_DN11205_c0_g1.p2
	TRINITY_DN12557_c0_g1.p1	TRINITY_DN12070_c0_g1.p1
	TRINITY_DN11090_c0_g1.p1	TRINITY_DN1234_c0_g2.p1
	TRINITY_DN1835_c0_g1.p2	TRINITY_DN12465_c1_g1.p1
	TRINITY_DN6296_c0_g1.p1	TRINITY_DN12510_c0_g1.p1
	TRINITY_DN1035_c0_g1.p1	TRINITY_DN12644_c0_g1.p1
	TRINITY_DN20157_c0_g1.p1	TRINITY_DN1335_c4_g1.p1
	TRINITY_DN10679_c0_g1.p1	TRINITY_DN13864_c0_g1.p1
		TRINITY_DN1432_c3_g1.p1
		TRINITY_DN14360_c1_g1.p1
		TRINITY_DN14638_c0_g1.p1
		TRINITY_DN1497_c2_g2.p1
		TRINITY_DN15058_c0_g1.p1
		TRINITY_DN15625_c0_g1.p1
		TRINITY_DN16140_c0_g1.p1
		TRINITY_DN16376_c0_g1.p1
		TRINITY_DN164_c0_g1.p1
		TRINITY_DN16577_c0_g1.p1
		TRINITY_DN1676_c0_g1.p1
		TRINITY_DN17310_c0_g1.p1
		TRINITY_DN1820_c0_g1.p1
		TRINITY_DN183_c0_g2.p1
		TRINITY_DN18444_c0_g2.p1
		TRINITY_DN1869_c0_g1.p1
		TRINITY_DN1924_c2_g1.p1
		TRINITY_DN1950_c0_g1.p1
		TRINITY_DN1987_c0_g1.p1
		TRINITY_DN200_c0_g1.p1
		TRINITY_DN2002_c0_g2.p1
		TRINITY_DN2083_c0_g1.p1
		TRINITY_DN2094_c0_g1.p1
		TRINITY_DN2095_c0_g1.p1
		TRINITY_DN2098_c1_g1.p1
		TRINITY_DN210_c0_g2.p1
		TRINITY_DN2144_c0_g1.p1
		TRINITY_DN2244_c0_g2.p1
		TRINITY_DN2254_c0_g1.p1
		TRINITY_DN22736_c0_g1.p1
		TRINITY_DN24005_c0_g1.p1
		TRINITY_DN2499_c0_g1.p1
		TRINITY_DN2594_c0_g1.p1
		TRINITY_DN2638_c0_g1.p1
		TRINITY_DN2796_c0_g1.p1
		TRINITY_DN283_c0_g1.p1
		TRINITY_DN2832_c0_g1.p1
		TRINITY_DN293_c0_g1.p1
		TRINITY_DN2988_c0_g1.p1
		TRINITY_DN2998_c0_g2.p2
		TRINITY_DN3033_c0_g1.p1
		TRINITY_DN31170_c0_g1.p1
		TRINITY_DN3136_c0_g1.p1
		TRINITY_DN3168_c0_g1.p1
		TRINITY_DN327_c0_g1.p1
		TRINITY_DN3277_c3_g1.p1
		TRINITY_DN33258_c0_g2.p1
		TRINITY_DN3374_c0_g1.p1
		TRINITY_DN3573_c0_g2.p1
		TRINITY_DN3654_c0_g1.p1
		TRINITY_DN3698_c0_g1.p1
		TRINITY_DN372_c1_g3.p1
		TRINITY_DN3839_c0_g1.p1
		TRINITY_DN38626_c0_g1.p1
		TRINITY_DN389_c0_g1.p1
		TRINITY_DN39186_c0_g1.p1
		TRINITY_DN3930_c0_g1.p1
		TRINITY_DN3964_c0_g2.p1
		TRINITY_DN4082_c0_g1.p1
		TRINITY_DN40845_c0_g1.p2
		TRINITY_DN4231_c0_g1.p1
		TRINITY_DN4242_c0_g1.p1
		TRINITY_DN4348_c1_g1.p1
		TRINITY_DN4399_c0_g1.p1
		TRINITY_DN4470_c0_g1.p1
		TRINITY_DN45322_c0_g2.p1
		TRINITY_DN485_c0_g1.p1
		TRINITY_DN493_c0_g1.p1
		TRINITY_DN4937_c0_g1.p1
		TRINITY_DN5040_c0_g1.p1
		TRINITY_DN5180_c1_g2.p1
		TRINITY_DN5275_c0_g1.p1
		TRINITY_DN53278_c0_g1.p1
		TRINITY_DN5384_c0_g1.p1
		TRINITY_DN54030_c0_g1.p1
		TRINITY_DN5445_c0_g1.p1
		TRINITY_DN5476_c0_g1.p1
		TRINITY_DN54826_c0_g1.p1
		TRINITY_DN582_c0_g2.p1
		TRINITY_DN5843_c1_g1.p1
		TRINITY_DN6003_c0_g2.p1
		TRINITY_DN6224_c0_g1.p1
		TRINITY_DN6432_c0_g1.p1
		TRINITY_DN6501_c0_g1.p1
		TRINITY_DN6767_c0_g1.p1
		TRINITY_DN682_c0_g2.p1
		TRINITY_DN6841_c0_g1.p2
		TRINITY_DN6866_c0_g1.p1
		TRINITY_DN709_c0_g1.p1
		TRINITY_DN7107_c0_g2.p1
		TRINITY_DN7129_c0_g3.p1
		TRINITY_DN7268_c0_g2.p1
		TRINITY_DN7282_c0_g1.p1
		TRINITY_DN7282_c1_g1.p1
		TRINITY_DN7429_c0_g1.p1
		TRINITY_DN7493_c0_g1.p1
		TRINITY_DN7533_c0_g1.p1
		TRINITY_DN778_c0_g1.p1
		TRINITY_DN7804_c0_g1.p1
		TRINITY_DN7922_c0_g2.p1
		TRINITY_DN8263_c0_g1.p1
		TRINITY_DN85515_c0_g2.p1
		TRINITY_DN8605_c0_g1.p1
		TRINITY_DN87_c0_g1.p1
		TRINITY_DN87090_c0_g1.p1
		TRINITY_DN9135_c0_g1.p1
		TRINITY_DN9447_c0_g1.p1
		TRINITY_DN9517_c0_g1.p1
		TRINITY_DN9537_c0_g1.p1
		TRINITY_DN9819_c0_g1.p1
